# Supplementary material for: Single‐worm quantitative proteomics reveals aging heterogeneity in isogenic Caenorhabditis elegans
Source: Aging Cell. 2023 Dec 3;23(3):e14055. doi: 10.1111/acel.14055 (PMC10928571; doi:10.1111/acel.14055)
Supplement: Supplementary file 1 — Table S1. Quantification information of proteins, differentially expressed proteins and four protein clusters in pseudotime analysis. [file ACEL-23-e14055-s001.xlsx]

## Sheet: Quantitative day1-10(log2)
group	Day 1_1	Day 1_2	Day 1_3	Day 1_4	Day 1_5	Day 1_6	Day 1_7	Day 1_8	Day 1_9	Day 1_10	Day 1_11	Day 2_1	Day 2_2	Day 2_3	Day 2_4	Day 2_5	Day 2_6	Day 2_7	Day 2_8	Day 2_9	Day 3_1	Day 3_2	Day 3_3	Day 3_4	Day 3_5	Day 3_6	Day 3_7	Day 3_8	Day 3_9	Day 3_10	Day 3_11	Day 4_1	Day 4_2	Day 4_3	Day 4_4	Day 4_5	Day 4_6	Day 4_7	Day 4_8	Day 4_9	Day 4_10	Day 4_11	Day 4_12	Day 5_1	Day 5_2	Day 5_3	Day 5_4	Day 5_5	Day 5_6
tr|W6RTL8|W6RTL8_CAEEL;tr|Q9UAW8|Q9UAW8_CAEEL	20.5757	20.3483	20.3584	20.5486	19.8464	NA	20.5477	19.8985	20.269	NA	20.3583	20.5836	20.6113	20.2455	20.5878	20.529	19.7656	20.7152	20.5937	NA	20.7007	20.9653	20.846	20.7033	20.2893	21.2613	20.8135	20.8724	21.0119	20.7322	21.0738	21.2127	20.6398	20.5513	20.8187	21.1257	20.7245	21.0326	21.148	20.9633	20.8132	20.9378	21.2464	21.2916	21.2555	21.0603	20.4589	20.7827	20.7828
tr|W6RQY2|W6RQY2_CAEEL;tr|Q9GYQ7|Q9GYQ7_CAEEL;tr|W6RY26|W6RY26_CAEEL	NA	NA	NA	NA	NA	NA	NA	NA	NA	NA	NA	NA	NA	NA	NA	NA	NA	NA	NA	NA	NA	NA	NA	NA	NA	NA	NA	NA	NA	NA	NA	NA	NA	NA	NA	NA	NA	NA	NA	NA	NA	NA	NA	NA	NA	NA	NA	NA	NA
tr|V6CLW5|V6CLW5_CAEEL;sp|Q9XUY5|AT1B3_CAEEL	23.4982	23.169	23.2284	23.4123	23.3414	23.2902	23.2284	23.3894	23.2328	23.1299	23.2652	23.3549	23.2135	23.204	23.5052	23.2457	23.4336	23.4285	23.3879	23.2849	23.5341	23.7447	23.5911	23.1769	23.4885	23.4153	23.3659	23.6694	23.5978	23.4349	23.5675	23.6933	23.6407	23.5719	23.6159	23.8099	23.5169	23.5909	23.7806	23.5826	23.7838	23.8476	23.8152	23.8663	23.9329	23.7468	23.4605	23.9161	23.9887
tr|V6CLP9|V6CLP9_CAEEL;tr|Q9N5V4|Q9N5V4_CAEEL	NA	NA	NA	NA	NA	NA	NA	NA	NA	NA	NA	NA	NA	NA	NA	NA	NA	NA	NA	NA	NA	NA	NA	NA	NA	NA	NA	NA	NA	NA	NA	21.3856	NA	NA	NA	NA	NA	NA	NA	NA	NA	NA	20.6168	20.4766	NA	20.7102	20.0906	NA	20.454
tr|V6CLN2|V6CLN2_CAEEL;sp|Q17745|TRXR1_CAEEL	19.7696	19.4608	19.7776	NA	NA	19.6832	NA	19.5148	NA	NA	NA	19.5624	19.0894	19.792	19.8389	19.6992	19.6729	19.7709	19.3237	NA	19.7561	NA	19.6311	NA	19.3247	19.679	19.6666	19.2961	19.4656	19.5157	19.6185	NA	NA	19.7074	NA	19.478	NA	19.8962	19.8392	19.5483	19.3308	20.0738	19.5135	19.9876	20.5538	19.3768	20.1258	20.2983	20.241
tr|V6CLE7|V6CLE7_CAEEL;tr|Q9TZD9|Q9TZD9_CAEEL	22.5086	22.8185	22.5482	22.8194	22.5077	22.2953	22.7881	22.9787	22.7922	22.9413	23.182	22.3042	22.6095	22.6786	22.1297	22.1662	22.4518	22.3138	21.6593	22.1788	22.444	22.6669	22.1264	21.3802	21.8701	22.4368	22.2551	22.43	22.2324	22.3051	21.2456	21.9661	22.2622	22.6479	22.1159	22.2869	22.1652	22.2416	22.4715	22.4948	22.0317	22.4293	22.3597	22.248	22.3456	22.5041	21.5395	22.5039	22.0558
tr|V6CLC8|V6CLC8_CAEEL;tr|Q8MQF7|Q8MQF7_CAEEL;tr|H2KYC9|H2KYC9_CAEEL	20.3383	19.8164	20.4814	20.1989	19.9479	NA	20.2821	20.1578	NA	NA	NA	NA	NA	NA	NA	NA	NA	NA	18.2736	NA	18.566	NA	18.731	NA	NA	NA	NA	NA	NA	NA	NA	19.3478	NA	NA	NA	NA	NA	NA	NA	NA	NA	19.2053	19.1936	NA	19.8552	19.2772	NA	19.4027	NA
tr|V6CKH6|V6CKH6_CAEEL;tr|V6CLV0|V6CLV0_CAEEL;tr|H2KZA3|H2KZA3_CAEEL;tr|V6CLQ8|V6CLQ8_CAEEL;tr|V6CLQ4|V6CLQ4_CAEEL;tr|V6CLU3|V6CLU3_CAEEL;tr|V6CJD2|V6CJD2_CAEEL;tr|V6CKI4|V6CKI4_CAEEL;tr|V6CJC7|V6CJC7_CAEEL;tr|V6CKJ1|V6CKJ1_CAEEL;tr|V6CLW0|V6CLW0_CAEEL;tr|V6CLV2|V6CLV2_CAEEL;tr|H2KZA4|H2KZA4_CAEEL;tr|V6CLV6|V6CLV6_CAEEL;tr|V6CLR2|V6CLR2_CAEEL;tr|V6CLU8|V6CLU8_CAEEL;tr|Q9TY23|Q9TY23_CAEEL;tr|V6CLT…	23.09	23.0857	23.1545	22.952	22.5785	22.7359	23.2953	23.2379	23.2185	22.7964	22.9887	23.5576	23.225	23.7002	23.3642	23.5642	23.9032	23.9937	23.8221	23.602	23.9801	23.94	23.9156	23.953	23.5089	23.783	23.8054	24.1016	23.8299	23.8131	24.1123	23.9567	24.2108	24.0357	23.9172	23.9104	24.214	24.1483	24.0212	24.0506	24.0514	24.363	24.2964	23.9579	24.0742	24.1263	23.9535	24.1917	23.9825
tr|V6CKG6|V6CKG6_CAEEL;tr|V6CJB4|V6CJB4_CAEEL	20.4994	NA	NA	NA	NA	NA	NA	NA	NA	NA	NA	NA	NA	20.7254	NA	NA	NA	21.3045	NA	NA	NA	NA	NA	22.0284	21.3053	NA	NA	21.0195	NA	NA	NA	NA	NA	NA	NA	NA	NA	NA	NA	NA	NA	NA	NA	22.2668	21.9575	NA	NA	21.0519	21.7681
tr|V6CKD2|V6CKD2_CAEEL;tr|Q7YZG3|Q7YZG3_CAEEL	NA	NA	NA	NA	NA	NA	NA	NA	NA	NA	NA	NA	NA	NA	NA	NA	NA	NA	NA	NA	NA	NA	20.2813	19.8761	NA	NA	NA	NA	NA	NA	NA	NA	19.6882	NA	NA	NA	NA	NA	NA	NA	NA	20.4879	20.2632	20.813	21.219	21.5533	20.5348	19.9569	20.5734
tr|V6CJX7|V6CJX7_CAEEL;tr|V6CLC0|V6CLC0_CAEEL;sp|V6CLA2|HECD1_CAEEL;tr|V6CLA7|V6CLA7_CAEEL;tr|V6CIS4|V6CIS4_CAEEL;tr|V6CIS8|V6CIS8_CAEEL;tr|V6CL74|V6CL74_CAEEL;tr|V6CL75|V6CL75_CAEEL	22.7186	22.7353	22.7279	22.3168	22.176	22.3396	22.2214	22.6456	22.5669	22.7211	22.367	22.9077	22.7482	22.9148	23.3272	23.3304	22.8872	23.1779	22.9638	22.9428	23.1767	22.9129	22.7502	23.0094	23.64	23.0881	22.9427	23.0141	23.1594	23.022	23.1417	23.1174	22.9484	22.9241	22.8399	22.799	22.8002	22.8304	22.4049	22.9606	22.8152	22.4651	22.8981	22.8249	23.2972	22.8128	22.9407	22.9428	23.3212
tr|V6CJH3|V6CJH3_CAEEL;tr|C0KDV0|C0KDV0_CAEEL;tr|G5EEC9|G5EEC9_CAEEL;tr|H2KZC2|H2KZC2_CAEEL;tr|H2KZC3|H2KZC3_CAEEL	NA	NA	NA	NA	NA	NA	NA	20.0154	NA	NA	NA	NA	NA	NA	NA	NA	NA	NA	NA	NA	NA	NA	NA	NA	NA	NA	NA	NA	NA	NA	NA	NA	NA	NA	NA	NA	19.9392	20.2855	NA	20.4556	NA	NA	20.1161	NA	20.368	19.8005	NA	20.7524	NA
tr|V6CIX1|V6CIX1_CAEEL;tr|G5EDI8|G5EDI8_CAEEL	NA	NA	NA	NA	NA	NA	NA	NA	NA	NA	NA	NA	NA	NA	NA	NA	NA	NA	NA	NA	NA	NA	NA	NA	NA	NA	NA	NA	NA	NA	NA	NA	NA	NA	NA	NA	NA	NA	NA	NA	NA	NA	NA	28.8837	27.6747	NA	NA	NA	NA
tr|V6CIR8|V6CIR8_CAEEL;tr|O44191|O44191_CAEEL	19.9505	19.7902	19.8921	NA	NA	NA	NA	NA	20.2356	NA	NA	20.0177	NA	NA	NA	20.3158	NA	20.1159	20.0549	20.0859	NA	NA	NA	20.0155	20.3871	20.2718	20.4453	19.9375	20.2856	21.1456	20.367	NA	19.5164	19.8676	19.8904	NA	20.4939	19.6766	NA	NA	NA	NA	NA	NA	NA	NA	NA	NA	NA
tr|U4PRD7|U4PRD7_CAEEL;tr|Q9N371|Q9N371_CAEEL	NA	NA	NA	NA	NA	NA	NA	NA	NA	NA	NA	NA	NA	NA	NA	NA	NA	NA	NA	NA	NA	NA	NA	NA	NA	NA	NA	NA	NA	NA	NA	NA	NA	NA	NA	NA	NA	NA	NA	NA	NA	NA	NA	19.4201	NA	NA	NA	NA	19.4101
tr|U4PLJ8|U4PLJ8_CAEEL;sp|Q01630|UNC33_CAEEL	NA	NA	NA	NA	NA	NA	NA	NA	NA	NA	NA	NA	NA	NA	NA	NA	NA	NA	NA	NA	NA	NA	NA	NA	NA	NA	NA	NA	NA	NA	NA	NA	NA	NA	NA	NA	NA	NA	NA	NA	NA	NA	NA	NA	22.5601	NA	NA	NA	NA
tr|U4PFF3|U4PFF3_CAEEL;tr|O45105|O45105_CAEEL	NA	21.7292	NA	NA	NA	NA	NA	NA	NA	NA	21.7658	24.3966	24.6895	22.3541	23.416	NA	22.7872	23.098	23.2046	23.1367	NA	NA	21.1327	22.2052	22.4085	22.4759	NA	23.7641	22.1556	NA	NA	21.753	NA	21.5737	21.9271	NA	21.1277	NA	21.8291	NA	21.662	NA	NA	NA	NA	NA	NA	NA	NA
tr|U4PBU8|U4PBU8_CAEEL;tr|U4PMA7|U4PMA7_CAEEL	23.9308	23.6881	23.843	23.7911	23.4691	23.3335	23.9087	23.8101	23.4567	23.7399	24.0201	24.0984	23.0478	23.9525	23.6213	23.9231	23.9109	23.902	23.8595	23.7791	23.756	23.7671	23.7637	23.9339	23.8726	24.4181	23.9922	23.7236	24.0271	23.8298	23.8878	23.618	23.5309	23.7613	23.8476	23.9177	23.6238	23.7231	23.7247	23.5025	23.3379	23.7849	23.9479	23.8349	23.7467	23.6731	23.5358	23.7244	23.7505
tr|U4PBL3|U4PBL3_CAEEL;tr|U4PM16|U4PM16_CAEEL	NA	NA	NA	NA	NA	NA	NA	NA	NA	NA	NA	NA	NA	NA	NA	NA	NA	NA	NA	NA	NA	NA	NA	NA	NA	NA	NA	NA	NA	NA	NA	NA	NA	20.0647	NA	20.2543	19.5655	NA	NA	NA	NA	NA	NA	19.6145	NA	19.9675	19.1707	19.3848	NA
tr|S6FWN4|S6FWN4_CAEEL;tr|S6F510|S6F510_CAEEL;tr|S6FCX2|S6FCX2_CAEEL;tr|N1NVB5|N1NVB5_CAEEL;tr|N1NV09|N1NV09_CAEEL	21.2632	20.8932	21.1573	21.262	21.3029	21.0801	21.4317	21.1713	21.1304	21.0393	21.2868	21.2889	21.7819	21.6792	21.8915	21.2861	21.1159	21.4868	21.5279	21.1289	21.5041	21.8122	21.5727	21.2813	21.4868	21.6959	21.1566	21.5883	21.5793	21.5757	21.5281	21.5184	21.7471	21.7749	21.3837	21.67	21.7293	21.9237	21.5693	21.3028	21.63	21.9773	21.6915	21.5631	22.1323	22.0642	21.6633	21.8125	21.4571
tr|Q9XXT5|Q9XXT5_CAEEL	20.729	NA	NA	20.619	20.4029	NA	NA	NA	20.3352	NA	19.8534	20.804	20.5025	20.3998	20.3617	20.8403	20.2197	20.3167	20.5745	20.5918	20.3007	20.2796	20.2758	20.4372	20.5122	20.5445	20.5723	20.3567	20.2438	20.2784	20.275	20.217	20.2179	20.2972	20.2666	20.3616	20.1144	20.1327	19.8507	19.9876	20.6009	20.2326	20.7267	20.724	20.8949	20.5958	20.7742	20.8725	21.5668
tr|Q9XXR5|Q9XXR5_CAEEL;tr|Q22034|Q22034_CAEEL	NA	NA	NA	NA	NA	NA	NA	NA	NA	NA	NA	NA	NA	NA	NA	NA	NA	NA	NA	NA	NA	20.4298	NA	NA	NA	20.442	NA	19.1923	NA	NA	NA	22.1486	21.1618	22.0225	20.6498	21.2277	20.946	21.2869	20.5712	21.6032	20.8943	21.7651	21.255	23.3425	22.3587	23.6402	23.7413	23.3596	23.5489
tr|Q9XXR4|Q9XXR4_CAEEL;tr|H2KMI9|H2KMI9_CAEEL	22.1624	21.8976	22.0528	22.1582	22.0176	21.9591	22.1486	22.2082	22.0956	21.7829	22.0202	23.4087	23.3017	23.2662	23.5874	23.4073	23.3369	23.2776	23.2522	23.3134	24.1155	24.384	24.2463	24.1008	24.3247	24.5486	24.343	24.3655	24.0917	24.3813	24.1165	24.5294	24.4755	24.7703	24.5186	24.7079	24.6543	24.5083	24.3705	24.5918	24.1348	24.6576	24.3774	25.1854	25.1889	25.2164	25.0962	25.0885	25.1107
tr|Q9XXQ6|Q9XXQ6_CAEEL;tr|F3Y5P3|F3Y5P3_CAEEL	19.2606	19.051	20.1296	19.6672	20.0004	NA	20.613	20.6061	20.2726	NA	19.3495	21.6117	21.6016	21.3419	21.5043	21.3928	20.9089	21.4388	21.1497	21.992	22.5035	23.5273	22.9509	22.614	23.0741	22.7759	22.9162	22.7727	22.8052	22.8642	23.2323	23.515	23.2843	23.6549	23.2851	23.5587	23.5141	23.6445	23.4193	23.6104	23.3028	23.7035	23.5117	23.9999	24.2291	24.3551	23.7573	24.0162	24.0304
tr|Q9XXN0|Q9XXN0_CAEEL;tr|B1V8I7|B1V8I7_CAEEL	NA	NA	NA	NA	NA	NA	NA	20.3376	NA	NA	NA	20.1073	NA	NA	NA	NA	NA	NA	NA	NA	NA	NA	NA	NA	NA	NA	NA	NA	NA	NA	NA	NA	NA	NA	NA	NA	NA	NA	20.8459	20.3652	NA	20.6907	20.6966	21.0663	20.9331	21.0056	20.7483	NA	21.0808
tr|Q9XXK6|Q9XXK6_CAEEL;tr|F3Y5P6|F3Y5P6_CAEEL	NA	NA	NA	NA	NA	NA	NA	NA	NA	NA	NA	NA	NA	NA	NA	NA	NA	NA	NA	NA	NA	NA	NA	NA	NA	NA	NA	NA	NA	NA	NA	NA	NA	NA	NA	NA	NA	NA	NA	NA	NA	NA	21.1053	20.501	20.3054	20.6199	20.8528	20.3244	20.4401
tr|Q9XXJ4|Q9XXJ4_CAEEL	NA	NA	NA	NA	NA	NA	NA	NA	NA	NA	NA	20.3754	NA	NA	NA	NA	NA	NA	20.2569	NA	20.3508	NA	NA	NA	NA	NA	NA	NA	NA	20.1907	NA	20.2912	20.1617	NA	20.8283	20.1372	20.4113	20.2251	NA	NA	19.9753	20.4162	20.7734	NA	20.742	20.2743	NA	NA	NA
tr|Q9XXJ1|Q9XXJ1_CAEEL	20.6203	NA	20.3214	NA	NA	NA	NA	NA	NA	20.1344	NA	20.4822	20.3192	NA	NA	20.782	NA	NA	19.8463	NA	20.6332	20.7753	20.768	20.6152	20.7164	20.3727	20.4191	20.6831	20.3471	20.7153	20.6969	20.7246	20.3632	20.7993	20.8613	20.7288	20.6095	20.6816	20.972	20.9	NA	20.8478	20.732	20.3785	21.1326	21.6118	20.4812	NA	20.0745
tr|Q9XXI9|Q9XXI9_CAEEL	20.6494	20.0904	20.5371	20.41	20.0101	19.5853	19.9777	20.0401	20.2659	20.3877	19.5608	21.5572	20.3827	20.2883	21.1958	21.0935	19.1391	20.0043	20.4475	20.523	20.0196	19.8333	21.007	20.7881	21.3881	20.769	21.0487	20.349	19.9672	21.2155	19.9636	19.7892	19.8026	20.5681	19.972	19.9553	19.788	19.9844	20.3507	21.0639	19.9159	20.0456	20.4239	20.6181	20.1682	19.6387	20.8262	19.816	20.0776
tr|Q9XXI6|Q9XXI6_CAEEL;tr|Q9XXI5|Q9XXI5_CAEEL	NA	NA	NA	NA	NA	NA	NA	NA	NA	NA	NA	NA	NA	NA	NA	NA	NA	NA	NA	NA	NA	NA	NA	NA	NA	NA	NA	NA	NA	NA	NA	NA	NA	NA	NA	NA	NA	NA	NA	NA	NA	NA	NA	NA	NA	NA	NA	18.8297	NA
tr|Q9XXI3|Q9XXI3_CAEEL	NA	NA	NA	NA	NA	NA	NA	NA	NA	NA	NA	NA	NA	NA	NA	NA	NA	NA	NA	NA	NA	NA	NA	NA	NA	NA	NA	NA	NA	NA	NA	NA	NA	NA	NA	NA	NA	NA	NA	NA	NA	19.0986	19.0838	NA	18.2736	NA	NA	19.6566	NA
tr|Q9XXF9|Q9XXF9_CAEEL;tr|D3NQ99|D3NQ99_CAEEL	21.4106	21.0272	20.8433	20.7991	21.715	20.6795	21.5476	21.9904	21.4463	21.274	20.6309	21.9816	21.2441	21.3255	21.2699	21.9805	21.8913	22.058	22.333	22.4373	21.6508	21.8949	21.9454	21.8992	21.1289	21.4537	21.8195	21.72	21.6954	21.6308	21.743	21.9258	21.6703	21.5629	21.3604	21.6035	21.8688	21.6964	22.0614	21.5292	22.0277	22.2671	21.9796	21.7768	22.3552	22.0914	21.8676	21.8491	21.8989
tr|Q9XXE2|Q9XXE2_CAEEL	22.1888	20.9702	22.3325	20.9338	21.2228	21.9792	22.0632	20.6974	22.1649	21.9891	20.758	21.8661	21.1758	21.3711	21.2272	21.7945	22.2791	22.1173	21.7875	21.8261	21.8561	22.0275	22.1006	21.6071	21.6493	21.9064	21.6183	21.7586	21.797	21.9596	22.2973	21.9918	21.9532	22.0165	22.0787	22.0583	21.9737	22.0779	21.4332	22.0405	21.9583	22.5037	21.6817	22.4008	21.3923	21.9468	21.6219	21.5984	20.101
tr|Q9XXD2|Q9XXD2_CAEEL	NA	NA	26.1703	25.6457	NA	NA	27.168	26.9558	27.1987	25.6105	NA	25.9916	NA	NA	NA	25.8822	NA	25.6831	NA	27.3983	25.6549	NA	25.6267	25.835	25.4696	NA	25.7408	25.6747	25.9436	23.7948	25.7062	NA	25.8157	25.8152	25.6254	25.7023	NA	NA	NA	NA	NA	24.2861	23.7826	25.2734	NA	NA	NA	24.0128	24.0774
tr|Q9XXA2|Q9XXA2_CAEEL	21.1135	21.2355	21.2434	21.254	20.8858	21.0247	21.1353	21.1536	21.2274	20.9875	21.0849	21.1312	20.9783	20.8799	20.7861	21.1649	21.2672	21.0429	21.2774	20.6601	20.4358	20.543	20.9819	20.985	20.6472	20.4461	20.9586	20.9978	21.042	20.8977	20.7617	20.7546	20.8736	20.7577	20.8557	20.7672	20.6852	20.7004	20.8413	20.9669	20.835	21.6158	20.9897	21.0484	20.9748	20.651	20.8474	20.6191	20.7951
tr|Q9XX58|Q9XX58_CAEEL	NA	NA	NA	NA	NA	NA	NA	NA	NA	NA	NA	NA	NA	NA	NA	NA	NA	NA	NA	NA	NA	NA	NA	19.8544	NA	NA	NA	NA	NA	NA	19.899	NA	NA	20.6244	NA	19.8958	NA	NA	NA	NA	NA	NA	NA	NA	NA	NA	NA	NA	NA
tr|Q9XX57|Q9XX57_CAEEL	25.9055	25.7844	25.8119	25.8233	25.9869	25.6431	25.7252	25.6629	25.7595	26.1377	25.8247	26.7885	26.6899	26.396	26.6536	26.7616	26.7701	26.874	26.5986	26.3798	27.1402	27.0779	26.8922	26.9989	26.7211	26.9278	26.8356	27.0677	27.2784	26.771	27.1215	27.3674	27.2077	27.0743	26.7183	26.9801	27.0977	27.3265	27.3521	27.131	27.3517	27.1616	27.3971	27.2266	27.2502	27.3394	26.799	27.3626	26.834
tr|Q9XX25|Q9XX25_CAEEL	NA	NA	NA	NA	NA	NA	NA	NA	NA	NA	NA	NA	NA	NA	NA	NA	NA	NA	NA	NA	NA	NA	NA	NA	NA	NA	NA	NA	NA	NA	NA	NA	NA	NA	NA	NA	NA	NA	NA	NA	NA	NA	NA	NA	NA	NA	NA	NA	NA
tr|Q9XX18|Q9XX18_CAEEL	NA	NA	NA	NA	NA	NA	NA	NA	NA	NA	NA	NA	NA	NA	NA	30.5415	NA	NA	NA	NA	NA	NA	NA	NA	NA	NA	NA	NA	NA	NA	NA	NA	NA	NA	NA	NA	NA	NA	NA	NA	NA	NA	NA	NA	NA	NA	NA	NA	NA
tr|Q9XWY1|Q9XWY1_CAEEL	NA	NA	NA	NA	NA	NA	NA	NA	NA	NA	NA	NA	NA	NA	NA	NA	NA	NA	NA	NA	NA	NA	NA	NA	NA	NA	NA	NA	NA	NA	NA	NA	NA	NA	NA	NA	NA	NA	NA	NA	NA	NA	NA	NA	20.3527	20.6494	20.3401	NA	20.4824
tr|Q9XWW3|Q9XWW3_CAEEL	NA	NA	NA	NA	NA	NA	NA	NA	NA	NA	NA	NA	NA	NA	NA	NA	NA	NA	NA	NA	NA	NA	NA	NA	NA	NA	NA	NA	NA	NA	NA	NA	NA	NA	NA	NA	NA	NA	NA	NA	NA	NA	NA	NA	NA	NA	NA	NA	NA
tr|Q9XWU9|Q9XWU9_CAEEL	20.3992	19.7965	20.5282	19.2454	20.7342	20.3173	20.8227	19.0991	19.6549	19.5165	20.0862	20.6891	21.2181	21.3951	22.4757	21.471	19.8297	20.102	21.0861	21.3967	20.6421	22.8655	21.9196	21.647	22.9629	22.6096	21.1465	22.3301	20.7418	22.1065	20.6627	22.1035	20.8873	21.054	21.7433	22.5234	21.4166	22.6772	22.7121	22.3827	20.1959	21.8853	22.006	23.5164	23.412	23.2067	24.0131	23.5651	23.7569
tr|Q9XWT5|Q9XWT5_CAEEL	20.3303	20.5173	20.5807	19.9441	NA	19.0831	20.9455	20.5643	20.2902	20.5845	20.3282	23.1433	22.4532	22.4066	22.2784	22.9763	21.5794	23.0095	22.7985	23.0083	23.5904	22.6358	23.7397	23.9456	23.6596	22.512	23.6619	23.2818	22.8266	23.5835	23.1604	23.2948	23.5764	23.8221	23.4097	23.7594	24.1855	23.5777	23.7313	23.8282	23.2263	23.4254	23.998	24.4301	24.459	24.4514	24.5573	24.3511	24.6123
tr|Q9XWT4|Q9XWT4_CAEEL	20.6893	21.2313	21.0014	20.6937	20.3972	20.3825	21.7304	21.8219	21.1008	21.1558	20.6837	23.7057	22.8509	22.2105	23.1105	23.4861	21.9318	23.248	23.2403	23.3184	23.5869	22.6467	23.6192	23.8111	23.7439	22.7278	23.5773	23.2796	22.8131	23.9715	23.1732	23.165	23.2797	23.4143	23.0751	23.4651	23.5097	23.3129	23.6737	23.6072	22.9524	22.9505	23.6367	24.5036	24.1228	24.1706	23.8667	24.4321	24.3262
tr|Q9XWT3|Q9XWT3_CAEEL	22.0939	21.9275	22.4505	21.1752	21.2082	20.6412	22.7794	20.8484	20.7439	21.921	21.9858	24.4435	24.0036	23.4832	24.3679	23.7745	22.39	23.5141	24.2271	24.2596	24.1741	24.9848	23.825	24.6701	23.4466	24.4089	24.4326	24.1052	22.9116	23.9297	24.1577	24.1394	23.3827	23.7408	23.9385	24.5148	24.3097	24.4193	24.8826	24.2818	22.926	24.2783	24.1526	26.1224	25.9828	25.397	25.5291	26.2141	26.1899
tr|Q9XWS6|Q9XWS6_CAEEL	20.7523	21.202	21.4097	20.4383	20.0329	20.3854	21.558	20.8718	20.6429	21.1276	20.6333	23.0768	22.1196	21.5429	22.3249	22.1973	21.3488	23.1952	23.3692	22.1875	22.767	23.1073	22.4026	23.6084	22.3959	22.4616	22.0793	22.6036	21.4908	22.2743	23.202	23.0937	22.9374	23.0804	23.03	23.2906	24.0546	23.7806	24.2375	23.44	21.5238	22.8965	23.8511	26.079	25.4366	25.0527	25.2637	25.7457	25.2892
tr|Q9XWS4|Q9XWS4_CAEEL;tr|I2HAJ2|I2HAJ2_CAEEL	25.9424	25.9608	25.9162	25.832	25.5159	25.8071	25.8967	25.7203	26.0407	25.998	25.8543	25.3551	25.1571	25.2384	25.0752	25.309	25.26	25.2597	25.3585	25.1543	25.2373	24.878	25.0996	25.3984	25.0291	25.2339	25.2515	25.2588	25.0118	25.1381	25.4576	25.0516	25.0761	25.0769	24.9446	24.8696	24.8737	25.056	24.6919	24.9176	24.6691	25.2494	25.161	24.8797	24.786	24.7928	24.7833	24.7673	24.6269
tr|Q9XWP7|Q9XWP7_CAEEL	23.4443	23.0699	23.1492	23.0425	23.2562	23.5454	23.153	22.8468	22.8841	23.3637	22.8052	23.4713	24.0922	23.3608	23.9852	23.7049	23.4741	23.341	23.5083	23.7405	23.4961	23.2027	23.5997	23.6724	23.9857	23.663	23.5019	23.5828	23.4335	23.7912	23.4346	23.5444	23.1199	23.6048	23.7073	23.4712	23.7136	23.4154	23.2047	23.4833	23.5921	23.5132	23.6993	23.7398	23.5949	23.5675	23.7045	23.6899	23.7806
tr|Q9XWP1|Q9XWP1_CAEEL	21.3556	NA	NA	NA	NA	NA	NA	NA	NA	NA	NA	NA	NA	NA	20.3781	NA	NA	NA	NA	NA	NA	NA	NA	NA	NA	NA	NA	NA	NA	NA	NA	NA	NA	NA	NA	NA	NA	NA	NA	NA	NA	21.0243	NA	NA	NA	20.8819	NA	NA	NA
tr|Q9XWP0|Q9XWP0_CAEEL	21.7399	21.4123	21.4815	22.0812	21.6274	21.6145	21.4815	21.7085	21.1973	21.3486	21.6096	21.8681	21.0794	20.9067	20.7675	NA	21.6586	21.3818	21.0844	NA	20.9457	NA	21.4901	21.5789	20.8103	21.3115	NA	21.1763	NA	21.4377	21.1825	20.7836	20.2986	20.8408	21.3641	NA	21.1388	NA	NA	20.5341	20.2992	NA	21.2212	20.6449	20.7536	20.5421	20.461	20.8382	20.5256
tr|Q9XWN7|Q9XWN7_CAEEL	21.9882	21.9816	22.5415	21.9603	21.5915	21.4847	22.3709	22.1805	22.3949	22.1664	22.0876	22.3931	22.2816	22.7014	22.3505	22.6446	22.7766	22.6302	22.7592	22.4773	22.6529	22.1767	22.6557	22.6197	22.4903	22.4238	22.564	22.9077	22.8113	22.477	22.7085	22.7298	23.0159	22.6727	23.1554	22.8584	23.069	22.6963	22.83	22.8739	22.651	23.0975	23.0584	22.9875	23.1024	23.2462	22.8969	22.9926	22.9392
tr|Q9XWN4|Q9XWN4_CAEEL	21.6111	NA	20.4599	21.3491	21.4819	21.8842	NA	NA	NA	21.595	21.8132	NA	22.7891	21.5998	NA	22.6001	NA	22.2713	22.5684	NA	NA	23.874	23.9679	23.5103	23.5767	24.3322	23.4217	23.9197	23.5651	23.1103	23.226	23.9734	23.1831	23.6855	23.1938	23.6964	23.5547	24.0175	23.332	23.2623	23.5852	24.0329	NA	NA	NA	NA	NA	NA	NA
tr|Q9XWM1|Q9XWM1_CAEEL	22.6735	23.0832	22.8367	22.8911	22.5339	22.5163	23.3826	22.5685	22.9064	22.5352	22.6564	23.9014	23.9099	23.4566	23.5744	22.6283	23.777	23.8208	23.9357	23.6738	24.2578	23.7873	24.2955	23.8911	23.5627	23.4612	23.9998	24.1292	24.3715	24.2108	24.1492	24.2076	23.9553	24.7292	24.2462	24.331	24.327	24.3027	23.9379	24.2895	23.8097	24.5569	24.3626	24.268	24.1117	24.455	24.4139	24.4373	24.2423
tr|Q9XWL1|Q9XWL1_CAEEL	NA	NA	NA	NA	NA	NA	NA	NA	NA	NA	NA	22.0498	NA	NA	NA	NA	NA	NA	NA	NA	NA	NA	NA	23.5591	NA	NA	22.7874	NA	22.689	22.7292	22.5972	NA	23.2893	23.8456	23.1987	22.7298	NA	NA	22.904	23.2322	23.2342	NA	NA	24.3529	24.7224	24.8642	24.26	NA	23.9672
tr|Q9XWK3|Q9XWK3_CAEEL	NA	NA	NA	NA	NA	NA	NA	NA	NA	NA	NA	NA	NA	NA	NA	NA	NA	NA	NA	NA	NA	NA	NA	NA	NA	NA	NA	NA	NA	NA	NA	NA	NA	NA	NA	NA	NA	NA	NA	NA	NA	NA	NA	NA	NA	NA	NA	NA	NA
tr|Q9XWK2|Q9XWK2_CAEEL	22.9691	23.1305	23.0647	23.2021	22.5647	22.8205	22.9614	22.8871	22.7005	23.2054	22.4516	22.8408	22.7108	23.3636	22.9859	22.7178	23.3817	22.8141	22.8696	23.0008	22.8854	22.2875	22.7881	23.005	23.0275	22.8336	22.9183	22.3222	23.0868	23.7816	23.1972	22.226	22.8744	23.1568	23.125	22.9252	23.0849	22.0895	22.3596	23.269	22.8175	22.7463	23.4532	23.2149	23.2195	23.4068	23.3223	23.2756	23.5352
tr|Q9XWJ6|Q9XWJ6_CAEEL;tr|Q9XWJ5|Q9XWJ5_CAEEL	22.3791	22.1093	22.0217	22.2706	22.6531	21.8686	22.1144	22.0603	21.8511	22.4718	22.2726	22.2987	22.54	22.8569	22.5813	22.3659	22.1081	22.3712	21.9511	22.5756	22.0488	22.5672	22.0636	21.9247	22.2087	22.1388	22.1755	22.0255	22.0484	22.3611	21.9362	21.7262	22.1043	22.0338	22.0608	22.4441	22.0376	22.0247	22.4578	22.2789	22.1751	22.1953	21.9006	22.3119	22.6428	22.7702	21.9368	22.6626	22.4858
tr|Q9XWI1|Q9XWI1_CAEEL;tr|U4PQS1|U4PQS1_CAEEL;tr|U4PDW0|U4PDW0_CAEEL	20.0058	19.8808	19.8047	19.8502	19.8736	NA	19.9678	20.1044	19.9521	19.877	NA	19.9308	19.7366	19.8236	19.6154	20.1389	19.5531	19.9931	20.04	20.0627	19.8132	19.9535	19.5087	19.5242	19.7897	19.9953	19.9901	20.0008	19.8875	20.2167	19.4624	19.9131	20.333	19.8053	20.0605	20.2488	20.3346	19.9524	19.96	20.0345	NA	19.9533	19.2644	NA	21.0236	20.5126	20.7051	20.7022	20.8966
tr|Q9XWG2|Q9XWG2_CAEEL	23.2505	23.2533	23.27	23.0249	23.1303	23.1693	23.1571	23.1117	22.8796	23.0838	22.6248	22.9536	23.0954	23.0526	23.1276	23.0924	23.2401	23.0743	22.9731	22.8899	22.9013	22.942	23.0414	22.7596	22.9583	22.934	22.9474	22.6524	22.8218	22.9419	23.0968	22.816	22.6014	22.7171	22.8922	22.8498	22.7478	22.8349	22.8756	22.7225	22.7529	23.0318	22.8268	22.8146	22.4894	22.6308	22.6458	22.5263	22.4822
tr|Q9XWE1|Q9XWE1_CAEEL;tr|Q25AR9|Q25AR9_CAEEL;tr|Q9GUG7|Q9GUG7_CAEEL	NA	NA	NA	NA	NA	NA	NA	NA	NA	NA	NA	NA	NA	NA	20.4546	NA	NA	NA	NA	NA	NA	NA	NA	NA	NA	NA	NA	NA	NA	NA	NA	NA	19.6627	NA	NA	19.6575	NA	NA	NA	19.9192	NA	19.9296	20.2483	20.3393	20.4687	20.8891	20.3494	20.8189	20.1693
tr|Q9XWD5|Q9XWD5_CAEEL	NA	NA	NA	NA	NA	NA	19.5516	NA	19.7463	NA	NA	20.4518	NA	20.715	NA	21.0344	20.3787	20.2861	20.3607	20.4902	NA	NA	NA	NA	19.5956	NA	20.2355	NA	NA	19.5268	20.1586	NA	NA	19.9196	NA	NA	NA	NA	NA	NA	NA	NA	20.8499	20.4004	20.3908	20.2038	NA	20.7392	20.5297
tr|Q9XWD1|Q9XWD1_CAEEL	25.0209	24.9063	24.7467	24.8677	24.5447	24.4132	25.0311	25.3094	24.9497	24.9753	24.656	25.1951	24.6294	24.9193	24.7372	25.3157	25.188	25.2129	24.996	25.1387	24.9032	24.4967	24.8576	24.976	24.4728	24.6693	24.8742	25.1162	24.9996	24.8493	24.8406	24.8288	25.0014	24.6832	24.8286	24.7712	24.4901	24.5286	25.0493	24.6384	24.9172	24.9889	24.91	24.4653	24.6332	25.0806	24.5205	24.3102	24.5265
tr|Q9XW68|Q9XW68_CAEEL	20.8106	NA	NA	NA	NA	NA	NA	NA	NA	NA	20.2566	NA	NA	NA	NA	20.7242	NA	NA	NA	NA	20.5269	NA	NA	20.8766	NA	NA	20.7676	NA	20.5215	NA	NA	NA	NA	NA	NA	NA	20.5691	NA	NA	NA	NA	NA	NA	20.3078	20.1258	20.0731	20.6126	NA	20.7118
tr|Q9XW58|Q9XW58_CAEEL	NA	NA	NA	NA	NA	NA	20.489	NA	20.4699	NA	NA	20.8526	NA	NA	NA	NA	20.4764	20.4448	20.1129	20.755	NA	NA	20.2326	20.8565	20.379	NA	20.4362	NA	20.3213	20.3443	NA	20.199	21.0217	20.5849	NA	20.4752	20.5248	NA	20.6583	20.3376	20.6593	NA	NA	20.6572	20.7298	21.4053	20.1192	20.7808	21.2401
tr|Q9XW41|Q9XW41_CAEEL	20.8626	21.6522	21.2765	21.4349	20.9574	20.7687	20.9887	21.2094	20.984	20.9145	20.9252	21.4943	21.0324	21.6147	21.8697	21.4339	20.9871	21.6004	20.846	21.0273	21.0888	21.4009	21.7208	21.5768	21.7211	21.4592	21.2512	21.3572	21.138	21.6254	21.3221	21.1236	21.6145	21.1029	21.7487	21.6075	21.2833	21.2747	21.2982	21.615	21.3902	20.8588	21.5142	22.0895	21.558	21.7983	21.9816	21.6205	21.7889
tr|Q9XW38|Q9XW38_CAEEL	22.4901	21.3976	22.2939	21.7241	22.0199	21.4483	21.0657	21.1635	22.7767	21.6704	21.289	20.9807	21.0514	20.8214	20.8933	21.2237	20.8266	20.5855	21.3707	20.8722	20.7097	20.8634	20.1315	20.3572	20.169	20.0996	20.3238	20.7935	19.7643	20.1933	20.0169	19.3896	19.8248	20.3077	20.5376	19.8176	20.2862	NA	20.7336	20.3502	20.6513	20.2395	20.2659	20.5573	19.5752	20.6859	20.3821	20.7626	19.4934
tr|Q9XW37|Q9XW37_CAEEL	23.606	21.1802	22.8956	23.0156	23.1741	22.254	23.3519	23.6711	22.9341	23.1485	22.9026	24.1994	23.1952	21.9104	23.7905	24.1862	23.934	24.0898	23.7529	24.148	23.8889	23.8583	23.7515	23.715	23.7683	23.5491	23.7811	23.9537	24.3341	23.7526	23.8271	23.737	23.6926	23.8586	23.8817	23.875	23.7375	23.7486	23.9603	23.8648	23.8702	23.6322	23.9205	24.3448	23.9082	24.2026	24.0336	23.895	23.8197
tr|Q9XW20|Q9XW20_CAEEL	22.221	21.5574	22.1575	21.8697	22.0151	21.7021	21.5866	21.876	20.7626	21.5016	21.3852	21.6789	21.7652	21.5921	22.2059	21.3895	22.0224	21.7866	21.832	22.1147	21.5472	21.6297	21.709	22.3154	21.6273	22.3355	21.7335	21.992	21.9512	22.334	21.4226	21.6027	21.0515	21.4256	22.1246	21.146	21.8189	21.2706	20.6989	21.407	21.6788	21.033	21.6898	20.7767	21.9992	21.3252	22.2521	21.6109	21.5021
tr|Q9XW17|Q9XW17_CAEEL	24.9548	24.8274	24.8625	24.9266	24.4525	24.1972	24.2381	24.8054	24.4465	24.8226	24.0709	24.9649	24.3948	24.7011	24.5264	25.4636	24.9332	24.8905	24.8373	24.9485	24.7825	24.3008	24.9293	25.0558	24.7148	24.9295	25.0336	24.9387	25.1077	25.0428	24.7365	24.6872	24.7261	24.4486	24.9019	24.7201	24.7014	24.4932	23.9019	24.4929	24.9241	24.4687	24.8685	24.9175	24.9949	24.6357	25.1316	24.8765	25.0991
tr|Q9XW03|Q9XW03_CAEEL	21.4431	21.6768	21.6045	22.2247	21.7679	21.7507	21.639	21.4767	21.5771	22.0615	21.8205	20.9825	21.9766	21.6254	21.6082	21.7204	21.6397	21.4425	21.4879	21.2819	NA	21.4688	21.7749	21.2433	NA	21.7018	19.7319	NA	21.1474	NA	21.5206	NA	NA	NA	20.4589	21.7801	21.6275	NA	22.2937	22.3786	22.0176	21.6026	20.9236	21.5189	21.4216	21.513	21.9133	NA	NA
tr|Q9XW01|Q9XW01_CAEEL;tr|Q9XW02|Q9XW02_CAEEL	NA	NA	NA	NA	NA	NA	NA	NA	NA	NA	NA	NA	NA	NA	NA	NA	NA	NA	NA	NA	NA	NA	NA	NA	NA	NA	NA	NA	NA	NA	NA	NA	NA	NA	NA	NA	NA	NA	NA	NA	NA	NA	NA	20.5686	19.6685	NA	20.6439	20.842	20.6541
tr|Q9XVZ7|Q9XVZ7_CAEEL	NA	NA	NA	NA	NA	NA	NA	NA	NA	NA	NA	NA	NA	NA	NA	NA	NA	NA	NA	NA	NA	NA	NA	NA	NA	NA	NA	NA	NA	NA	NA	NA	NA	19.1903	19.4881	19.6199	NA	19.2253	NA	20.4861	NA	19.3466	18.907	20.4088	20.6711	NA	20.6583	NA	NA
tr|Q9XVZ6|Q9XVZ6_CAEEL	NA	NA	NA	19.7137	NA	NA	NA	NA	NA	NA	NA	NA	NA	NA	NA	NA	NA	NA	NA	NA	NA	NA	NA	NA	NA	NA	NA	NA	NA	NA	NA	NA	NA	NA	NA	NA	NA	NA	18.7297	19.6339	NA	19.9629	19.8425	19.9017	19.7634	NA	NA	20.0057	20.5999
tr|Q9XVZ2|Q9XVZ2_CAEEL	21.1647	21.1532	20.9036	20.873	21.2187	20.6771	21.4518	21.4566	21.0949	21.074	21.2326	21.2494	20.8751	21.039	21.8657	21.7699	21.4658	21.398	21.1825	21.8184	21.6926	22.2182	21.6194	21.5826	22.1503	22.0058	22.0178	22.0075	22.374	21.6993	21.5316	21.928	22.1062	22.0871	21.8487	21.9598	21.7631	21.9076	22.2284	21.7071	22.1965	22.0047	22.4143	22.5089	22.7837	22.9101	22.0925	22.1314	22.3947
tr|Q9XVX5|Q9XVX5_CAEEL;tr|Q86D99|Q86D99_CAEEL	20.5043	20.8058	20.5371	20.7398	20.7577	20.672	20.5206	20.3901	20.878	20.7621	20.4102	20.9327	21.0476	21.6428	21.0185	20.8258	20.6178	20.9409	20.9412	20.5045	21.0518	21.0828	21.066	21.0182	21.2717	21.2133	21.1511	20.9119	21.0313	21.3354	21.3529	20.834	20.9849	21.0757	20.7184	20.7409	21.0027	20.8769	20.7109	21.0977	20.4594	20.9803	20.9815	20.8678	20.5496	21.0385	21.1185	20.5614	21.0191
tr|Q9XVU3|Q9XVU3_CAEEL;tr|A5Z2U2|A5Z2U2_CAEEL	NA	NA	NA	19.2187	NA	NA	20.3611	20.3852	20.2847	NA	NA	20.0504	NA	NA	NA	19.7152	19.6066	NA	20.1954	20.1982	20.3305	19.6161	20.0799	20.2793	NA	NA	20.2384	20.4109	NA	19.7389	20.0556	19.6454	20.1108	20.0429	20.3929	20.1966	19.7235	19.9805	20.5168	19.9385	20.0864	19.5269	20.3815	20.6504	20.6152	20.3805	20.4835	20.5853	20.6768
tr|Q9XVS9|Q9XVS9_CAEEL	20.5914	20.7472	20.5713	21.0713	20.919	NA	20.8141	20.7684	21.265	20.7169	20.8384	20.9643	20.3444	20.5951	NA	20.9672	21.033	NA	20.9708	21.1118	21.6354	21.1521	21.1688	21.4804	21.2879	21.555	21.0611	21.2971	21.4493	21.2955	21.6244	21.5333	21.7399	21.6024	21.4192	21.3097	21.6924	21.5487	21.7069	21.5343	21.1863	21.5771	21.7613	21.9738	22.2467	22.1787	20.6457	22.0497	22.2392
tr|Q9XVS2|Q9XVS2_CAEEL	25.3587	24.6807	24.7092	24.4839	24.7853	24.3028	23.5167	23.9221	24.1458	24.9195	24.1133	25.3195	25.0502	25.118	25.4038	25.3287	23.8218	NA	24.4287	24.4197	24.683	NA	24.8701	25.1052	25.0427	23.1656	23.2486	24.3617	24.3465	25.3428	24.4588	24.4809	24.6425	23.0395	26.8686	24.3223	27.4187	26.7895	23.8324	24.6183	24.3661	24.478	24.7108	24.3336	24.4533	24.167	24.4224	24.3023	24.7853
tr|Q9XVR7|Q9XVR7_CAEEL	NA	NA	NA	NA	NA	NA	NA	NA	NA	20.1604	NA	20.5732	NA	NA	NA	NA	NA	NA	NA	20.3784	20.7838	NA	20.7434	21.6992	21.0685	20.0044	21.3202	20.6912	19.9278	20.9876	19.9884	20.1314	NA	20.5558	20.5025	NA	20.4656	NA	NA	20.5058	NA	NA	NA	20.1382	21.2683	NA	20.4747	20.1428	20.3852
tr|Q9XVR3|Q9XVR3_CAEEL	NA	NA	NA	19.7721	NA	NA	19.7208	19.3539	19.5652	NA	NA	NA	NA	NA	NA	NA	NA	NA	19.7537	NA	19.7333	NA	19.7703	19.6219	NA	NA	19.4637	19.6413	19.7026	19.3585	19.434	18.8509	19.3376	NA	19.2647	19.2945	NA	19.351	19.1615	NA	NA	19.5374	19.4053	20.0771	19.9971	19.7847	19.7461	19.9	19.8121
tr|Q9XVP1|Q9XVP1_CAEEL	NA	NA	NA	NA	NA	NA	NA	NA	NA	NA	NA	NA	NA	NA	NA	NA	NA	NA	NA	NA	NA	NA	NA	NA	NA	NA	NA	NA	NA	NA	NA	NA	NA	NA	NA	NA	NA	NA	NA	NA	NA	NA	NA	NA	NA	NA	NA	NA	NA
tr|Q9XVL7|Q9XVL7_CAEEL;tr|Q9XVM0|Q9XVM0_CAEEL	22.245	22.0197	21.6455	22.1838	21.9562	21.6875	22.0194	22.3114	22.3457	21.176	21.9529	22.1987	21.476	21.3536	21.7181	21.9921	21.7521	21.5952	21.8464	21.9143	21.9284	21.5312	21.2581	21.218	21.6939	20.9314	21.706	22.0832	22.0803	21.7577	21.7579	21.7916	22.1025	21.1636	NA	21.6828	21.8432	21.4392	22.3557	21.2725	22.0832	22.2886	22.2697	22.0965	21.9729	21.9813	21.2864	21.9337	22.2079
tr|Q9XVL1|Q9XVL1_CAEEL	NA	19.4452	19.8734	20.0851	NA	20.4134	21.3661	20.421	20.2128	20.1183	20.4199	20.0431	20.8628	20.3839	21.0828	NA	21.0442	21.1662	21.4018	20.6162	NA	20.3515	20.9944	20.5043	20.1565	21.088	20.4727	20.9287	20.4442	20.281	20.4287	20.0961	21.1968	21.2923	20.3252	20.8915	21.3883	21.7829	21.4456	20.764	NA	20.7064	21.8336	20.9602	21.7773	21.591	21.6668	20.261	20.8631
tr|Q9XVJ3|Q9XVJ3_CAEEL	23.2458	23.5246	23.8245	22.9883	23.1027	23.045	23.8536	23.31	23.3234	23.3169	23.1502	24.2495	24.4092	24.3576	24.5531	24.1074	24.7271	24.4474	24.7019	24.2237	24.6479	24.5613	24.4324	24.4225	24.3811	24.5235	24.3858	24.4147	24.5905	24.4129	24.7594	24.5395	25.0195	24.8279	24.6095	24.9591	24.9391	24.503	24.441	24.7073	24.5228	24.7794	24.9666	24.5582	24.3905	24.0246	24.4181	24.8929	24.4776
tr|Q9XVI5|Q9XVI5_CAEEL	NA	NA	NA	NA	NA	NA	NA	NA	NA	NA	NA	NA	NA	NA	NA	NA	NA	NA	NA	NA	NA	NA	NA	NA	NA	NA	NA	NA	NA	NA	NA	NA	NA	NA	NA	NA	NA	NA	NA	NA	NA	NA	NA	NA	NA	NA	NA	NA	NA
tr|Q9XVI1|Q9XVI1_CAEEL	NA	NA	NA	NA	NA	NA	NA	NA	NA	NA	NA	NA	NA	NA	NA	NA	NA	NA	NA	NA	NA	NA	NA	NA	NA	NA	NA	NA	NA	NA	NA	NA	NA	NA	NA	NA	NA	NA	NA	NA	NA	NA	NA	NA	NA	NA	NA	NA	NA
tr|Q9XVG3|Q9XVG3_CAEEL;tr|Q9XUE9|Q9XUE9_CAEEL;tr|Q9U349|Q9U349_CAEEL;tr|Q9U348|Q9U348_CAEEL	24.3562	24.9783	24.8692	24.5948	24.7165	25.1293	25.24	25.0824	24.9293	24.6177	25.5036	25.1422	24.8028	24.9955	24.9807	24.8631	24.7328	24.7726	24.99	25.4739	NA	NA	NA	NA	NA	NA	NA	NA	NA	NA	NA	NA	NA	NA	NA	NA	NA	NA	NA	NA	NA	NA	NA	NA	NA	NA	NA	NA	NA
tr|Q9XVF1|Q9XVF1_CAEEL	NA	NA	NA	21.5015	21.6442	NA	21.4018	22.0716	21.4285	21.1928	21.2999	21.1426	NA	NA	21.7842	20.8973	21.7539	21.5101	NA	21.67	NA	NA	20.2041	20.8047	21.2661	22.1857	21.5159	21.8649	19.8764	21.6235	21.3024	21.6684	20.1767	21.2577	21.4226	NA	21.0559	21.6534	21.9861	21.566	21.702	20.2842	21.413	20.6864	21.028	21.3739	22.1802	22.2024	21.6887
tr|Q9XVE9|Q9XVE9_CAEEL	27.602	27.8883	27.6746	29.2019	29.0904	28.4244	27.5526	27.7255	27.6754	28.0425	28.138	26.4785	27.1609	26.9582	27.0275	26.4697	26.5363	26.5648	26.5264	26.588	26.1889	26.5892	26.2445	26.0868	26.3826	26.4758	26.121	25.9549	26.0966	26.4007	26.2722	25.9791	26.0083	26.1345	25.8768	25.6168	25.9735	26.0449	25.791	26.0526	25.9008	26.231	25.9163	25.4335	25.5442	25.5506	25.8843	25.7391	25.8131
tr|Q9XVD2|Q9XVD2_CAEEL	NA	NA	NA	NA	NA	NA	NA	NA	NA	NA	NA	NA	NA	NA	NA	NA	NA	NA	NA	NA	NA	NA	NA	NA	NA	NA	NA	NA	NA	NA	NA	NA	NA	19.4627	19.6247	NA	19.6994	NA	NA	19.8568	19.7058	20.0068	NA	20.3154	19.9569	19.9931	19.8891	NA	19.8173
tr|Q9XVC4|Q9XVC4_CAEEL	NA	NA	NA	NA	NA	NA	NA	NA	NA	NA	NA	NA	NA	NA	NA	NA	NA	NA	NA	NA	NA	NA	NA	NA	NA	NA	NA	NA	NA	NA	NA	NA	NA	NA	NA	NA	NA	NA	NA	NA	NA	NA	NA	NA	NA	NA	NA	NA	NA
tr|Q9XVA6|Q9XVA6_CAEEL	NA	NA	NA	NA	NA	19.5995	19.5137	19.5002	19.4655	NA	NA	19.5954	19.473	NA	19.6372	19.0641	19.6439	19.7636	NA	NA	NA	NA	NA	19.5351	NA	NA	NA	NA	NA	NA	NA	NA	NA	NA	NA	NA	NA	NA	20.2736	NA	NA	20.3714	20.0976	20.1063	20.5004	20.1321	NA	20.2182	19.7789
tr|Q9XVA3|Q9XVA3_CAEEL	NA	NA	NA	NA	NA	NA	NA	NA	NA	NA	NA	NA	NA	NA	NA	NA	NA	NA	NA	NA	NA	NA	NA	NA	NA	NA	NA	NA	NA	NA	NA	NA	NA	NA	NA	NA	NA	NA	NA	NA	NA	NA	20.401	NA	20.4644	20.0892	20.1742	NA	20.5522
tr|Q9XUY4|Q9XUY4_CAEEL;tr|Q8MQ23|Q8MQ23_CAEEL	20.731	19.5501	20.808	NA	20.5423	20.9679	21.1138	21.2647	NA	NA	20.8255	21.1845	21.0304	20.7768	21.1754	20.4915	21.0984	20.6576	20.551	21.0202	21.2496	21.4808	21.3444	21.9053	21.2529	21.4129	22.1131	22.2187	21.8931	21.8757	22.3322	21.5751	21.7223	22.2837	22.0277	20.9696	21.2886	21.4912	21.9753	21.9595	22.0484	21.5136	21.7125	NA	20.0341	NA	21.4031	20.8455	21.5305
tr|Q9XUW5|Q9XUW5_CAEEL	23.3392	22.8857	22.9211	22.9213	23.0471	22.8913	22.7324	23.0132	22.9183	23.0886	22.6904	23.0658	22.7937	22.8279	22.7346	23.0307	22.6387	22.6542	22.5958	22.7087	22.5942	22.1854	22.5813	22.696	22.5384	22.3861	22.6421	22.5228	22.3698	22.6463	22.4143	22.3619	22.5975	22.5553	22.5547	22.431	22.342	22.3841	22.2404	22.4235	22.5683	22.5952	22.7245	22.6659	22.7248	22.4755	22.9086	22.7342	22.6267
tr|Q9XUU8|Q9XUU8_CAEEL	21.5249	20.4947	NA	20.8162	20.4863	NA	20.7912	NA	20.7882	20.9358	NA	NA	20.9881	NA	NA	21.2389	NA	NA	20.5702	NA	21.0555	NA	20.4183	NA	NA	NA	NA	NA	NA	NA	NA	20.2547	NA	20.3601	NA	NA	20.9795	NA	NA	NA	NA	20.5279	20.201	20.3851	21.0345	19.9073	20.5062	19.88	21.0304
tr|Q9XUT9|Q9XUT9_CAEEL	22.8618	22.589	22.7815	22.7246	22.6311	21.8508	22.4298	22.9238	22.8337	22.5901	22.4995	21.8025	21.5788	21.5637	21.0866	21.8291	21.8202	21.2538	21.2148	20.1119	21.3825	21.5717	21.3389	21.7867	21.2918	21.5336	21.045	21.39	21.4329	21.989	21.3871	22.2513	21.4413	22.1408	21.3396	21.5469	21.5834	21.7362	21.4853	21.5055	21.6224	21.8271	21.619	22.0811	22.3619	22.2007	22.038	21.9715	21.9759
tr|Q9XUT0|Q9XUT0_CAEEL	21.2516	21.6056	21.4518	21.6839	21.6043	21.1922	21.6346	21.5365	21.7285	21.3926	21.4548	21.4015	21.0191	21.0755	20.5487	21.0465	21.625	21.3921	21.5903	21.2406	21.4854	21.4612	21.4939	21.4555	21.7231	21.4685	21.6219	21.5042	21.5568	21.5282	21.6071	21.5392	21.5318	21.5013	21.3536	21.6406	22.1607	21.3344	21.7324	21.9093	21.3204	21.7159	21.855	21.6379	21.8352	21.777	21.8312	21.8321	21.8494
tr|Q9XUS4|Q9XUS4_CAEEL;tr|Q69Z13|Q69Z13_CAEEL;tr|Q86D12|Q86D12_CAEEL;tr|Q9XUS5|Q9XUS5_CAEEL;tr|Q8WQE5|Q8WQE5_CAEEL	22.4213	22.8159	22.8295	22.8465	22.3542	22.7564	22.9637	22.5047	22.8385	22.9465	22.6783	23.1223	23.0658	22.8068	22.7278	23.1697	23.0859	23.2372	23.3614	22.8985	23.3521	23.102	23.1943	23.3197	23.0999	22.7861	22.9695	23.1769	23.1079	23.1325	23.5008	23.2381	23.3776	23.3378	23.3941	23.2073	23.2205	23.1837	23.3387	23.4184	23.2587	23.579	23.5144	23.277	23.255	23.3691	23.0258	23.2418	23.0432
tr|Q9XUR6|Q9XUR6_CAEEL	NA	NA	NA	18.973	NA	19.1446	19.0395	NA	NA	19.4536	NA	18.2736	18.2736	19.1874	NA	18.2736	18.9609	NA	NA	NA	NA	NA	NA	NA	NA	NA	18.5653	NA	NA	19.9298	20.2777	NA	18.2736	NA	18.2736	NA	18.2736	18.2736	18.2736	18.2736	18.2736	NA	18.2736	18.9066	19.7965	18.6967	20.0799	19.6478	19.9265
tr|Q9XUP8|Q9XUP8_CAEEL;tr|Q9U368|Q9U368_CAEEL;tr|Q9XUP7|Q9XUP7_CAEEL;tr|O44594|O44594_CAEEL	20.1644	NA	NA	NA	NA	NA	NA	NA	NA	NA	NA	NA	NA	NA	NA	NA	NA	NA	19.5828	NA	NA	NA	NA	NA	NA	NA	NA	NA	NA	NA	NA	NA	NA	NA	19.7032	NA	NA	NA	NA	NA	NA	NA	NA	NA	NA	NA	NA	NA	NA
tr|Q9XUL7|Q9XUL7_CAEEL	NA	NA	NA	NA	NA	NA	NA	NA	NA	NA	NA	19.6156	NA	NA	NA	19.5186	NA	19.4265	NA	NA	19.2428	NA	NA	NA	NA	NA	19.4354	NA	NA	19.6148	NA	NA	NA	NA	NA	NA	NA	NA	NA	NA	NA	NA	NA	20.2165	21.025	20.5144	NA	NA	19.7105
tr|Q9XUJ5|Q9XUJ5_CAEEL	NA	NA	NA	NA	NA	NA	NA	NA	NA	NA	NA	NA	NA	NA	NA	NA	NA	NA	NA	NA	NA	NA	NA	NA	NA	NA	NA	NA	NA	NA	NA	NA	NA	NA	NA	NA	NA	NA	NA	NA	NA	NA	NA	NA	NA	NA	NA	NA	NA
tr|Q9XUF9|Q9XUF9_CAEEL;tr|A0A0K3ARI2|A0A0K3ARI2_CAEEL;tr|U4PBX8|U4PBX8_CAEEL	NA	NA	NA	19.0412	NA	NA	18.877	NA	NA	NA	NA	NA	NA	NA	NA	NA	NA	NA	NA	NA	NA	NA	NA	18.5608	NA	NA	NA	NA	NA	NA	NA	NA	NA	NA	NA	NA	NA	NA	NA	NA	NA	NA	NA	19.1672	20.0429	NA	NA	19.0977	NA
tr|Q9XUB7|Q9XUB7_CAEEL	20.2756	20.1787	20.4789	20.2755	20.1638	20.1004	20.1998	20.5282	20.6806	20.0258	20.5915	22.4485	21.6607	22.7034	22.0795	22.6201	22.916	22.2438	22.8364	22.3979	23.8308	23.8188	23.5878	23.3376	23.6048	23.7862	23.569	23.5556	23.6417	23.1258	24.0561	24.0869	24.7778	24.4818	24.2743	24.4184	23.9675	23.9351	23.6826	24.3862	23.933	24.2227	24.7002	25.3248	24.9848	25.4241	24.6752	24.6115	24.6217
tr|Q9XU97|Q9XU97_CAEEL	25.075	25.2017	25.1549	25.0518	24.6801	24.6286	25.1159	24.9701	25.1318	25.0598	24.6422	25.3473	25.0222	25.1827	24.4797	23.5965	25.0613	25.2674	25.2016	24.7541	25.6761	24.7787	25.2613	25.5162	25.142	24.9548	24.6059	25.3455	24.9937	25.1731	25.6344	25.1096	25.3392	25.492	25.1926	25.3241	25.3647	25.9116	25.4137	25.1771	25.213	25.475	25.4662	25.0658	25.3828	25.1195	25.1137	25.1185	25.0753
tr|Q9XU67|Q9XU67_CAEEL;tr|A0A061AJ27|A0A061AJ27_CAEEL	19.438	NA	NA	NA	NA	NA	20.0913	20.1917	20.0502	NA	NA	19.2656	NA	19.5265	NA	NA	20.1335	20.3255	NA	20.1827	20.1214	NA	19.7416	20.1371	19.7158	19.5057	20.3067	NA	19.6503	19.7498	19.707	NA	NA	18.7293	NA	19.5196	19.2935	NA	NA	20.0951	NA	19.3858	19.4611	20.6487	20.5118	20.356	20.5467	20.5196	19.89
tr|Q9XU56|Q9XU56_CAEEL	20.9782	22.0351	22.3886	21.7876	NA	21.7775	21.9498	21.3121	22.0747	21.4648	21.8015	21.7596	21.9017	21.965	21.094	21.8076	22.1628	21.6297	22.2007	21.5589	22.453	21.8098	22.8106	22.065	21.5724	NA	NA	22.0237	NA	22.2457	22.4516	21.8994	22.6963	22.4391	21.8279	21.8242	22.0986	22.4478	21.7965	22.08	21.7323	21.8381	22.0494	21.8766	22.1435	22.3157	22.0019	21.8247	22.0609
tr|Q9XU45|Q9XU45_CAEEL	21.8641	21.5355	21.3543	21.5511	21.1586	20.8627	21.6108	21.7194	21.2297	21.5289	21.1035	21.7101	21.3638	21.6273	21.4493	21.6115	21.4352	21.6925	21.301	21.493	21.6763	21.7343	21.6562	21.4538	21.4519	21.5898	21.8144	21.6162	21.6397	21.7337	21.6747	21.2735	21.7325	21.6007	21.7973	22.1594	21.8526	21.7612	21.9925	21.7618	21.8177	21.7032	21.716	21.7003	21.8185	21.8289	21.9351	21.7334	21.5509
tr|Q9XU15|Q9XU15_CAEEL	20.5114	20.5894	20.9726	20.0526	20.8487	20.4294	20.4431	20.7019	20.4593	20.9289	20.6624	21.4178	20.5214	21.2487	20.9637	20.9456	20.9313	20.9078	20.9034	21.154	20.8387	21.8077	21.0107	20.7731	21.0801	21.0116	21.2283	20.9441	21.2839	20.9006	21.1841	20.9317	20.9182	20.6571	20.7698	20.9469	20.8262	21.0508	21.3019	20.7963	20.4025	21.3859	21.1467	21.2999	21.6616	21.4685	21.3621	21.4792	21.3265
tr|Q9XU13|Q9XU13_CAEEL	25.3887	25.1081	25.0385	25.1547	25.1874	24.9769	25.1705	25.2857	25.0823	25.2161	25.2063	25.1764	25.2818	25.2134	25.1977	25.3653	25.1374	25.172	25.248	25.3153	25.3475	25.4768	25.4842	25.4133	25.3986	25.4879	25.36	25.5732	25.4732	25.4484	25.4341	25.5012	25.376	25.449	25.3803	25.2666	25.4412	25.3865	25.5584	25.2699	25.4537	25.7644	25.4395	25.2932	25.7829	25.5982	25.0845	24.975	25.2825
tr|Q9XTZ4|Q9XTZ4_CAEEL	NA	NA	NA	NA	NA	NA	NA	NA	NA	NA	NA	NA	NA	NA	NA	NA	NA	NA	NA	NA	NA	NA	NA	NA	NA	NA	NA	NA	NA	NA	NA	NA	NA	NA	NA	NA	NA	NA	NA	NA	NA	NA	NA	21.4293	NA	21.2575	20.9397	21.2995	NA
tr|Q9XTZ2|Q9XTZ2_CAEEL	NA	NA	20.3002	20.2505	NA	NA	20.4789	NA	20.4155	20.0174	NA	20.6418	NA	NA	NA	20.2608	20.3839	NA	20.3502	20.3093	19.9873	NA	20.4406	20.0392	20.4491	20.8554	20.2771	20.4415	20.3676	20.6762	20.1863	20.2885	20.2769	20.305	20.1507	20.3641	20.0615	20.3823	NA	20.4261	NA	19.8437	20.8348	20.2706	20.8964	20.4914	20.4977	20.937	20.1839
tr|Q9XTY9|Q9XTY9_CAEEL	22.3667	22.0874	20.1663	22.053	21.4149	21.4344	21.9954	22.8826	21.924	21.0334	20.1666	22.0457	NA	21.2405	20.5809	23.2996	20.7591	22.0814	21.4806	22.5293	21.3806	NA	21.0531	21.3627	20.6611	20.4266	21.5215	NA	21.2619	21.5738	20.8275	NA	20.92	NA	20.9569	21.5562	20.933	NA	21.2751	20.4534	21.171	20.5129	21.7648	21.5307	21.5821	22.0209	22.2292	21.7637	22.0227
tr|Q9XTY7|Q9XTY7_CAEEL;tr|B5BM47|B5BM47_CAEEL	NA	19.4271	20.1101	NA	NA	NA	NA	NA	NA	21.4427	NA	20.0328	20.2422	NA	20.5394	20.1074	NA	NA	20.4947	20.298	20.5745	20.9892	20.4004	NA	20.1072	20.8394	20.4606	20.8398	20.4742	NA	20.8919	NA	20.4802	21.1999	20.8985	21.176	20.9666	21.1159	21.1313	21.1276	20.8564	21.4588	21.3161	21.3891	21.6278	21.8438	21.488	21.5197	21.5102
tr|Q9XTW9|Q9XTW9_CAEEL;tr|H9G341|H9G341_CAEEL;tr|H9G340|H9G340_CAEEL	NA	NA	NA	NA	NA	NA	NA	NA	23.9432	NA	NA	24.2456	NA	NA	23.8183	24.0515	24.2236	23.6871	NA	23.4745	NA	NA	23.9081	23.7415	23.6336	NA	24.0606	NA	24.5648	23.5959	23.3311	NA	24.2813	23.6645	24.0871	24.0496	24.3363	NA	NA	24.2031	NA	NA	24.187	25.008	24.8305	24.9531	NA	24.1281	25.1166
tr|Q9XTV4|Q9XTV4_CAEEL	23.2865	23.166	23.3218	23.289	23.0887	23.1238	23.1382	22.9305	23.1201	23.1405	23.3044	23.0293	22.9383	22.9052	23.5118	23.4564	23.3148	23.2002	23.4234	23.3212	23.2866	23.2683	23.526	23.3296	23.3113	23.7251	23.109	23.3553	23.2673	23.4187	23.1441	23.1528	23.1238	23.1149	23.0014	22.998	23.1472	23.4552	23.0933	23.253	23.0724	23.466	23.4931	22.9677	23.4211	23.0842	23.5333	23.1305	23.1771
tr|Q9XTU9|Q9XTU9_CAEEL	22.6342	22.7283	22.4278	22.3839	22.3847	22.2227	22.5125	22.5026	22.2189	22.6756	22.2214	22.6747	22.4356	22.574	22.6283	22.7466	22.7158	22.1595	22.506	22.611	22.5844	22.4352	22.564	22.9517	23.0122	22.5593	22.8576	22.5511	22.8172	22.8989	22.6904	22.6988	22.2922	22.8002	22.6802	22.5534	22.9491	22.576	21.5431	23.0721	21.7421	22.4187	22.6877	22.6528	22.7752	22.6991	22.9296	22.536	22.4585
tr|Q9XTU8|Q9XTU8_CAEEL	23.3728	23.965	24.1955	23.1013	NA	NA	NA	24.1847	24.0146	23.981	24.1823	24.807	NA	24.3336	NA	23.9811	24.0823	23.9708	NA	NA	NA	NA	24.3346	NA	NA	23.4123	24.2251	23.0291	NA	23.8977	NA	23.6146	24.253	24.2054	NA	23.7323	24.6327	23.8133	NA	24.2241	24.4382	24.6629	24.0677	23.4198	24.5144	24.3364	24.1755	NA	25.8663
tr|Q9XTU5|Q9XTU5_CAEEL;tr|E9P8A5|E9P8A5_CAEEL;tr|Q9NAE3|Q9NAE3_CAEEL	NA	NA	NA	NA	NA	NA	NA	NA	NA	NA	NA	20.2064	NA	NA	NA	NA	NA	20.5813	NA	NA	20.7398	NA	20.597	19.9817	20.7523	NA	20.7983	NA	20.7499	20.6045	20.9877	20.7511	21.0285	20.7938	21.158	21.0232	20.7614	20.8822	20.9347	20.8708	NA	NA	20.6244	21.325	20.8556	21.327	20.9552	20.5239	21.0485
tr|Q9XTT3|Q9XTT3_CAEEL	19.929	19.5894	19.451	19.6146	19.538	NA	19.3752	19.9373	19.3271	19.6687	19.5327	19.791	19.6368	19.7122	20.0487	19.9041	19.5665	19.9248	20.2348	19.8279	19.7418	20.0578	20.1001	20.2952	20.0747	19.9293	20.1159	20.3541	19.9714	19.8851	19.7387	20.0438	20.3061	20.2782	20.498	20.0477	20.1322	19.8852	19.9247	19.7948	19.9281	19.7899	20.0944	21.0943	21.2815	20.5538	21.4098	20.3581	20.6393
tr|Q9XTQ8|Q9XTQ8_CAEEL;tr|A0A7R9XNE4|A0A7R9XNE4_CAEEL;tr|Q564P9|Q564P9_CAEEL	NA	NA	NA	NA	NA	NA	NA	NA	NA	NA	NA	NA	NA	NA	NA	NA	NA	NA	NA	NA	NA	NA	NA	NA	NA	NA	NA	NA	NA	NA	NA	NA	NA	NA	NA	NA	NA	NA	NA	NA	NA	NA	NA	NA	20.3572	NA	NA	NA	NA
tr|Q9UB28|Q9UB28_CAEEL;tr|Q9UB29|Q9UB29_CAEEL;tr|H2L0C1|H2L0C1_CAEEL;tr|Q9BKP3|Q9BKP3_CAEEL	25.4053	25.3048	25.3694	25.4113	25.231	25.3581	25.3932	25.4497	25.3945	25.3565	25.3794	25.4287	25.3128	25.4362	25.718	25.4855	25.0336	25.3784	25.3872	25.3683	25.3988	25.7491	25.4148	25.3271	25.3037	25.3782	25.4271	25.467	25.4263	25.4407	25.5911	25.4801	25.6353	25.5899	25.4921	25.3606	25.5825	25.5033	25.4387	25.6418	25.4909	25.7128	25.6678	25.6755	25.7019	25.8087	25.6929	25.9193	25.6977
tr|Q9UAY9|Q9UAY9_CAEEL	22.4292	21.9683	21.9126	21.8435	22.0294	22.0591	22.015	21.927	22.2083	22.1271	22.1101	22.054	22.0807	21.8308	22.6836	22.1805	21.6355	21.7595	21.9214	21.9313	21.9559	22.1606	21.9333	21.776	21.8385	22.1491	21.8656	21.9346	22.1829	21.9638	21.7558	21.982	21.7543	21.6509	21.966	21.8649	21.7135	22.0022	21.48	21.7452	21.7179	22.1656	22.0096	21.9182	22.0934	21.5619	21.6487	21.7784	21.8916
tr|Q9UAW2|Q9UAW2_CAEEL	NA	NA	NA	NA	NA	NA	NA	NA	NA	NA	NA	NA	NA	NA	NA	NA	NA	NA	NA	NA	NA	NA	NA	NA	NA	NA	NA	NA	NA	NA	NA	NA	NA	NA	20.3313	NA	NA	NA	20.4402	NA	NA	NA	20.3769	20.5121	20.7895	21.2381	NA	NA	20.3469
tr|Q9UAV8|Q9UAV8_CAEEL;tr|Q5TKA3|Q5TKA3_CAEEL;tr|Q5TKA4|Q5TKA4_CAEEL	21.2253	21.679	21.8751	21.485	20.8668	21.4989	22.0892	21.7215	21.8153	21.4584	21.7993	22.5209	22.512	21.7079	21.9408	22.5363	22.4402	22.2901	22.5663	22.1766	22.1015	21.3293	21.9942	21.9488	21.7152	21.7494	22.0811	22.0036	21.8877	21.752	22.0854	21.5114	22.2254	21.4036	21.8188	21.7169	22.4277	22.0855	22.4734	21.7088	21.9318	22.3344	22.0765	21.9882	22.1341	21.9622	21.9063	21.629	21.8809
tr|Q9UAV3|Q9UAV3_CAEEL	NA	NA	NA	NA	NA	NA	NA	NA	NA	NA	NA	NA	NA	NA	NA	NA	NA	NA	NA	NA	NA	NA	NA	NA	NA	NA	NA	NA	NA	NA	NA	NA	NA	NA	NA	NA	NA	NA	NA	NA	NA	19.8921	20.611	20.4548	21.3583	20.7078	20.4957	20.6411	NA
tr|Q9UAT3|Q9UAT3_CAEEL;tr|A0A0M7RFF6|A0A0M7RFF6_CAEEL;tr|A0A0M7RDR8|A0A0M7RDR8_CAEEL	22.169	NA	NA	NA	22.4343	NA	22.5611	NA	NA	NA	21.9276	21.1561	NA	22.3931	NA	NA	21.8874	22.3596	21.9676	22.7394	22.4496	21.9661	22.5737	22.3229	22.5363	22.5752	21.5884	22.7469	23.0224	22.9317	22.7533	22.9881	22.5277	22.4354	22.1773	22.4942	22.257	23.3336	22.6121	23.0187	22.4216	22.0524	22.5315	22.962	23.2609	23.2627	23.1983	23.0607	22.8845
tr|Q9UAQ6|Q9UAQ6_CAEEL	24.0316	23.3127	23.5946	23.8525	23.6905	24.1183	23.2664	23.8511	23.5181	24.1983	23.9572	23.6042	24.315	23.0628	23.9348	24.6129	22.3989	23.4726	23.5051	23.8276	23.1472	23.9689	23.77	23.6326	24.2819	24.1763	23.9239	23.7798	23.6578	24.1745	23.7028	24.2512	23.9076	24.1308	24.1188	24.0193	23.9871	23.7083	23.946	24.0064	23.8627	23.7155	24.1262	23.9412	24.3072	24.3507	23.7897	23.6457	24.1259
tr|Q9U3Q6|Q9U3Q6_CAEEL;tr|Q9NF29|Q9NF29_CAEEL	21.9295	21.65	21.5787	21.7962	21.4387	21.1946	21.9719	21.1735	21.8238	21.5811	21.5024	21.474	21.6227	21.8595	21.9089	21.5084	22.2154	21.8867	21.4564	21.2723	22.3172	22.2079	22.0698	22.136	21.9475	22.2936	21.7916	22.5328	22.6477	22.0543	22.3784	22.6322	22.5783	22.6156	22.2994	22.4552	22.3544	22.6223	22.7927	22.1576	22.8094	22.6762	22.874	22.7194	22.7771	22.8495	21.8929	22.5785	22.4257
tr|Q9U3Q0|Q9U3Q0_CAEEL	25.1223	25.1156	25.1838	25.1223	25.0685	24.8837	25.1387	25.1723	25.2758	25.3394	24.8471	25.0021	25.0982	25.256	25.1167	24.8451	25.0953	25.0952	25.1314	25.176	24.7194	23.9824	24.4523	24.7792	24.785	24.1324	24.7822	23.337	24.504	24.8614	24.6848	24.5344	23.915	24.5806	23.8311	24.4138	24.5701	24.2857	24.2987	24.4002	23.5732	24.0939	24.6369	24.1315	24.0267	24.0319	24.2417	23.8518	23.9955
tr|Q9U3P5|Q9U3P5_CAEEL	24.6877	25.2263	24.888	24.8795	25.061	24.744	25.1908	24.9219	24.8829	24.6349	24.745	25.5325	25.4492	25.7059	25.3798	25.7217	25.6568	25.6909	25.2707	25.928	25.2979	26.0104	25.7934	25.1178	26.1837	26.3546	25.3747	23.8078	23.9066	23.3791	23.5747	23.3048	23.9663	23.8256	23.786	25.2896	NA	23.5874	26.4258	26.4273	26.0444	23.6354	23.3602	23.3666	23.5219	23.2929	23.6622	23.3441	21.4108
tr|Q9U3M0|Q9U3M0_CAEEL	NA	NA	NA	NA	NA	NA	20.3584	NA	20.2816	NA	NA	22.6343	21.1472	20.2735	19.5433	20.7628	20.3967	21.0066	21.0234	22.6915	22.0448	20.8459	21.7424	22.9712	22.547	20.5559	22.8511	21.1705	20.614	22.0931	21.603	21.5371	22.0092	21.256	22.4415	22.221	21.704	21.1216	23.0748	22.6563	21.8375	21.0669	22.3449	22.5357	22.6885	22.8721	22.7714	22.4173	22.9743
tr|Q9U3L5|Q9U3L5_CAEEL	21.3349	21.0234	21.2577	21.025	21.0157	20.87	20.9643	20.2411	21.0648	21.4871	20.5716	21.6714	21.258	21.4411	21.4646	21.9156	21.408	21.5786	21.2529	21.2622	19.8865	20.6698	20.98	21.176	21.2019	20.5966	20.9229	21.3751	21.024	21.3919	20.5925	21.1878	NA	20.452	21.2128	21.124	21.1195	20.6488	20.1845	20.9928	20.6995	20.943	21.4508	21.1105	21.039	20.8466	21.2377	20.8472	20.5581
tr|Q9U3L4|Q9U3L4_CAEEL	NA	NA	NA	NA	NA	NA	NA	NA	NA	NA	NA	NA	NA	NA	NA	NA	NA	NA	NA	NA	NA	NA	NA	NA	NA	NA	NA	NA	NA	NA	NA	NA	NA	NA	NA	NA	NA	NA	NA	NA	NA	NA	NA	NA	NA	NA	NA	NA	NA
tr|Q9U3K7|Q9U3K7_CAEEL;tr|G5ECW7|G5ECW7_CAEEL	22.6797	22.4722	22.4151	22.638	22.0725	21.8734	22.3821	22.6005	22.5103	22.4566	22.1782	22.2224	21.6563	21.825	21.7266	22.2055	21.9108	22.0502	22.1794	22.3765	21.9578	21.6319	21.7269	22.0751	21.9413	21.7923	22.039	21.8004	21.8332	21.9658	21.8211	21.7082	21.8247	21.7631	22.035	21.7873	21.8063	21.7772	21.981	21.5381	21.7158	21.8471	21.958	22.2022	22.2431	22.0732	22.0432	22.1396	22.2283
tr|Q9U3I6|Q9U3I6_CAEEL;sp|Q19584|UFD1_CAEEL	21.1743	20.5915	21.0535	21.0391	21.3242	21.2579	21.092	21.2927	21.2792	20.8941	20.987	21.3944	21.6971	21.7252	21.9621	21.4427	21.2609	21.1534	21.7258	21.7181	21.7775	21.6804	21.83	21.5404	21.6455	21.7215	21.6162	21.849	21.4965	21.8342	20.8741	20.9585	20.9424	21.2467	21.2714	21.845	21.9659	21.9318	21.6323	22.1295	21.2579	21.8814	21.9131	21.8784	22.0688	21.9209	22.0981	21.8186	21.8283
tr|Q9U3I0|Q9U3I0_CAEEL	NA	NA	NA	NA	NA	NA	NA	NA	NA	NA	NA	NA	NA	NA	NA	NA	NA	NA	NA	NA	NA	NA	NA	NA	NA	NA	NA	NA	NA	NA	NA	NA	NA	NA	NA	NA	NA	NA	NA	NA	NA	21.0726	21.1249	NA	NA	20.8782	NA	NA	NA
tr|Q9U3F8|Q9U3F8_CAEEL;tr|Q20239|Q20239_CAEEL;tr|J7SA48|J7SA48_CAEEL	22.6148	22.4986	22.3907	22.4363	21.9538	21.8556	22.5166	22.4705	22.4362	22.4543	22.5369	22.6544	22.4495	22.3305	22.3902	22.7972	22.5079	22.6563	22.4849	22.641	22.8118	22.6821	22.6865	22.7536	22.5781	22.5553	22.8703	22.7388	22.8015	22.6345	22.8184	22.8693	22.9549	22.695	22.9763	22.923	22.9301	22.8982	23.0342	22.984	22.9592	23.0111	23.1576	23.4902	23.5322	23.5342	23.3976	23.4149	23.6556
tr|Q9U3C1|Q9U3C1_CAEEL;tr|Q21295|Q21295_CAEEL;tr|Q9U3B9|Q9U3B9_CAEEL	20.5181	20.1501	20.4915	20.5652	20.6578	20.7125	20.3721	20.1614	20.4264	20.6562	19.7858	20.363	21.0712	21.0034	20.8335	20.6051	20.4441	20.4627	20.7197	20.4361	20.5702	20.8947	20.7815	20.6638	21.1237	20.8788	20.8999	20.4365	20.8525	20.8909	20.7072	20.2834	20.7864	20.3106	20.5858	20.6326	20.7385	21.0886	19.9103	20.2416	19.9517	20.8287	20.8951	20.2735	20.2489	19.6854	20.4856	20.0019	20.0375
tr|Q9U3B7|Q9U3B7_CAEEL	NA	NA	NA	NA	NA	NA	NA	NA	NA	NA	NA	NA	NA	NA	NA	NA	NA	NA	NA	NA	NA	NA	NA	NA	NA	NA	NA	NA	NA	NA	NA	NA	NA	NA	NA	NA	NA	NA	21.0433	NA	NA	20.9973	NA	20.9585	21.5804	21.1034	20.4206	NA	20.604
tr|Q9U376|Q9U376_CAEEL;tr|Q22290|Q22290_CAEEL	22.0982	22.5623	NA	23.1093	22.7465	NA	22.8932	22.8804	23.0165	23.3283	NA	NA	22.8764	22.7685	22.9882	22.0937	22.7893	23.4876	23.5703	22.3872	NA	24.3945	23.2463	24.1893	23.8617	24.1208	23.9348	23.8802	22.5737	24.0695	NA	NA	23.886	23.008	22.2372	23.0143	22.3576	23.7365	NA	NA	23.7185	22.7568	23.4956	NA	23.3196	23.2953	21.921	22.2966	22.7715
tr|Q9U367|Q9U367_CAEEL	21.0353	20.9288	20.8013	20.7672	NA	20.6868	20.9726	21.004	20.7905	21.1499	20.814	22.2028	20.9094	20.6208	20.8213	20.7611	20.5386	22.0372	20.8155	20.6251	NA	NA	20.8341	20.7573	20.9254	20.4872	NA	22.2582	20.9111	20.9567	22.2084	20.8997	22.0892	20.0758	20.7377	22.8187	20.6871	22.4771	20.8179	20.9188	21.0432	21.2775	20.8245	21.0115	20.9412	20.8017	20.6736	20.5053	20.7917
tr|Q9U365|Q9U365_CAEEL;tr|Q9XXN4|Q9XXN4_CAEEL	22.0212	21.8028	22.0653	22.2004	21.6833	21.939	21.7973	21.7453	21.7967	21.9627	21.6233	21.5936	21.8587	21.7144	21.7413	21.5678	21.809	21.6317	21.7645	21.3304	21.4965	21.1344	21.729	21.4329	21.0482	21.4091	21.2359	21.3501	21.2415	20.8927	21.293	20.8393	21.2519	21.2542	21.391	20.7173	21.3175	21.0129	21.1464	21.2796	21.1114	21.4009	21.7088	21.1793	21.4367	21.1492	20.9099	20.8332	20.895
tr|Q9U354|Q9U354_CAEEL	21.2004	NA	NA	20.6257	21.068	21.1231	21.2879	20.5155	20.9654	21.2098	20.9027	20.756	21.7876	21.5243	21.2577	21.7721	21.0695	20.4853	21.6701	21.376	21.1137	NA	20.6055	21.5441	20.9919	21.9738	21.6237	21.2228	21.3964	21.1713	21.2603	21.5885	21.1215	21.5974	21.3941	21.476	20.8108	21.4703	21.8141	21.4461	21.3804	NA	21.2226	20.6091	20.9826	20.6759	NA	20.9793	20.7582
tr|Q9U334|Q9U334_CAEEL	NA	NA	NA	NA	NA	NA	NA	NA	NA	NA	NA	NA	NA	NA	NA	NA	NA	NA	NA	NA	NA	NA	NA	NA	NA	NA	NA	NA	NA	19.0032	NA	NA	NA	NA	NA	NA	NA	NA	NA	NA	NA	NA	19.1674	NA	NA	NA	NA	NA	NA
tr|Q9U329|Q9U329_CAEEL	24.0356	24.0755	24.1349	23.945	23.9218	23.8204	24.2469	24.1803	24.2151	24.0786	24.1085	24.3321	24.3342	24.4852	24.1958	24.4493	24.4063	24.5404	24.5838	24.2816	24.1527	24.0685	24.2425	24.4378	24.1406	23.9945	24.022	24.2847	24.2539	24.3646	24.3241	24.239	24.2488	24.1427	24.3195	24.2675	24.3314	24.2397	24.2782	24.0583	24.1019	24.455	24.4977	24.2945	24.3726	24.5007	24.5815	24.3062	24.2255
tr|Q9U315|Q9U315_CAEEL	21.1821	NA	22.1648	NA	NA	NA	NA	NA	21.5463	NA	NA	22.62	21.2956	21.4767	21.5183	22.7626	22.5713	22.5588	22.4303	22.4629	22.9852	22.4696	22.8143	23.5073	22.53	22.1621	23.1066	22.7912	23.0429	22.8661	22.7413	23.0489	23.6806	23.2177	23.3968	23.4799	22.7313	22.6063	22.6611	22.5081	23.2388	23.1061	23.1618	23.63	23.5692	23.9831	23.4194	23.6015	23.943
tr|Q9U307|Q9U307_CAEEL;tr|Q2HQL4|Q2HQL4_CAEEL;tr|H8ESF5|H8ESF5_CAEEL	23.8515	23.8927	23.9559	23.9405	23.8957	23.5978	24.2231	23.9386	24.1408	23.8652	24.0161	24.594	24.4409	24.5499	24.4385	24.6609	24.7221	24.6767	24.8198	24.4007	25.0037	24.823	24.846	24.8639	24.7544	24.968	24.7467	24.9075	24.918	24.5869	24.9223	25.2608	25.0889	25.1152	25.0441	25.228	25.0647	25.2606	25.0622	25.0342	25.0935	25.4469	25.1214	24.9684	25.2394	25.251	24.9282	25.2894	25.0697
tr|Q9U302|Q9U302_CAEEL	25.5014	25.3783	25.4943	25.4562	25.4075	25.3133	25.2654	25.3239	25.3789	25.6248	25.2228	25.0583	25.3889	25.1616	25.3028	25.1218	25.0131	25.1209	25.1244	24.9156	25.0157	24.7975	24.9601	25.1116	25.0943	25.0919	25.053	25.0524	24.9747	25.036	24.9909	24.8114	24.8063	24.9704	24.6914	24.7139	24.9575	24.9333	24.4877	24.7865	24.7667	24.8615	24.8889	24.6643	24.7761	24.7121	24.7088	24.5615	24.4823
tr|Q9U2Z1|Q9U2Z1_CAEEL	22.88	22.5101	22.5992	22.7742	22.8499	22.4795	22.6648	22.8893	22.7719	22.7144	22.6348	22.3508	22.4335	22.6853	22.3861	22.6345	22.4726	22.3773	22.5279	22.3701	22.546	22.4037	22.2967	22.4261	22.4746	22.3176	22.5262	22.4698	22.3096	22.402	22.4064	22.4337	22.3264	22.3943	22.3977	22.4369	22.2178	22.3962	22.3749	22.4043	22.4489	22.4204	22.4764	22.6285	22.7339	22.7404	22.625	22.7439	22.6049
tr|Q9U2U3|Q9U2U3_CAEEL;tr|D3NQA8|D3NQA8_CAEEL	NA	NA	20.8961	NA	NA	NA	NA	NA	20.8262	20.3691	NA	20.1106	NA	NA	NA	20.9118	NA	20.697	20.7236	20.3908	NA	NA	NA	20.8537	20.5166	20.4215	20.6395	20.6734	20.5891	NA	21.0199	20.5495	20.6576	NA	20.6209	20.5827	20.1285	20.4418	20.776	20.3116	NA	20.4605	21.0174	20.5335	20.7152	20.0857	20.578	20.5075	20.4968
tr|Q9U2U0|Q9U2U0_CAEEL;tr|A0A0K3AXF6|A0A0K3AXF6_CAEEL	21.7677	NA	21.749	21.6919	NA	NA	NA	NA	NA	21.7207	21.5002	21.8822	21.4682	NA	NA	21.5473	NA	21.6834	21.6561	NA	21.7716	NA	21.7934	22.3172	22.1485	21.9899	21.8533	21.726	21.8149	21.7356	21.7393	21.7122	21.7306	21.8104	21.8243	NA	21.865	21.7983	22.104	20.7401	21.8065	21.6248	22.0534	21.9202	22.2503	22.0084	21.3203	22.4457	21.9953
tr|Q9U2T9|Q9U2T9_CAEEL;tr|E6N0W0|E6N0W0_CAEEL;tr|A0A0K3AS36|A0A0K3AS36_CAEEL;tr|E6N0W1|E6N0W1_CAEEL;tr|A0A0K3AUH0|A0A0K3AUH0_CAEEL;tr|A0A0K3ARL5|A0A0K3ARL5_CAEEL	NA	NA	20.6225	NA	NA	NA	NA	21.0958	21.1324	21.0157	NA	20.7203	NA	NA	NA	NA	NA	20.7172	NA	NA	20.8598	NA	20.7311	20.9413	21.1581	20.5905	20.9282	20.8213	21.109	20.8003	20.9114	NA	20.8092	NA	NA	20.5741	20.8983	21.0715	20.9902	20.9384	20.9425	21.3167	20.7468	21.5525	21.5971	21.7787	21.2803	NA	21.2728
tr|Q9U2S6|Q9U2S6_CAEEL;tr|D3NQB1|D3NQB1_CAEEL	21.9354	21.6682	21.4616	21.2126	21.3266	20.841	21.4118	21.3435	22.2534	21.3721	20.531	22.585	21.94	22.0744	21.9343	22.1015	22.0094	21.5441	22.2027	22.2351	22.3584	21.8651	22.2032	22.6001	21.7506	22.0856	22.6288	22.2911	22.2122	22.4853	22.0358	22.0481	22.1912	22.0185	22.169	22.0529	21.9968	21.7476	22.2305	22.1022	22.1237	22.6667	23.0382	22.3044	22.3902	22.1858	22.5254	22.5952	22.2414
tr|Q9U2S4|Q9U2S4_CAEEL	NA	NA	NA	NA	NA	NA	NA	NA	NA	NA	NA	NA	NA	NA	NA	NA	NA	NA	NA	NA	NA	NA	NA	NA	NA	NA	NA	NA	NA	NA	NA	NA	NA	NA	NA	NA	NA	NA	NA	NA	NA	NA	NA	NA	NA	20.4237	NA	NA	20.1999
tr|Q9U2Q8|Q9U2Q8_CAEEL;tr|Q8I4E5|Q8I4E5_CAEEL	25.4397	25.3617	25.2574	25.5286	25.3807	24.9854	25.3616	25.6953	25.528	25.3479	25.1508	25.3621	25.0773	25.0655	24.8994	25.4711	25.2265	25.1652	25.2232	25.3082	25.2537	24.5127	25.4226	25.5314	24.8732	24.8494	25.0208	24.9897	25.1498	25.2883	25.0338	24.4995	24.9836	25.1573	24.7833	24.6489	25.0197	24.6142	24.9304	24.9541	24.9624	24.383	25.0173	25.2311	25.3523	25.2903	24.826	24.9098	25.251
tr|Q9U2L2|Q9U2L2_CAEEL	NA	NA	NA	NA	NA	NA	NA	NA	NA	NA	NA	NA	NA	NA	NA	NA	NA	NA	NA	NA	NA	NA	NA	NA	NA	NA	NA	NA	NA	NA	NA	NA	NA	NA	NA	NA	NA	NA	NA	NA	NA	20.4696	20.4437	20.3232	20.3831	21.0652	20.416	20.6069	20.6676
tr|Q9U2K8|Q9U2K8_CAEEL	23.1445	23.054	22.8319	22.9283	22.9735	22.8674	22.9781	22.9884	22.958	23.0103	22.8251	22.9447	22.5311	22.5846	22.7887	22.9454	22.594	22.7833	22.7692	22.7003	22.8136	22.4868	22.6475	22.8294	22.7972	22.6898	22.7291	22.763	22.7768	22.7809	22.6292	22.6157	22.5921	22.6931	22.7924	22.6481	22.5717	22.5524	22.5157	22.788	22.527	22.7151	22.8891	22.9156	22.7599	22.7475	22.9775	22.8308	22.9639
tr|Q9U2G6|Q9U2G6_CAEEL	NA	NA	NA	21.042	NA	NA	NA	NA	NA	NA	NA	NA	NA	NA	NA	NA	NA	NA	NA	NA	NA	NA	NA	NA	NA	NA	NA	NA	NA	NA	NA	NA	NA	NA	NA	NA	NA	NA	NA	NA	NA	NA	NA	NA	NA	NA	NA	NA	NA
tr|Q9U2F6|Q9U2F6_CAEEL	NA	NA	NA	NA	NA	NA	NA	NA	19.2738	NA	NA	21.0546	NA	NA	NA	NA	21.2771	21.1597	21.1241	21.2464	20.9786	20.8187	21.1971	21.0887	21.1342	21.1748	20.8899	21.2454	21.0138	20.9716	20.9984	21.0483	21.2044	21.2979	21.0447	21.2818	NA	20.213	NA	21.3369	NA	NA	21.0092	21.3426	21.4027	21.0495	NA	NA	NA
tr|Q9U2F2|Q9U2F2_CAEEL	21.0578	20.6229	20.2393	18.5879	NA	18.7956	20.0592	20.639	20.1993	19.3784	20.6061	20.7186	20.4278	20.9817	20.7779	20.5868	19.8419	21.0009	20.991	20.5876	20.8693	20.8387	20.9891	20.7919	21.26	20.8669	20.9532	20.7367	20.9605	21.3187	20.7722	19.595	21.1141	20.8522	21.4826	21.3524	21.0506	20.9447	21.1409	21.1013	20.9997	21.161	21.4537	21.3756	21.5563	21.5731	21.8162	21.3565	21.3159
tr|Q9U2C3|Q9U2C3_CAEEL	NA	NA	NA	NA	NA	NA	NA	NA	NA	NA	NA	NA	NA	NA	NA	NA	NA	NA	NA	NA	NA	NA	NA	NA	NA	NA	NA	NA	NA	NA	NA	NA	NA	NA	NA	NA	NA	NA	NA	NA	NA	NA	NA	NA	NA	NA	NA	NA	21.0285
tr|Q9U296|Q9U296_CAEEL	21.8682	21.9925	21.753	22.1354	21.4323	21.232	21.9698	22.2166	22.3325	22.0796	21.8182	22.3491	21.8346	21.9235	21.7075	22.2726	22.3922	22.2608	22.3724	22.126	22.3676	22.0306	22.2541	22.37	22.1762	22.0995	22.3445	22.6176	22.2903	22.2254	22.2613	22.36	22.4253	22.3631	22.4851	22.6419	22.2878	22.185	22.6344	22.3806	22.3886	22.3125	22.6261	22.8781	22.8223	22.8144	22.886	22.6876	22.7983
tr|Q9U283|Q9U283_CAEEL	20.6871	20.6652	21.0014	20.7466	20.3463	20.6302	20.7424	20.6505	20.7052	20.9248	20.8322	21.3589	21.4101	21.1067	20.4286	21.2349	21.0778	21.1716	21.1075	20.7834	21.0991	20.6088	20.9727	20.7119	20.9717	20.7788	20.7831	21.2808	20.9151	21.2506	20.9245	20.9395	20.9406	21.0312	20.8129	20.7543	20.7902	20.8289	20.7297	20.9225	20.6805	21.043	20.8431	20.9787	21.0556	21.3286	20.6995	20.3055	20.7442
tr|Q9U277|Q9U277_CAEEL;tr|Q25AR8|Q25AR8_CAEEL;tr|Q8I4C9|Q8I4C9_CAEEL	NA	NA	NA	NA	NA	NA	NA	NA	NA	NA	NA	NA	NA	NA	NA	NA	NA	NA	NA	NA	NA	NA	NA	NA	NA	NA	NA	NA	NA	NA	NA	NA	NA	NA	NA	NA	NA	NA	NA	NA	NA	NA	NA	NA	NA	NA	NA	NA	NA
tr|Q9U275|Q9U275_CAEEL	NA	NA	NA	NA	NA	NA	NA	NA	NA	NA	NA	NA	NA	NA	NA	NA	NA	NA	NA	NA	NA	NA	NA	NA	NA	NA	NA	NA	NA	NA	NA	NA	NA	NA	NA	NA	NA	NA	NA	NA	NA	NA	NA	NA	NA	NA	NA	NA	NA
tr|Q9U241|Q9U241_CAEEL	22.1737	20.1824	20.6436	20.965	NA	NA	21.1754	22.6938	21.5256	20.9794	NA	20.9196	20.9624	20.2233	21.075	21.2649	21.0577	22.2164	22.133	22.7566	20.3712	NA	20.8614	20.5848	21.4209	20.9159	21.9067	21.1635	21.5752	22.0387	20.993	20.3027	21.4288	20.2556	21.817	21.6196	21.5665	NA	22.014	21.328	21.4364	NA	21.3267	22.233	23.1044	22.765	22.2424	21.6256	22.1717
tr|Q9U238|Q9U238_CAEEL	25.3274	25.4211	25.2225	25.3074	24.343	24.1917	25.3367	25.5136	25.4562	25.3166	25.0648	25.239	24.1345	24.3474	24.1691	25.2572	24.9202	25.2357	25.0602	25.0693	24.8509	24.0551	24.5699	24.9087	24.527	24.2664	24.9714	24.8093	24.8712	24.9497	24.7947	24.4895	24.9642	24.4901	24.7945	24.7419	24.6707	24.235	24.9425	24.8038	24.5699	24.195	24.7683	25.2046	25.15	25.0975	24.9508	24.993	25.0405
tr|Q9U237|Q9U237_CAEEL	NA	NA	NA	NA	NA	NA	NA	NA	NA	NA	NA	NA	NA	NA	NA	NA	NA	NA	NA	NA	NA	NA	NA	NA	NA	NA	NA	NA	NA	NA	NA	NA	NA	NA	NA	NA	NA	NA	NA	NA	NA	19.8966	NA	NA	19.5449	19.5138	NA	19.4485	NA
tr|Q9U229|Q9U229_CAEEL;tr|K8ESD4|K8ESD4_CAEEL	22.4068	21.9136	22.2039	21.7666	22.4848	22.1811	22.3975	21.9136	21.9766	21.2079	22.2916	21.9035	22.0846	21.989	22.8786	22.343	22.5035	21.7325	22.3547	22.4106	22.1209	22.8446	22.6453	22.5063	22.4705	21.7772	21.2873	22.5646	22.412	22.8601	22.1524	22.2427	21.6355	22.1857	22.3573	22.0566	22.3283	22.654	22.7788	22.9123	21.9257	22.7862	23.0053	22.9556	23.0012	22.516	23.0056	23.2873	23.0771
tr|Q9U228|Q9U228_CAEEL	20.0883	19.842	20.2361	20.3497	19.5935	20.2074	20.677	20.3265	20.624	20.0132	20.2993	20.4041	19.9719	20.2427	20.515	21.2769	21.5154	20.2778	20.2714	20.7936	21.6724	22.1676	21.0848	21.1797	22.2174	22.1053	21.3816	21.9997	20.9417	21.2797	20.7571	21.7787	NA	22.2362	22.4769	21.4833	21.6742	21.6254	22.2591	21.1176	22.5378	20.3449	22.2012	21.8221	21.1161	21.5636	NA	21.5741	NA
tr|Q9U222|Q9U222_CAEEL;tr|A7DTF5|A7DTF5_CAEEL	21.9735	NA	NA	NA	NA	NA	NA	NA	NA	21.8335	NA	21.8222	NA	NA	NA	NA	NA	NA	NA	NA	NA	NA	NA	NA	21.7799	NA	NA	NA	NA	NA	NA	NA	NA	NA	NA	NA	NA	NA	NA	NA	21.7737	NA	NA	NA	NA	NA	NA	NA	NA
tr|Q9U210|Q9U210_CAEEL	20.7188	20.6556	20.5502	20.5562	20.2486	20.1687	20.6245	20.569	20.5872	20.6855	20.1852	20.5394	20.0954	20.1227	20.0839	20.7898	20.6016	20.5597	20.5995	20.4597	20.4724	20.0341	20.1805	NA	20.0301	20.2686	20.1853	20.2167	NA	20.2403	20.313	20.4461	20.3531	NA	20.2995	NA	20.5157	NA	20.6216	20.4286	20.9658	20.4062	NA	19.9381	20.6199	20.3336	20.3634	20.645	19.9941
tr|Q9U1Z6|Q9U1Z6_CAEEL	NA	NA	NA	NA	NA	NA	NA	NA	NA	NA	NA	NA	NA	NA	NA	NA	NA	NA	NA	NA	NA	NA	NA	NA	NA	NA	NA	NA	NA	NA	NA	NA	NA	NA	NA	NA	NA	NA	NA	NA	NA	NA	NA	19.405	19.566	NA	NA	NA	NA
tr|Q9U1Z4|Q9U1Z4_CAEEL;tr|A4F319|A4F319_CAEEL	22.8383	22.609	22.5439	22.727	22.3428	23.2472	22.6986	22.9098	22.5908	22.5281	22.9253	22.4996	21.9378	22.3218	22.0279	22.2624	22.2619	22.3227	22.5586	22.1699	22.2717	22.3189	22.3647	22.5739	21.9233	22.4068	22.2634	22.4639	NA	22.6932	22.42	NA	22.476	21.4648	22.2078	22.0764	22.5254	NA	22.0478	22.6084	22.4335	21.9114	22.1497	22.386	22.1785	22.4973	22.3506	22.27	22.3572
tr|Q9U1Y9|Q9U1Y9_CAEEL	NA	NA	NA	NA	NA	NA	NA	NA	NA	NA	NA	NA	NA	NA	NA	20.7917	NA	NA	NA	NA	NA	NA	NA	NA	NA	NA	NA	20.8194	NA	NA	NA	20.5605	NA	20.3777	20.8336	20.7388	20.6815	NA	20.8367	20.4237	NA	20.6347	20.762	20.7385	20.9571	20.8482	20.7847	NA	20.8216
tr|Q9U1Y6|Q9U1Y6_CAEEL	NA	NA	NA	NA	NA	NA	NA	NA	NA	NA	NA	NA	NA	NA	NA	NA	NA	NA	NA	NA	NA	NA	NA	NA	NA	NA	NA	NA	NA	NA	NA	NA	NA	NA	NA	NA	NA	NA	NA	NA	NA	NA	NA	NA	NA	NA	NA	NA	NA
tr|Q9U1X9|Q9U1X9_CAEEL	26.0213	25.9928	25.8759	26.0986	25.3983	24.1816	26.3272	27.3286	26.6496	26.0836	25.2597	25.8736	24.6178	24.7576	24.72	26.9408	25.9318	25.8068	25.6053	26.3928	25.6404	24.6182	25.5054	26.1834	25.3832	24.701	26.1024	25.3111	26.1763	25.9567	25.2729	24.8931	25.7768	25.3422	26.0409	26.0063	25.4086	24.5814	25.8283	25.9411	26.0844	24.2183	25.4096	25.5271	26.3762	26.2868	26.3829	25.7603	25.7849
tr|Q9U1X6|Q9U1X6_CAEEL	NA	NA	NA	NA	NA	NA	NA	NA	NA	NA	NA	NA	NA	NA	NA	NA	NA	NA	NA	NA	NA	NA	NA	NA	NA	NA	NA	NA	NA	NA	NA	NA	NA	NA	NA	NA	NA	NA	NA	NA	NA	NA	NA	NA	20.2123	NA	19.61	NA	NA
tr|Q9U1X0|Q9U1X0_CAEEL	NA	NA	NA	NA	NA	NA	NA	NA	NA	NA	NA	NA	NA	NA	NA	NA	NA	NA	NA	NA	NA	NA	NA	NA	NA	NA	NA	NA	NA	NA	NA	NA	NA	NA	NA	NA	NA	NA	NA	NA	NA	NA	NA	19.5439	19.4301	19.34	19.4927	19.621	NA
tr|Q9U1W8|Q9U1W8_CAEEL;tr|A0A061AIX6|A0A061AIX6_CAEEL	20.6312	21.1142	19.4343	20.4725	NA	NA	20.536	21.1443	20.7418	20.3607	20.3777	21.6894	20.702	NA	20.6169	21.668	21.0635	20.7801	20.6396	20.7079	20.5598	19.8275	20.7895	21.3857	21.3861	20.4799	20.8985	21.0068	20.8791	21.2763	20.7777	21.3944	21.1122	20.7153	21.4542	20.8932	21.1689	20.8249	20.567	21.1647	20.6864	21.1047	21.6769	21.5882	21.7447	21.6238	21.2189	21.1563	21.6432
tr|Q9U1V9|Q9U1V9_CAEEL;tr|Q9U1W0|Q9U1W0_CAEEL	22.5814	22.2243	22.0238	22.8514	21.9015	21.9341	22.3042	22.5791	22.3041	22.2465	22.5345	22.0024	21.9488	21.4492	21.7016	22.6465	21.8369	22.2755	22.3492	22.146	22.6063	21.8016	22.2665	22.6161	22.2764	21.8505	22.4818	22.4148	22.0463	22.2499	22.348	22.3582	22.2996	22.1983	22.1936	22.6563	22.5271	21.742	21.6424	22.4659	22.3465	22.271	22.1431	22.3171	22.4512	22.4859	22.159	22.2777	22.473
tr|Q9U1S2|Q9U1S2_CAEEL;tr|I2HAF5|I2HAF5_CAEEL	18.8636	NA	19.8483	NA	NA	NA	19.6654	20.3406	NA	20.0546	20.3491	20.7965	20.0164	21.0175	20.9796	20.5402	19.7502	20.5105	20.1676	19.9418	20.7237	20.0257	21.3145	20.7618	20.2122	19.4461	20.8378	21.4239	20.841	20.8099	20.9843	21.0358	21.3367	20.6455	21.4559	21.0092	21.0008	20.2567	20.5416	21.4233	20.7675	21.1678	21.6934	21.65	22.0075	22.0607	21.9464	21.5586	21.6395
tr|Q9U1R7|Q9U1R7_CAEEL;tr|A0A3P6PCS5|A0A3P6PCS5_CAEEL	21.0558	21.1245	21.3563	21.491	20.8171	21.0657	21.2108	21.1694	21.3176	21.0302	21.213	20.9493	21.1779	21.023	21.0904	20.7878	21.1413	21.2632	20.8254	21.1139	21.1786	21.0705	21.0443	21.1847	21.1204	21.1336	21.3043	20.9889	21.3065	21.0728	21.3317	21.0592	21.3509	21.269	21.336	21.2189	21.0747	21.2041	21.3562	21.4285	21.0767	21.474	21.5427	21.5461	21.7383	21.6154	21.2547	21.0733	21.3579
tr|Q9U1Q8|Q9U1Q8_CAEEL	NA	20.4225	NA	NA	NA	NA	20.4987	NA	19.6935	20.3492	20.4169	20.7589	21.2745	NA	20.7053	21.1937	21.3544	21.291	20.8329	22.3147	NA	19.8396	21.0014	21.0355	20.728	21.0687	21.2212	21.1191	21.1968	21.1488	21.1791	21.3381	21.1949	20.8991	21.1141	20.8896	20.8242	21.2984	21.8324	21.4181	21.1926	21.3363	20.9064	21.8332	21.6901	20.3583	21.1968	21.3657	21.2009
tr|Q9U1Q7|Q9U1Q7_CAEEL;tr|I2HAI1|I2HAI1_CAEEL;tr|D8FRP8|D8FRP8_CAEEL;tr|A0A0K3AW63|A0A0K3AW63_CAEEL	25.0277	25.1932	23.9842	25.1013	24.5274	24.9687	25.3068	25.0748	24.1972	25.3645	24.9017	25.7773	26.3675	25.9445	26.0548	26.4148	25.7445	26.2571	25.7608	26.0071	25.4304	26.4447	26.149	26.4196	26.0134	26.5078	26.4814	26.3716	26.6365	26.5396	26.486	26.3209	25.9911	25.6409	26.0117	25.5405	25.8558	25.7413	23.9304	26.9521	26.8195	25.9871	25.5404	26.3741	25.9746	25.6727	26.7478	25.6877	26.625
tr|Q9U1Q3|Q9U1Q3_CAEEL	19.869	NA	NA	NA	20.1273	NA	NA	NA	19.9722	20.5141	20.4783	20.2681	19.8641	20.701	20.0371	20.6073	19.9737	20.6517	20.3878	20.5094	20.4077	19.4906	20.3406	20.7277	20.5211	18.9491	20.6682	20.2899	20.2463	20.5945	19.8945	19.7688	20.2599	20.1179	20.2556	20.1232	20.2808	19.5868	19.7615	20.07	20.5831	20.2708	20.2534	20.4507	20.5947	20.8617	20.713	20.2075	21.0532
tr|Q9U1Q2|Q9U1Q2_CAEEL;tr|Q7K707|Q7K707_CAEEL;CON__Q3ZBD7	23.6162	23.6527	23.4582	23.6166	23.2448	23.4011	23.5389	23.6013	23.8368	23.4322	23.4455	23.4312	23.5828	23.6691	23.6343	23.5696	23.5616	23.7034	23.6708	23.579	23.5805	23.4393	23.4089	23.4558	23.3317	23.3329	23.4792	23.6096	23.5208	23.3076	23.5473	23.509	23.6598	23.5547	23.702	23.526	23.4936	23.4888	23.7773	23.4373	23.3513	23.6261	23.7229	23.7616	23.9297	23.7841	23.6961	23.6673	23.7258
tr|Q9U1Q1|Q9U1Q1_CAEEL	NA	NA	NA	NA	NA	NA	NA	NA	NA	NA	NA	NA	NA	NA	NA	NA	NA	NA	NA	NA	NA	NA	NA	NA	NA	NA	NA	NA	NA	NA	NA	NA	NA	NA	NA	NA	NA	NA	NA	NA	NA	NA	NA	20.7052	NA	20.8135	NA	20.4001	20.7293
tr|Q9TZS5|Q9TZS5_CAEEL;tr|Q86S29|Q86S29_CAEEL	24.5244	24.08	24.1637	24.3783	24.177	24.1236	24.1392	24.3142	24.0833	24.5414	24.0755	23.9834	24.0272	23.6427	23.7699	24.2187	23.6562	23.7843	23.7669	23.8109	23.5721	23.0698	23.684	23.6636	23.6492	23.6662	23.7841	23.5729	23.5267	23.7862	23.5503	23.287	23.4018	23.3561	23.5539	23.3948	23.3426	23.2385	23.2657	23.4746	23.314	23.4747	23.5516	23.477	23.6851	23.4784	23.5468	23.273	23.5113
tr|Q9TZQ1|Q9TZQ1_CAEEL;tr|O44448|O44448_CAEEL	NA	NA	NA	NA	NA	NA	NA	NA	NA	NA	NA	NA	NA	NA	NA	NA	NA	NA	NA	NA	NA	NA	NA	NA	NA	NA	NA	NA	NA	NA	NA	NA	NA	NA	NA	NA	NA	NA	NA	NA	NA	NA	NA	NA	NA	NA	NA	NA	NA
tr|Q9TZL9|Q9TZL9_CAEEL	21.8977	22.1469	21.9719	21.8457	21.663	21.5319	21.9606	21.7641	21.9501	22.2513	22.1219	21.9543	22.0464	22.1764	21.8719	20.8048	22.3191	22.2025	22.0386	21.9462	22.017	21.7363	21.9492	21.3046	21.5649	22.0975	21.7771	21.5303	21.9035	21.7688	21.9661	21.9498	21.6848	21.9379	21.8327	21.8767	21.7389	21.7632	22.0417	21.1861	21.7655	21.7311	22.1276	21.4621	21.4414	21.5861	20.7032	20.8116	21.7151
tr|Q9TZI9|Q9TZI9_CAEEL;tr|W6RY57|W6RY57_CAEEL;tr|W6RRZ0|W6RRZ0_CAEEL	20.0015	NA	19.0395	19.3031	NA	NA	19.2741	NA	19.3524	NA	NA	20.5089	NA	NA	NA	NA	NA	NA	NA	NA	NA	NA	NA	NA	NA	18.7397	19.0653	NA	18.5665	NA	NA	NA	NA	NA	18.7262	NA	NA	18.571	19.9979	19.5605	NA	NA	NA	NA	NA	NA	NA	NA	NA
tr|Q9TZH8|Q9TZH8_CAEEL	NA	NA	NA	NA	NA	NA	NA	NA	NA	NA	NA	20.7261	20.2687	NA	NA	NA	NA	NA	NA	20.1629	20.8325	20.5394	20.8159	20.9814	20.5396	20.5031	20.6499	20.5162	NA	20.7635	NA	NA	20.8717	20.931	NA	21.48	21.2672	NA	20.9866	21.0824	20.9463	21.0995	NA	21.2882	22.424	21.5745	21.113	NA	20.9623
tr|Q9TZE4|Q9TZE4_CAEEL;REV__tr|D3KFW7|D3KFW7_CAEEL;REV__tr|G5EFA4|G5EFA4_CAEEL;REV__tr|A0A061AKZ2|A0A061AKZ2_CAEEL;REV__tr|H9G330|H9G330_CAEEL;REV__tr|H9G329|H9G329_CAEEL;REV__tr|H9G331|H9G331_CAEEL;REV__tr|G5EG63|G5EG63_CAEEL;REV__tr|G5EBW1|G5EBW1_CAEEL;REV__tr|H9G328|H9G328_CAEEL	21.7801	21.3528	22.085	21.9454	21.3335	21.4043	21.6874	21.6389	21.7683	22.0284	20.8097	21.4039	21.7409	20.7898	21.422	21.2408	21.3812	20.9331	20.634	21.0657	20.6803	19.1427	NA	20.8786	20.4181	NA	20.3885	NA	20.8224	NA	NA	NA	NA	NA	NA	NA	NA	NA	19.6477	19.6864	NA	20.3376	20.5156	20.0908	20.8765	20.0378	21.0158	20.8876	20.6471
tr|Q9TZE0|Q9TZE0_CAEEL	22.3506	22.0582	21.9996	22.015	22.1239	NA	21.8947	22.0693	21.8058	22.044	21.6213	22.1862	21.9703	22.0257	21.5727	21.8538	22.194	22.064	21.9696	21.8354	21.976	21.537	21.3204	21.2323	21.6097	21.3353	21.6394	21.3047	21.5122	21.5466	21.3459	NA	NA	NA	NA	NA	20.4416	NA	19.8845	21.1665	NA	NA	21.4683	NA	21.5344	21.8491	NA	NA	NA
tr|Q9TZC6|Q9TZC6_CAEEL	NA	NA	NA	NA	NA	NA	NA	NA	NA	NA	NA	NA	NA	NA	NA	NA	NA	NA	NA	NA	NA	NA	NA	NA	NA	NA	NA	NA	NA	NA	NA	NA	NA	NA	NA	NA	NA	NA	NA	NA	NA	NA	NA	NA	NA	NA	NA	NA	NA
tr|Q9TZ90|Q9TZ90_CAEEL	NA	NA	NA	NA	NA	NA	NA	NA	NA	NA	NA	NA	NA	NA	NA	NA	NA	NA	NA	NA	NA	NA	NA	NA	NA	NA	NA	NA	NA	NA	NA	NA	NA	NA	NA	NA	NA	NA	NA	NA	NA	NA	19.9956	NA	20.0802	20.0115	NA	NA	19.6207
tr|Q9TZ69|Q9TZ69_CAEEL	21.8451	21.8409	21.8867	21.7069	22.3568	22.0467	21.5684	21.7151	21.7813	21.5851	20.8787	22.1349	22.5736	22.1598	22.2497	22.3716	22.4239	22.0316	22.2792	22.35	22.09	22.2059	22.2294	22.4392	22.3777	22.3418	22.4207	22.1004	22.2883	22.1792	22.0679	21.8489	21.823	21.9529	22.1811	21.7514	21.4773	21.4739	21.5895	21.7581	21.9356	21.8832	21.3528	22.0252	22.7231	22.3548	22.5532	21.6387	22.2832
tr|Q9TZ65|Q9TZ65_CAEEL;tr|Q8MXF1|Q8MXF1_CAEEL	NA	NA	NA	NA	NA	NA	NA	NA	NA	NA	NA	NA	NA	NA	NA	NA	NA	NA	NA	NA	NA	NA	NA	NA	NA	NA	NA	NA	NA	NA	NA	NA	NA	NA	NA	NA	NA	NA	NA	NA	NA	NA	NA	NA	NA	NA	NA	NA	NA
tr|Q9TZ58|Q9TZ58_CAEEL;tr|A0A0K3ATZ8|A0A0K3ATZ8_CAEEL	NA	NA	NA	NA	NA	NA	NA	NA	NA	NA	NA	NA	NA	NA	NA	NA	NA	NA	NA	NA	NA	NA	NA	NA	NA	NA	NA	NA	NA	NA	NA	NA	NA	NA	NA	NA	NA	NA	NA	NA	NA	NA	19.7267	20.024	NA	20.4894	19.8643	NA	20.1522
tr|Q9TZ33|Q9TZ33_CAEEL	22.9147	22.7377	22.6759	22.8316	22.9089	22.3246	22.5059	22.475	22.6643	22.3399	21.7592	23.2355	23.2738	22.6087	23.1662	23.4122	23.1505	22.9761	22.9751	23.1863	22.91	22.5098	22.9732	23.3475	22.7822	22.2706	22.9761	22.4796	22.8636	23.0401	22.7633	22.115	22.4968	22.1672	22.6906	22.4235	22.4886	21.7595	22.2975	22.5608	22.3845	21.7745	22.6134	22.415	22.9241	22.1408	22.8467	22.1333	23.058
tr|Q9TYZ4|Q9TYZ4_CAEEL	NA	NA	NA	NA	NA	NA	20.9966	NA	NA	21.0529	NA	20.2489	21.5864	21.0853	NA	20.4241	20.5315	NA	22.0556	NA	NA	NA	NA	NA	NA	NA	NA	19.3197	NA	NA	NA	NA	20.7574	NA	21.0288	NA	NA	NA	NA	20.7037	NA	20.7993	21.0879	21.3109	21.0602	21.6461	21.025	20.8856	20.6894
tr|Q9TYY8|Q9TYY8_CAEEL;tr|V6CJY2|V6CJY2_CAEEL	21.6989	21.7003	21.6476	21.7518	21.1347	20.8747	21.4077	21.5681	21.7454	21.7058	21.7369	21.8801	21.2256	21.3877	20.807	21.4643	21.5349	21.8224	21.8029	21.6408	21.6091	21.2916	21.5537	21.4985	21.534	21.3517	21.5972	21.5229	21.4986	21.6934	21.6673	20.9793	21.5102	21.8768	21.3993	21.5931	21.2783	21.3361	21.4926	21.6705	21.1096	21.457	21.3544	21.2536	21.6263	21.2177	21.443	20.9249	21.7317
tr|Q9TYY0|Q9TYY0_CAEEL;tr|U4PB59|U4PB59_CAEEL	21.1608	21.0977	20.952	20.3639	20.7392	20.8295	20.8495	20.5087	20.7197	20.5542	21.0148	21.5405	21.4122	21.5342	21.5866	21.3782	21.1182	21.4278	21.4709	21.4259	21.7794	21.7384	21.7517	21.5895	21.6511	21.863	21.6414	21.6873	21.6024	21.6182	21.6128	21.6989	21.7873	21.8768	22.1386	21.8363	21.8281	21.5644	21.6302	22.0017	22.0753	21.7347	22.1896	22.2592	22.4592	22.4943	22.665	22.5003	22.6176
tr|Q9TYX1|Q9TYX1_CAEEL;tr|U4PB38|U4PB38_CAEEL	21.7129	21.6724	21.7304	21.886	21.3462	21.5507	21.4958	21.5805	21.946	21.5726	21.3935	21.9857	21.6951	22.0567	21.8856	22.1125	22.1916	22.1037	21.9884	21.9861	21.9797	22.1515	21.8382	21.759	21.5948	21.7075	21.996	22.0674	22.214	21.7708	22.0206	21.7362	21.9902	22.1116	22.1264	22.1639	22.0967	22.0817	22.194	22.3729	22.1508	22.0908	22.4264	22.554	22.7888	22.6757	22.7941	22.8805	22.5812
tr|Q9TYW7|Q9TYW7_CAEEL	20.7722	21.433	21.3046	20.9441	20.16	20.6895	21.5021	21.2333	21.3122	21.5309	21.0564	23.3887	22.8412	22.6763	22.6729	23.2083	23.3462	23.3763	23.4803	23.0856	23.3548	23.0772	23.3092	23.405	22.8149	23.4045	23.3445	23.4036	23.2365	23.2245	23.4723	23.1951	23.225	23.2906	23.0414	22.6806	23.364	22.9546	23.027	23.2154	22.8873	23.594	23.2838	23.0338	23.2859	23.4045	22.924	22.8162	23.1543
tr|Q9TYV3|Q9TYV3_CAEEL;tr|A0A0M9JJ65|A0A0M9JJ65_CAEEL	21.9757	21.5892	21.6369	22.0387	21.7927	21.709	22.2083	21.9158	21.8554	21.7723	21.3638	21.5365	21.3695	21.6749	21.621	21.6717	21.7213	21.6682	21.7023	21.3798	20.8979	20.3243	20.7532	21.3229	21.2679	21.7754	21.5864	21.131	21.1988	21.3338	20.8985	21.3979	21.3772	21.3116	21.3694	21.4114	21.2923	20.6834	NA	21.0806	NA	23.9866	21.9242	21.645	21.7789	21.3097	21.1417	21.6824	21.4671
tr|Q9TYU4|Q9TYU4_CAEEL	NA	NA	NA	NA	NA	NA	NA	NA	NA	NA	NA	NA	NA	NA	NA	NA	NA	NA	NA	NA	NA	NA	NA	NA	NA	NA	NA	NA	NA	NA	NA	NA	NA	NA	NA	NA	NA	NA	NA	NA	NA	NA	19.5762	NA	20.1844	19.85	NA	NA	19.8223
tr|Q9TYS3|Q9TYS3_CAEEL	22.617	20.819	22.7507	21.8183	21.315	21.6466	21.1732	22.0844	21.3829	21.6953	23.4968	20.4912	20.4412	20.5314	20.409	20.0323	19.933	20.7902	22.2956	20.3406	20.1773	20.652	NA	NA	20.3203	NA	19.8688	20.996	20.0205	20.7098	20.1039	20.8684	21.0323	19.6654	20.1478	19.8739	19.5067	20.1695	20.7518	20.2213	20.2207	21.0547	20.642	20.7925	21.7335	21.0834	21.665	21.0301	20.4135
tr|Q9TYQ5|Q9TYQ5_CAEEL;tr|V6CIT4|V6CIT4_CAEEL	NA	NA	NA	NA	NA	NA	NA	NA	NA	NA	NA	NA	NA	NA	NA	NA	NA	NA	NA	NA	NA	NA	NA	NA	NA	NA	NA	NA	NA	NA	NA	NA	NA	NA	NA	NA	NA	NA	NA	NA	20.6473	20.7118	20.5543	NA	20.9365	21.1049	20.686	NA	20.7461
tr|Q9TYP9|Q9TYP9_CAEEL	20.8952	20.9399	20.6542	20.8099	20.4575	20.3263	21.0321	20.9388	20.8154	20.622	21.2809	20.5194	20.2393	21.2299	20.1145	21.115	20.1259	20.0122	20.6959	20.583	20.7479	20.3946	20.7104	21.0094	20.2305	21.3775	20.5382	21.0514	21.0788	20.8231	20.2995	21.0178	20.8491	20.8204	20.6395	20.9861	21.0706	20.7363	20.4742	20.7214	21.1229	21.1082	21.138	20.495	21.251	21.2788	21.4646	21.0902	20.9117
tr|Q9TYN2|Q9TYN2_CAEEL	20.5465	20.6346	20.2663	NA	NA	20.2648	20.5258	20.462	20.5777	20.4683	NA	20.343	20.2108	20.3007	20.2874	20.8593	NA	20.6766	NA	NA	NA	19.8945	20.1649	NA	20.5419	20.1661	19.9162	20.039	20.091	NA	NA	NA	NA	20.1526	20.0317	19.9406	NA	20.1825	20.0214	20.2795	20.1391	20.2421	NA	NA	20.0621	19.83	NA	20.0689	20.3668
tr|Q9TYL9|Q9TYL9_CAEEL	22.6298	22.5754	22.413	22.4672	22.1882	22.2698	22.5843	22.9262	22.7343	22.655	22.4252	22.3695	22.207	22.0059	21.8787	22.3836	22.2195	22.4943	22.3031	22.0107	22.4959	22.0336	22.1698	22.4608	22.3758	22.1322	22.5045	22.4226	22.3312	22.2059	22.4649	22.4581	22.3482	22.4483	22.2682	22.38	22.3068	22.0874	22.4486	22.2181	22.3256	22.357	22.5009	22.7012	22.683	22.5411	22.5017	22.4933	22.7687
tr|Q9TYL2|Q9TYL2_CAEEL	20.4528	20.5869	19.8293	NA	19.5671	20.4357	NA	NA	NA	NA	20.0429	20.6239	20.5076	NA	20.7497	20.8351	20.6154	NA	20.9283	20.7493	20.2844	20.88	20.5242	20.1981	20.4583	20.5377	21.1895	20.4061	20.3422	21.1473	20.5266	20.4441	20.513	20.4656	21.0237	20.759	20.4982	20.6006	21.3473	20.6379	20.4797	20.9323	20.7933	21.1856	20.9842	21.0401	21.3686	21.0066	21.1035
tr|Q9TYJ7|Q9TYJ7_CAEEL;tr|U4PF58|U4PF58_CAEEL	21.3167	21.4658	21.4077	21.3689	20.9418	20.8506	21.7346	21.5431	21.3315	21.0269	21.533	21.4498	20.808	21.1388	21.1055	20.8843	21.0965	21.6499	21.2917	21.0638	21.5453	20.9949	21.3281	21.0903	20.814	21.0354	21.5307	21.0865	21.2172	21.1679	21.541	21.4292	21.552	21.0975	21.4594	21.4349	21.6781	21.2517	21.5599	21.3964	21.1196	21.5379	21.3416	21.3269	21.6049	21.5516	21.4415	21.5761	21.496
tr|Q9TXZ9|Q9TXZ9_CAEEL	21.4336	21.2841	21.3779	21.1589	21.2544	21.3297	21.1573	21.3031	21.2176	21.3784	21.347	21.4564	21.325	21.0734	21.2101	21.3726	21.3373	21.3722	21.453	21.2283	21.577	20.9449	21.2968	21.256	21.6532	21.4051	21.353	21.575	21.4382	21.5189	21.4279	21.2676	21.2313	21.4398	21.3764	21.5675	21.2817	21.4411	21.2657	21.3353	21.1789	21.4798	21.6305	21.7456	21.8293	21.5422	21.6615	21.5215	21.5651
tr|Q9TXY8|Q9TXY8_CAEEL	21.2997	21.2549	NA	21.0982	NA	NA	21.1711	20.8848	20.8176	20.2746	21.4528	21.784	21.0344	20.507	20.7821	22.0844	20.7877	20.4136	20.8788	21.8929	21.2198	20.5572	21.1912	21.5587	21.0628	21.8708	21.1389	21.6612	21.8512	22.1322	21.1021	22.2618	21.3351	21.2172	21.6777	22.5707	21.4733	22.0613	20.9177	22.1213	21.5277	22.0162	22.0458	21.295	22.7925	22.5429	22.9184	22.078	22.663
tr|Q9TXU7|Q9TXU7_CAEEL	23.3417	23.2065	23.3948	23.2694	23.288	23.1507	22.9414	22.7504	22.987	22.9714	22.9986	23.566	23.7655	23.6377	23.6651	23.6489	23.5081	23.2126	23.6187	23.4612	23.4298	22.5487	23.6344	23.4392	23.2495	23.7455	23.3897	23.7268	23.5707	23.6263	23.2194	23.3166	23.3935	23.4794	23.548	23.4561	23.4279	23.5514	23.1366	23.5056	22.8033	23.278	23.3838	23.4501	23.6219	23.416	23.3609	23.5456	23.3187
tr|Q9TXU2|Q9TXU2_CAEEL;tr|H2L0A8|H2L0A8_CAEEL	NA	NA	NA	NA	NA	NA	NA	NA	NA	NA	NA	20.0363	NA	NA	NA	NA	NA	NA	NA	NA	NA	NA	NA	NA	NA	NA	NA	NA	NA	NA	NA	NA	NA	NA	20.1602	NA	NA	NA	NA	NA	NA	NA	NA	20.0802	NA	20.3736	NA	20.6047	20.2247
tr|Q9TXR7|Q9TXR7_CAEEL;tr|H2L085|H2L085_CAEEL	NA	NA	NA	20.9316	NA	22.1787	NA	NA	NA	NA	NA	NA	NA	NA	21.3164	NA	NA	20.2167	NA	NA	21.1748	21.5413	21.5409	22.0245	21.9092	21.6084	NA	22.2149	21.2101	22.0952	22.3726	22.1802	21.8688	21.9617	22.143	21.9619	22.1005	21.8664	22.0634	22.0134	21.9603	22.0559	22.5655	21.7372	22.3734	21.6051	NA	NA	NA
tr|Q9TXR4|Q9TXR4_CAEEL	NA	NA	NA	NA	NA	NA	NA	NA	NA	NA	NA	NA	NA	NA	NA	NA	NA	NA	NA	NA	NA	NA	NA	NA	NA	NA	NA	NA	NA	NA	NA	NA	NA	NA	NA	NA	NA	NA	NA	NA	NA	NA	NA	NA	NA	NA	NA	NA	NA
tr|Q9TXQ6|Q9TXQ6_CAEEL	NA	NA	NA	NA	NA	NA	NA	NA	NA	NA	NA	NA	NA	NA	NA	NA	NA	NA	NA	NA	NA	NA	NA	NA	NA	NA	NA	NA	NA	NA	NA	NA	NA	NA	NA	NA	NA	NA	NA	NA	NA	NA	NA	NA	20.235	NA	NA	NA	NA
tr|Q9TXK1|Q9TXK1_CAEEL	22.377	22.1071	22.2283	22.2545	22.0796	22.5523	22.085	22.2603	22.1672	22.3118	22.1902	21.9876	22.1051	22.2062	21.9474	22.0433	22.0387	22.1218	22.0291	22.0592	22.7411	22.0211	22.962	22.2849	22.0011	22.1412	22.3381	22.5186	22.5658	22.2416	22.7593	21.8015	22.9617	22.6803	22.7266	22.5994	22.8442	21.8079	21.9139	22.2306	22.1452	22.7788	22.7987	23.0314	22.9474	23.1661	22.421	22.8538	22.9339
tr|Q9TXI4|Q9TXI4_CAEEL;tr|A0A061AJJ5|A0A061AJJ5_CAEEL	24.3283	23.9583	23.8352	24.3502	23.5567	23.5104	24.204	24.5625	24.1055	24.2164	24.0954	24.4992	23.714	23.9865	23.3929	24.5445	24.2188	24.4266	24.4969	24.4101	24.3711	23.9936	24.3018	24.2662	24.1164	23.8936	24.3606	24.2258	24.2238	24.1578	24.2239	24.1273	24.1866	23.9297	24.1229	23.844	24.1815	23.994	24.1991	24.1413	24.064	24.0545	23.9027	24.189	24.293	24.3244	24.1102	24.1724	24.2759
tr|Q9TXI3|Q9TXI3_CAEEL	21.3782	20.5505	21.0241	21.2843	20.9621	21.0292	21.0517	21.3589	21.1266	20.8746	21.1934	21.4815	22.0486	20.8066	21.5544	21.418	21.4805	21.1191	21.825	21.3739	21.8625	21.9509	21.6112	21.6241	21.3011	21.4353	21.2228	21.6455	21.6144	21.5138	21.7599	21.676	21.7128	22.0302	21.9171	21.9424	21.6007	21.5392	21.4888	21.4089	21.7077	22.3846	22.122	21.9948	22.3682	22.324	22.2053	22.1585	21.9918
tr|Q9NLD1|Q9NLD1_CAEEL	23.2432	23.3312	23.3679	23.1967	22.8058	23.0397	23.0978	23.02	23.1754	23.1813	22.8277	23.0249	23.19	23.0201	22.9834	23.2036	23.0222	23.0697	22.7731	22.8123	22.7144	22.495	22.6517	23.0265	22.813	22.5179	22.8201	22.5937	22.5544	22.8728	22.6641	22.4162	22.4776	22.4886	22.7683	22.6748	22.4086	22.4573	22.3244	22.6123	22.755	22.5262	22.8564	22.4663	22.5074	22.2918	22.6086	22.2758	22.3533
tr|Q9NF22|Q9NF22_CAEEL	NA	NA	NA	NA	NA	NA	NA	NA	NA	NA	NA	NA	20.5051	NA	NA	NA	20.3624	20.5768	20.8693	NA	NA	20.2941	NA	21.1127	NA	21.0335	21.2011	21.1653	20.9398	20.7931	NA	21.1089	21.0022	21.1599	21.4484	NA	21.2172	21.5029	20.202	NA	20.3697	20.9871	20.9392	20.4047	20.9947	20.875	20.6378	NA	20.4712
tr|Q9NF11|Q9NF11_CAEEL	24.2837	24.4291	24.073	24.2477	23.8335	23.357	24.497	24.4648	24.2983	24.4399	24.1523	24.7545	24.3103	24.2818	24.1648	24.6179	24.9271	24.6474	24.7424	24.4247	24.8803	24.4711	24.9538	25.0496	24.6964	24.7665	24.8398	24.9835	24.9307	24.7644	24.7716	24.6144	24.8694	24.9897	24.9826	25.1301	25.0135	24.7243	24.9245	24.8381	24.6754	24.7247	24.8414	24.848	25.2258	25.1142	24.767	24.478	24.6665
tr|Q9NEZ8|Q9NEZ8_CAEEL	22.4549	22.9973	22.9367	23.1319	22.9011	22.3422	23.4683	23.3038	22.9798	23.1975	23.5973	23.1912	23.4419	22.7799	22.2997	22.9891	23.5234	23.2695	23.2931	23.3796	22.9367	22.8159	22.629	23.0141	22.5081	22.6282	22.9519	23.4796	23.0246	22.9049	22.6947	22.7445	22.9637	22.8224	23.259	22.9917	22.7637	22.6183	22.9148	22.8374	22.7839	22.8871	22.8076	22.8874	22.887	22.8643	22.6874	22.9406	22.8728
tr|Q9NEW7|Q9NEW7_CAEEL	19.9966	NA	20.018	NA	NA	NA	NA	19.9489	NA	NA	NA	19.921	NA	NA	NA	NA	NA	NA	NA	NA	NA	NA	NA	19.8103	NA	NA	NA	NA	NA	NA	NA	NA	NA	NA	NA	NA	NA	NA	NA	NA	NA	19.9247	19.9919	19.9611	NA	NA	NA	19.9658	19.7179
tr|Q9NES7|Q9NES7_CAEEL	23.0037	23.3795	23.488	23.7803	22.9339	22.5547	24.1728	22.3692	NA	22.7124	22.8078	24.4482	24.0875	24.0032	22.4964	22.2643	23.0983	24.4564	23.9759	24.0168	24.5238	23.7598	23.5231	22.9982	23.4826	23.1262	23.3844	23.6534	23.9476	23.4084	24.3376	23.8856	24.0768	23.9082	22.8742	23.591	23.9119	24.8478	23.9127	23.4717	22.725	23.9932	24.5018	24.0104	24.4413	24.14	23.6131	23.7107	23.3402
tr|Q9NEQ8|Q9NEQ8_CAEEL;tr|Q1RPT8|Q1RPT8_CAEEL	NA	NA	NA	NA	NA	NA	20.1455	NA	21.1087	NA	20.9785	20.3921	19.8264	20.1906	NA	20.7953	NA	21.4828	NA	21.0929	21.7432	NA	21.1833	21.3453	22.247	21.6282	NA	20.5102	NA	21.3088	NA	NA	20.9069	NA	NA	NA	22.4008	NA	20.5962	NA	NA	20.7024	21.2058	NA	20.6985	21.2345	NA	NA	NA
tr|Q9NEM5|Q9NEM5_CAEEL	NA	NA	NA	NA	NA	NA	NA	NA	NA	NA	NA	NA	NA	NA	NA	NA	NA	NA	NA	NA	NA	NA	NA	NA	NA	NA	NA	NA	NA	NA	NA	NA	NA	NA	NA	NA	NA	NA	NA	NA	NA	NA	22.8624	NA	22.7617	NA	NA	NA	NA
tr|Q9NEI6|Q9NEI6_CAEEL;tr|D4YWC8|D4YWC8_CAEEL	NA	NA	NA	NA	NA	NA	NA	NA	NA	NA	NA	NA	21.2382	NA	21.2799	21.1404	NA	20.6198	NA	NA	NA	NA	NA	NA	21.2423	21.1923	NA	NA	21.3146	NA	NA	NA	NA	NA	NA	NA	NA	NA	NA	NA	NA	NA	NA	NA	20.7454	NA	NA	NA	20.9239
tr|Q9NAR3|Q9NAR3_CAEEL	23.3756	23.095	23.6639	23.0473	23.3733	22.1106	23.8736	22.2877	23.3697	22.9999	24.6121	22.2008	21.4861	23.8336	23.49	21.0682	23.0395	21.8922	22.726	23.8487	21.0465	21.6723	21.1406	NA	20.4986	22.3052	NA	21.2622	21.3982	NA	19.4009	20.7094	NA	NA	NA	NA	NA	NA	21.6006	21.1901	NA	NA	NA	NA	NA	NA	NA	NA	20.7723
tr|Q9NAQ2|Q9NAQ2_CAEEL	21.6567	21.3281	21.558	21.1476	21.7013	21.1163	21.3135	20.8528	21.1247	21.4809	21.1649	21.2456	21.7915	21.844	22.2609	21.6001	22.1825	21.5423	21.3962	21.2644	21.6393	21.983	21.7552	21.626	21.9204	22.1731	21.5027	21.4872	21.9175	21.9679	21.5995	21.528	21.5334	21.5033	21.4278	21.381	21.7688	21.9198	20.9703	21.6379	21.5857	21.6214	21.7022	21.8238	21.8536	21.6393	21.4846	21.921	21.6485
tr|Q9NAP0|Q9NAP0_CAEEL	NA	NA	NA	NA	NA	NA	NA	NA	NA	NA	NA	NA	NA	NA	NA	20.0358	NA	NA	19.8121	19.7315	19.4793	20.1461	NA	NA	NA	20.1468	20.1637	20.0905	19.6687	20.1166	20.0718	19.9718	18.563	NA	19.8999	20.0769	20.3625	22.0124	20.4303	19.264	NA	19.8118	19.6336	NA	20.3033	19.5941	19.9306	NA	NA
tr|Q9NAJ4|Q9NAJ4_CAEEL	NA	NA	NA	NA	NA	NA	NA	NA	NA	NA	NA	NA	NA	NA	NA	NA	NA	NA	20.1923	NA	NA	NA	NA	NA	NA	NA	NA	NA	NA	NA	NA	NA	NA	NA	NA	NA	NA	NA	NA	NA	NA	NA	NA	NA	NA	NA	NA	NA	NA
tr|Q9NAI7|Q9NAI7_CAEEL	21.8914	20.8971	NA	NA	NA	NA	NA	NA	NA	NA	NA	22.0281	NA	NA	NA	21.5641	NA	NA	NA	NA	20.0881	NA	NA	NA	NA	NA	NA	20.3311	NA	NA	NA	NA	NA	NA	20.4072	NA	20.2999	NA	NA	NA	NA	NA	22.656	22.3438	22.0918	NA	NA	21.3052	NA
tr|Q9NAI5|Q9NAI5_CAEEL;tr|Q9U2J6|Q9U2J6_CAEEL	23.2704	22.9777	23.0241	23.1754	22.8689	22.7768	23.3108	23.5881	23.4226	23.1759	23.0845	23.4368	23.0806	22.9523	23.1455	23.2888	23.3096	23.272	23.2332	23.2713	23.2793	23.388	23.3034	23.3916	23.2304	23.1762	23.3817	23.3418	23.4918	23.3006	23.4614	23.5475	23.5628	23.393	23.7676	23.5435	23.6146	23.4235	23.8161	23.5685	23.4068	23.5045	23.7915	23.797	23.98	24.009	23.9391	23.8882	23.8318
tr|Q9NAH7|Q9NAH7_CAEEL	NA	NA	NA	NA	NA	NA	NA	NA	NA	NA	NA	NA	NA	NA	NA	NA	NA	NA	NA	NA	NA	NA	NA	NA	NA	NA	NA	NA	NA	NA	NA	NA	NA	NA	NA	NA	NA	NA	NA	NA	NA	NA	NA	20.0173	20.2422	19.8108	NA	NA	20.181
tr|Q9NAG5|Q9NAG5_CAEEL	NA	NA	NA	19.6031	NA	NA	NA	NA	NA	NA	NA	NA	NA	NA	NA	NA	NA	NA	NA	NA	NA	NA	NA	NA	NA	NA	NA	NA	NA	NA	NA	NA	NA	NA	NA	NA	NA	NA	NA	NA	NA	NA	20.3424	20.2903	20.5309	20.4542	20.5409	20.4654	20.4689
tr|Q9NAG2|Q9NAG2_CAEEL	20.897	NA	20.5407	NA	NA	NA	NA	NA	NA	20.6358	NA	NA	20.9929	NA	20.4902	20.213	NA	20.5398	20.3186	20.4457	NA	NA	20.8237	NA	NA	20.6547	NA	20.7226	NA	NA	NA	20.8071	NA	NA	NA	20.4582	NA	NA	NA	NA	NA	21.0446	NA	NA	19.9267	NA	NA	NA	NA
tr|Q9NAF9|Q9NAF9_CAEEL	22.0295	21.9408	22.7324	22.3642	22.3871	NA	NA	NA	NA	21.6286	22.0789	22.1071	22.2863	22.2306	21.8979	21.9959	21.6418	21.7982	21.7397	21.7038	22.7224	NA	22.6907	22.4499	22.2928	22.415	22.0631	22.3669	21.7125	22.5681	22.2243	21.2754	22.0054	22.3068	20.5071	22.4647	21.7509	21.5755	22.1059	22.066	21.4575	25.7292	22.6429	21.7193	22.0742	22.1527	22.601	22.0799	21.3498
tr|Q9NAB7|Q9NAB7_CAEEL	20.1773	20.0144	19.9634	20.1322	NA	NA	20.2067	20.2086	19.9907	19.9399	19.7998	20.6017	19.9306	20.1263	20.0169	20.5313	20.7773	20.5639	20.5285	20.2776	21.0852	20.4569	20.5931	20.9633	20.5636	20.3981	20.6819	21.2304	21.3085	20.8829	20.7683	21.0766	21.0462	20.8242	21.2309	21.4528	21.1951	20.722	21.5372	21.2091	21.671	21.0745	21.5172	21.7785	21.9492	21.7531	21.4724	21.5268	21.3514
tr|Q9NAB4|Q9NAB4_CAEEL;tr|Q9NAA9|Q9NAA9_CAEEL;tr|Q9NA96|Q9NA96_CAEEL	22.8707	22.6555	22.7978	22.7612	22.5578	22.8489	23.1817	22.7636	23.1071	22.6963	23.2134	22.7652	23.1822	22.2488	22.2319	22.25	22.9938	22.9892	22.935	23.3685	22.9387	22.9245	22.9276	22.9001	23.2815	23.0499	23.0879	22.9287	23.2242	23.0069	22.9659	22.6841	23.1348	23.0733	23.0909	23.3324	23.0299	22.8283	23.3649	23.0388	22.9568	22.9483	22.997	22.2462	22.3603	22.8589	21.9534	22.3204	22.2977
tr|Q9NAB3|Q9NAB3_CAEEL	22.461	22.686	23.0619	22.8271	22.7826	22.6474	22.7978	22.5494	22.5713	22.7663	22.7458	22.7554	22.8916	23.1527	22.8842	22.8165	22.9249	22.9275	22.8889	22.9452	22.5574	22.8183	22.6887	22.5495	22.7434	22.7005	22.6818	22.5455	22.8462	22.2994	22.5889	22.9503	22.7303	22.65	22.6645	22.7764	22.6013	22.5902	22.6547	22.3426	22.6003	22.9301	22.6524	22.6324	22.6151	22.5466	22.3771	22.3316	22.478
tr|Q9NAB2|Q9NAB2_CAEEL;sp|O16116|GST3_CAEEL;tr|Q93695|Q93695_CAEEL	21.819	21.7793	21.6703	21.7982	21.1502	21.6564	21.6238	21.5885	21.8426	22.024	21.5486	21.8897	21.5404	21.2673	21.278	22.0881	22.0326	22.4602	21.5884	21.8974	22.2592	NA	21.8457	21.7682	22.0457	21.8773	21.5271	21.845	21.8952	21.8877	21.6596	21.2274	21.3735	21.4433	22.1468	22.1745	21.3715	21.0903	21.7165	21.2378	21.6082	21.2473	21.6133	21.9495	NA	NA	21.8142	22.0939	NA
tr|Q9NAB1|Q9NAB1_CAEEL	NA	NA	NA	NA	NA	NA	NA	NA	NA	NA	NA	NA	NA	NA	NA	NA	NA	NA	NA	NA	NA	NA	NA	NA	NA	NA	NA	NA	NA	NA	NA	NA	NA	NA	NA	NA	NA	NA	NA	NA	NA	NA	NA	NA	NA	NA	NA	NA	NA
tr|Q9NAB0|Q9NAB0_CAEEL	22.7928	23.1859	22.7143	22.528	23.6905	22.4749	22.5439	22.5834	23.3933	22.7779	23.1529	23.5197	23.8089	23.3962	23.3615	23.5322	23.7106	23.508	23.5947	23.7551	24.0058	24.3471	24.2791	23.8679	24.2608	24.3275	24.5802	23.957	24.111	24.0455	24.1746	24.3793	23.986	24.2972	24.4854	24.7474	24.344	24.3247	24.097	24.0707	24.2909	24.4732	23.9747	24.2306	24.3557	24.3019	24.3055	24.1054	24.377
tr|Q9NA98|Q9NA98_CAEEL;tr|U4PR70|U4PR70_CAEEL	22.4715	22.4332	22.4236	22.734	22.2058	22.4849	22.3065	22.0562	22.5543	22.4608	22.134	22.7209	22.47	22.3366	22.3733	22.5007	22.2116	22.3556	22.5083	22.7305	22.7328	22.9396	22.6006	22.7359	22.8329	22.8519	22.7835	22.5779	22.8829	22.6068	22.6517	22.6594	22.3765	22.6908	22.5565	22.7256	22.7251	22.566	22.5846	22.8202	22.6089	22.5227	22.6356	22.9519	23.0364	22.8433	22.8526	22.8916	22.8365
tr|Q9NA78|Q9NA78_CAEEL	24.3332	24.2558	24.2741	24.187	24.0492	24.3784	24.3488	24.3287	24.3503	24.2591	24.29	23.3313	23.4041	23.5278	23.3669	23.5839	22.7222	23.4226	23.5818	22.5145	22.6942	22.7176	22.8028	22.5662	21.823	22.9124	22.8179	22.714	22.7586	22.7394	22.9128	22.638	22.6211	22.592	22.7588	22.7094	22.6931	22.3339	22.7036	22.8062	22.3076	22.7502	22.5294	22.6414	22.5502	22.6044	22.7753	22.0664	22.6379
tr|Q9NA74|Q9NA74_CAEEL	20.4337	19.8556	19.4988	19.7933	19.5247	NA	20.0097	20.6227	20.6537	19.8654	19.8606	20.5448	19.6936	19.685	19.8988	20.6714	20.0053	20.2462	19.9017	19.5762	20.5154	20.2122	20.6616	20.3446	20.7831	20.323	20.6011	20.3064	20.0324	19.9928	20.3797	19.7757	20.8472	20.1109	20.8632	20.4009	20.2339	20.1364	20.3228	20.3826	20.3046	20.1074	20.7569	21.8391	21.7539	22.0295	21.2003	21.1376	21.5954
tr|Q9NA39|Q9NA39_CAEEL	21.6848	22.0127	22.0436	21.6154	22.2744	22.0842	22.2828	21.5739	21.789	21.7343	21.9623	22.6302	22.7129	22.5215	22.9255	22.5982	22.729	22.4377	22.6743	22.8374	22.9248	23.791	23.3611	23.2418	23.4912	23.8575	23.136	23.8154	23.5094	23.676	23.3286	24.0576	23.6282	24.0829	23.6624	23.6561	23.801	24.0408	23.7939	23.9347	23.6602	24.0776	23.9389	24.3608	24.3407	24.4048	23.8885	24.713	24.3388
tr|Q9NA35|Q9NA35_CAEEL;tr|K8F7X5|K8F7X5_CAEEL;tr|D3NQB3|D3NQB3_CAEEL;tr|K8ESJ1|K8ESJ1_CAEEL	NA	NA	NA	NA	NA	NA	NA	NA	NA	NA	NA	NA	NA	NA	NA	NA	NA	NA	NA	NA	NA	NA	NA	NA	NA	NA	NA	NA	NA	NA	NA	NA	NA	NA	NA	NA	NA	NA	NA	NA	NA	NA	NA	19.0834	NA	NA	NA	NA	NA
tr|Q9NA32|Q9NA32_CAEEL	20.8986	21.2087	21.3113	21.2456	20.7874	21.0979	21.0457	20.9535	21.1785	21.1335	20.9632	21.2326	21.5808	21.2974	20.9332	20.7203	21.587	21.3653	21.4275	20.7897	21.7757	21.0202	21.396	21.6168	21.5079	21.4857	21.212	21.4511	21.3604	21.413	21.5152	21.4727	21.4128	21.6835	21.4614	21.5694	21.599	21.7791	21.2544	21.5148	21.4714	21.596	21.6452	21.8747	21.4305	21.6545	21.2038	21.4549	21.2195
tr|Q9N5V3|Q9N5V3_CAEEL	24.805	24.8345	24.7405	24.6665	24.5636	24.3727	24.6826	24.6959	24.6342	24.7634	24.5927	24.6682	24.5946	24.4641	24.4326	24.8234	24.4316	24.4765	24.632	24.5383	24.4517	24.0304	24.4429	24.5965	24.3029	24.4336	24.4993	24.5458	24.4323	24.608	24.3701	24.2295	24.409	24.4336	24.4992	24.4623	24.3139	24.1309	24.076	24.3727	24.1833	24.4094	24.5988	24.5395	24.7711	24.5485	24.6696	24.4733	24.5539
tr|Q9N5S7|Q9N5S7_CAEEL	23.2559	22.7494	22.7461	22.9618	22.4824	22.4549	23.049	23.3734	23.1043	22.9041	23.0761	23.1367	22.0764	21.6623	22.3568	22.7159	22.6828	22.7648	22.7531	22.465	22.5998	22.3905	22.6089	22.7077	21.6615	22.2642	22.5968	22.6852	22.4909	22.2078	22.7025	22.5215	22.704	22.2243	22.7863	22.5097	22.6764	22.4325	22.8432	22.6708	22.2976	22.6686	22.6338	22.9134	22.7163	22.9891	22.5621	22.4227	22.9702
tr|Q9N5L0|Q9N5L0_CAEEL;tr|A0A0K3AVN7|A0A0K3AVN7_CAEEL;tr|A0A0K3AXZ0|A0A0K3AXZ0_CAEEL;tr|A0A0K3ASM7|A0A0K3ASM7_CAEEL	23.3148	23.5682	23.5069	NA	NA	NA	23.954	23.6121	23.6064	NA	22.9681	23.3971	23.2221	23.5539	23.2771	23.1622	NA	22.9957	23.1999	22.5653	23.2288	23.03	23.3585	22.9288	23.2226	23.432	23.0112	23.1028	23.2344	23.5004	23.5883	23.5795	23.4081	23.4279	23.0707	NA	23.3196	23.4099	NA	23.0857	NA	23.069	23.1173	23.6244	23.5974	23.5762	23.6243	23.7913	23.7864
tr|Q9N5K1|Q9N5K1_CAEEL	NA	NA	NA	NA	NA	NA	NA	NA	NA	NA	NA	NA	NA	NA	NA	NA	NA	NA	NA	NA	NA	NA	NA	NA	NA	NA	NA	NA	NA	NA	NA	NA	NA	NA	NA	NA	NA	NA	NA	NA	NA	NA	NA	NA	NA	NA	NA	NA	NA
tr|Q9N5G3|Q9N5G3_CAEEL;tr|Q19774|Q19774_CAEEL;tr|Q17726|Q17726_CAEEL;tr|O45709|O45709_CAEEL;tr|Q19108|Q19108_CAEEL;tr|O45236|O45236_CAEEL;tr|Q9N5G4|Q9N5G4_CAEEL;tr|Q19890|Q19890_CAEEL	21.9397	21.9435	21.3622	21.2208	21.623	21.1802	21.382	21.8082	21.4084	21.5495	21.8368	21.5165	22.0351	21.9824	22.1255	21.7852	21.0251	22.0237	21.9112	21.678	22.158	22.4779	21.7594	21.8506	21.8151	22.0263	22.0671	21.9091	22.0505	22.0348	21.7099	22.5718	22.0762	22.2695	22.4174	22.2114	22.1835	22.7754	22.7283	21.8777	22.5253	22.618	22.3798	22.9856	22.4911	22.5784	22.7827	22.6179	22.3989
tr|Q9N5F6|Q9N5F6_CAEEL	NA	NA	NA	NA	NA	NA	NA	NA	NA	NA	NA	NA	NA	21.7018	NA	NA	NA	NA	NA	NA	NA	NA	NA	NA	NA	NA	NA	NA	20.1226	NA	NA	NA	NA	NA	NA	NA	NA	NA	NA	NA	NA	NA	NA	NA	NA	NA	20.2018	NA	NA
tr|Q9N5E4|Q9N5E4_CAEEL	23.4659	23.7217	23.6905	23.9571	22.9835	22.8991	24.046	24.0939	24.1015	23.4575	23.1278	24.3734	23.3522	23.5212	23.0902	23.5406	23.9546	24.2548	23.8742	24.088	24.0878	23.705	23.9725	23.9596	23.6751	23.6334	24.0528	24.0648	23.9032	24.061	23.9958	23.7772	24.0303	23.9675	23.9845	24.0047	23.8798	23.761	24.132	24.0867	24.0162	24.3018	24.1043	24.1173	24.1323	24.2213	24.6436	24.3557	24.4068
tr|Q9N5C4|Q9N5C4_CAEEL	19.9237	20.1179	19.5516	19.8065	NA	NA	19.961	NA	19.6123	NA	NA	20.3087	20.1749	19.9479	19.7761	20.0739	20.1294	20.3001	20.4161	NA	19.859	20.4972	20.4867	19.7987	19.8355	19.8181	20.5578	19.7906	19.7108	20.1963	20.6219	20.6726	20.1283	19.9241	20.557	20.4384	19.691	19.7792	20.5304	19.7025	20.7176	20.9413	20.8073	NA	20.5589	20.7631	NA	20.4444	NA
tr|Q9N5B7|Q9N5B7_CAEEL;tr|A0A2C9C3S7|A0A2C9C3S7_CAEEL	23.3199	23.4103	23.3595	23.2382	23.0697	23.287	23.6045	23.3763	23.5858	23.4416	23.407	23.7491	23.5864	23.6102	23.5594	23.9642	23.7988	23.8834	24.0477	23.7513	24.0018	23.7081	23.901	23.9763	23.6561	23.8332	23.906	24.0073	23.8995	24.0653	24.0252	24.0419	24.1703	24.0788	24.1719	24.0657	24.0874	23.955	23.9914	24.1059	24.0472	24.2265	24.2741	24.3676	24.4279	24.3399	24.2901	24.3429	24.272
tr|Q9N5B3|Q9N5B3_CAEEL	25.5903	25.4036	25.4866	25.322	25.4263	25.3298	25.2071	25.3564	25.2587	25.4587	25.1244	25.1344	25.3266	25.2771	25.694	25.4169	25.1956	25.1981	25.1812	25.3994	24.9225	24.7339	25.1248	25.1527	25.4846	25.2257	25.1984	25.0396	25.1709	25.1793	25.021	24.7282	24.731	24.9146	24.951	24.9224	24.8107	24.8724	24.7549	24.7982	24.8867	24.8498	24.9157	24.62	24.7121	24.5578	24.8841	24.3669	24.592
tr|Q9N595|Q9N595_CAEEL	NA	NA	NA	NA	NA	NA	NA	20.6415	NA	NA	NA	NA	NA	NA	NA	20.0739	NA	NA	NA	NA	NA	NA	NA	NA	NA	NA	NA	NA	NA	NA	NA	NA	NA	NA	NA	NA	NA	NA	NA	NA	NA	NA	NA	NA	20.187	NA	20.4508	NA	20.2889
tr|Q9N592|Q9N592_CAEEL	20.2153	NA	20.2228	20.105	20.0371	20.1047	20.1526	NA	NA	NA	20.0032	20.2002	20.5166	NA	20.3506	21.1965	NA	NA	20.4055	20.4388	20.6822	20.5638	20.4556	20.3718	21.3274	21.1727	20.2518	20.5732	20.5285	20.5292	20.0644	NA	20.033	20.8847	20.7297	20.7039	20.7668	21.0199	NA	NA	NA	20.1408	20.4121	NA	21.2763	NA	20.9758	19.4746	20.5095
tr|Q9N590|Q9N590_CAEEL;tr|Q95Y85|Q95Y85_CAEEL	21.5974	21.711	21.7848	21.8815	21.9916	21.6852	21.745	21.4586	21.5628	21.7364	21.5904	22.5131	22.3463	22.6466	22.4567	22.581	22.313	22.3417	22.4728	22.4431	22.5235	22.6245	22.5487	22.5702	22.5058	22.6116	22.4838	22.5248	22.5022	22.3821	22.5252	22.6758	22.5025	22.5938	22.6258	22.6396	22.4221	22.6606	22.4616	22.5948	22.5843	22.6818	22.8759	22.7819	22.7871	22.9642	22.6612	22.6994	22.6912
tr|Q9N588|Q9N588_CAEEL	NA	NA	NA	NA	NA	NA	NA	NA	NA	NA	NA	NA	NA	NA	NA	NA	NA	NA	NA	NA	NA	NA	NA	NA	NA	NA	NA	21.1058	NA	21.2882	NA	NA	NA	21.0757	NA	20.9546	21.0292	NA	20.9664	NA	NA	NA	19.9438	NA	21.0781	21.2398	21.8372	NA	NA
tr|Q9N585|Q9N585_CAEEL	21.3462	21.4516	21.6539	21.1198	20.4153	19.8313	20.1931	21.5701	21.5814	20.2463	20.0907	21.2787	19.9201	20.8609	20.5108	20.3186	21.1433	19.8312	20.1381	20.5516	19.192	20.8291	19.0084	19.0005	NA	18.2736	19.1154	20.8346	19.6599	19.4596	20.6991	19.223	19.0618	18.5646	20.4347	19.7476	20.5892	18.9469	21.1211	20.2492	18.5731	20.0877	20.4493	19.9336	20.7989	19.2536	20.2195	20.4322	21.8388
tr|Q9N584|Q9N584_CAEEL	21.5918	21.0561	21.038	21.4128	20.2109	21.359	21.2497	20.9026	20.5753	20.7499	21.6604	21.3291	21.1291	20.1874	21.1075	21.7528	20.5821	21.0358	20.4787	21.1846	20.629	21.0996	20.5828	20.5324	20.6856	21.05	20.5598	20.5207	20.8185	20.9549	20.2498	20.1152	20.5482	NA	20.4273	20.0626	20.1359	20.7544	20.2111	20.8632	20.0562	NA	20.6543	20.6254	20.6762	21.1742	20.8234	20.1958	20.9448
tr|Q9N538|Q9N538_CAEEL;tr|O16764|O16764_CAEEL	21.2025	21.3406	20.6315	21.0629	20.7804	20.4996	20.7825	21.3355	20.9257	20.7274	21.1669	21.5462	21.0945	20.9549	21.2438	21.776	21.1754	21.426	21.4146	21.3838	21.8054	21.5029	21.436	21.6606	21.4389	21.0408	21.324	21.2492	21.5267	21.6734	21.0498	21.2658	21.5597	21.4592	21.5108	21.478	21.5685	21.1709	21.9458	21.7753	22.1551	20.4626	22.0583	22.1681	22.0281	22.4373	22.2348	21.8085	21.7196
tr|Q9N537|Q9N537_CAEEL	NA	NA	21.3265	21.4469	21.4708	20.9887	NA	21.8874	NA	22.4805	21.0083	22.1658	22.1574	22.0808	21.9667	22.2334	22.102	21.5122	21.8888	21.7487	22.3934	21.5734	22.285	22.441	22.056	21.8522	21.6509	21.8166	20.2204	21.8579	22.2756	21.307	22.0404	22.1156	22.3479	21.1651	21.7595	21.8188	21.9073	21.9499	21.1457	21.9918	22.2121	22.0199	22.0652	22.093	21.812	22.3719	22.0349
tr|Q9N4Z7|Q9N4Z7_CAEEL;tr|Q65XY0|Q65XY0_CAEEL;tr|Q65XX8|Q65XX8_CAEEL	24.8902	25.043	24.7664	25.0662	24.4814	24.9929	25.024	25.1856	25.2917	25.0809	24.9165	25.2619	24.9082	24.8537	24.8318	24.7298	25.1611	25.1783	25.175	25.0283	25.422	24.9301	25.2153	25.3145	24.902	24.8861	25.2128	25.2894	25.1568	25.2269	25.2808	24.9618	25.1697	25.1351	25.0309	25.0916	25.1832	25.1436	25.1	25.355	25.2532	25.1084	25.4315	25.1117	25.2913	25.321	25.3773	25.1006	25.2752
tr|Q9N4Y8|Q9N4Y8_CAEEL	23.8629	23.7679	23.6941	23.6789	23.6405	23.7802	23.7307	23.75	23.6027	23.8236	23.8158	23.6723	23.6204	23.6658	23.336	23.7978	23.6425	23.5762	23.5733	23.6355	23.3629	23.1683	23.3741	23.3946	23.3001	23.2981	23.4735	23.3138	23.3448	23.3354	23.5354	23.3377	23.4907	23.2494	23.4176	23.3948	23.3771	23.3687	23.6483	23.4265	23.2887	23.6148	23.5648	23.2881	23.4235	23.445	23.2905	23.3129	23.3448
tr|Q9N4S3|Q9N4S3_CAEEL	NA	NA	NA	NA	NA	NA	NA	NA	NA	NA	NA	NA	NA	NA	NA	NA	NA	NA	NA	NA	NA	NA	NA	NA	NA	NA	NA	NA	NA	NA	NA	NA	NA	NA	NA	NA	NA	NA	NA	NA	NA	NA	NA	NA	NA	NA	NA	NA	NA
tr|Q9N4P9|Q9N4P9_CAEEL	20.707	20.8709	21.0106	20.9714	20.2988	20.3471	20.8835	20.7477	21.0411	20.7317	20.5441	21.0037	21.4183	20.5836	21.1938	21.3412	21.1522	21.4501	21.5811	19.6323	21.3538	20.4545	21.3568	21.1688	21.2147	20.7478	21.5509	21.2602	21.793	20.9286	21.4654	NA	21.272	20.918	NA	NA	NA	NA	NA	20.9614	21.1563	21.1889	NA	21.524	21.3554	21.4995	21.7189	21.4364	21.7755
tr|Q9N4P2|Q9N4P2_CAEEL;tr|Q2AAC3|Q2AAC3_CAEEL	21.4279	20.9441	21.5208	21.6943	NA	21.1845	21.1116	21.6984	21.458	21.7528	21.5178	22.1016	22.3323	21.9496	21.8833	22.041	21.8741	21.7441	21.7179	21.7369	21.9264	22.1057	21.7631	21.8801	22.6766	22.0717	22.1112	21.8769	21.9078	22.4324	22.0927	NA	21.749	21.657	21.5945	21.8146	22.8829	21.6555	20.7398	21.8539	21.0351	21.0882	21.6612	NA	22.1256	22.0487	22.0497	21.9899	22.1315
tr|Q9N4N4|Q9N4N4_CAEEL	NA	NA	NA	NA	NA	NA	NA	NA	NA	NA	NA	NA	NA	NA	NA	NA	NA	NA	NA	NA	NA	NA	NA	19.9608	NA	NA	NA	NA	20.0132	NA	NA	NA	NA	NA	NA	NA	NA	NA	NA	NA	NA	NA	NA	NA	NA	NA	NA	NA	NA
tr|Q9N4L8|Q9N4L8_CAEEL	22.6626	22.6345	22.7748	22.308	22.2892	22.3689	22.9001	22.7746	23.1725	22.5218	22.3647	22.691	22.0786	22.2534	22.197	22.4968	22.6109	22.6227	22.6406	22.2309	22.4348	22.066	22.4279	22.5157	22.2619	21.9657	22.4758	22.5568	22.3054	22.4078	22.4884	22.4021	22.3864	22.2917	22.307	22.2966	22.6393	22.5181	22.5653	22.2488	22.0794	22.3883	22.4552	22.5835	22.6811	22.9723	22.3809	22.4526	22.7042
tr|Q9N4I3|Q9N4I3_CAEEL	24.7303	24.4465	24.7028	24.6728	24.5701	24.4561	24.6756	24.6568	24.7044	24.5996	24.5437	24.3147	24.1848	24.2862	24.407	24.5603	24.3128	24.354	24.4536	24.3831	24.0396	24.2149	24.2545	24.1353	24.1674	24.1406	24.081	24.2352	24.376	24.2568	24.1869	24.183	24.3098	23.8816	23.9136	24.0384	24.236	24.1831	24.0841	24.0357	23.8952	24.3138	24.4765	24.1467	24.1049	24.1634	23.9713	24.2556	23.8698
tr|Q9N4H7|Q9N4H7_CAEEL	23.2011	23.1578	23.133	23.2671	22.7978	22.9499	23.1001	23.2071	23.2379	23.211	23.0363	23.2952	22.557	22.557	22.7823	22.8288	22.6435	22.9443	22.8827	22.9119	23.0342	22.8098	22.9463	23.0961	22.9087	22.7065	23.0697	22.9652	22.9138	22.9217	22.9919	22.9547	22.983	22.936	22.9434	23.0164	22.9904	22.769	23.1466	23.0316	22.9127	23.0275	23.0794	23.4877	23.4189	23.3999	23.3777	23.405	23.4847
tr|Q9N4G8|Q9N4G8_CAEEL	23.6789	22.7165	23.2416	23.6204	22.1554	22.9441	23.0746	24.4214	24.3732	23.5	23.0682	24.3617	23.9419	23.1703	23.0682	23.6121	23.0416	23.4931	23.6138	23.3502	23.6369	23.0062	22.6989	23.7186	24.0506	22.3921	23.8708	23.7334	22.5104	24.1128	22.7065	22.4956	23.2094	22.9689	23.4794	23.5175	23.4853	22.4592	22.9528	22.4083	23.4202	23.3722	23.3337	23.9866	23.6241	22.9267	25.6147	24.034	24.0029
tr|Q9N4F3|Q9N4F3_CAEEL	24.2657	24.3685	24.1728	23.9998	24.3681	24.1546	24.5244	23.9782	24.3685	23.9502	24.4128	23.9049	23.9708	24.3237	24.2373	24.2147	23.7056	24.1471	24.0439	24.1429	24.1436	24.3654	24.2383	24.2299	24.0428	24.3756	24.0853	24.3363	24.3508	24.3478	24.089	23.9849	24.1249	24.1149	24.1593	24.2597	24.1519	24.127	24.0246	24.3402	23.9254	24.3305	24.1564	23.9306	24.2791	23.8631	24.1032	24.1249	24.0549
tr|Q9N4F0|Q9N4F0_CAEEL	NA	NA	NA	NA	NA	NA	NA	NA	NA	NA	NA	22.9162	22.9073	24.2048	22.1458	22.3119	23.2889	22.8364	22.8544	22.449	24.5428	23.6586	24.5754	24.2431	24.4536	23.976	23.5902	24.705	24.2151	23.8493	24.0803	24.447	24.6064	24.6279	24.3492	24.6284	24.9082	24.1704	24.1703	24.1914	24.408	24.8553	24.4931	25.0026	25.3455	25.3527	24.6252	23.7594	24.5685
tr|Q9N4E2|Q9N4E2_CAEEL	19.3133	NA	NA	NA	NA	NA	NA	NA	NA	NA	NA	NA	NA	NA	NA	19.8991	NA	NA	NA	19.981	NA	NA	NA	NA	NA	NA	NA	19.4951	19.4802	NA	NA	NA	NA	NA	20.4731	NA	NA	NA	20.3585	19.9838	19.9568	NA	20.475	20.4588	20.2836	20.3616	19.8787	20.2749	20.3424
tr|Q9N4C6|Q9N4C6_CAEEL;tr|U4PMQ9|U4PMQ9_CAEEL	NA	NA	NA	NA	NA	21.1253	NA	NA	NA	20.9208	NA	21.4924	21.0573	NA	NA	NA	NA	20.9955	21.1695	19.7559	21.3901	20.6136	21.0901	21.1741	21.4552	20.9685	20.9864	21.2566	21.1019	21.0361	21.1165	21.0629	21.1763	21.3917	20.6889	21.4687	21.377	21.3148	NA	21.1293	20.9942	21.7559	21.5308	21.4475	21.2921	21.3796	NA	21.3683	NA
tr|Q9N4B1|Q9N4B1_CAEEL;tr|U4PMH7|U4PMH7_CAEEL	20.1253	NA	NA	20.3178	NA	20.5838	20.3274	20.0235	20.7734	21.3427	20.3777	21.1544	20.4906	20.4739	20.0644	21.1112	19.812	21.4646	21.2355	20.8079	21.581	21.2541	21.4068	21.3661	21.4371	21.1474	21.2892	21.2137	21.3205	21.2845	21.5019	21.6721	21.6567	21.7135	21.3726	21.8965	21.6724	21.4246	21.2488	21.5679	21.7989	21.8712	21.6538	21.7883	21.9977	21.8844	21.919	21.7903	22.0153
tr|Q9N4A5|Q9N4A5_CAEEL;tr|U4PC09|U4PC09_CAEEL;tr|U4PBN7|U4PBN7_CAEEL	19.9836	NA	20.2878	NA	NA	NA	NA	NA	NA	20.9122	NA	20.4777	NA	20.0917	NA	19.8164	NA	21.0631	20.124	20.8911	21.0781	20.4101	21.2754	20.7093	20.1217	21.0913	20.7194	20.9835	20.8164	19.7116	20.8572	20.9994	20.9665	20.9992	21.2475	21.0199	21.0489	21.4022	21.0205	20.5982	21.3766	21.0763	21.3351	21.4456	21.7607	21.9641	21.5241	21.0005	21.1
tr|Q9N492|Q9N492_CAEEL	22.5337	22.7982	22.9281	22.9118	22.8938	22.7978	22.9367	22.993	22.5692	22.8307	22.443	22.986	22.995	22.8962	22.9812	22.8362	23.2077	22.8953	22.747	22.6699	22.2427	22.4206	22.7923	22.8068	22.7698	22.7212	23.0487	21.3412	22.6334	22.8871	22.2199	22.876	22.5957	22.9925	22.517	NA	22.5881	23.0856	22.4754	22.9227	22.4706	23.1301	22.787	22.3842	22.2986	22.1621	22.7174	22.2874	22.3802
tr|Q9N489|Q9N489_CAEEL;tr|H2L0S9|H2L0S9_CAEEL	NA	NA	NA	NA	NA	NA	NA	NA	NA	NA	NA	NA	NA	NA	NA	NA	NA	NA	NA	NA	NA	NA	NA	NA	NA	NA	NA	NA	NA	NA	NA	NA	19.9011	NA	19.7193	NA	NA	NA	NA	19.9336	NA	NA	NA	19.6494	20.2869	20.1885	19.6795	NA	19.8069
tr|Q9N478|Q9N478_CAEEL;tr|A0A061ACL9|A0A061ACL9_CAEEL;tr|A0A061ADT4|A0A061ADT4_CAEEL	NA	NA	NA	NA	NA	NA	NA	NA	NA	NA	NA	NA	NA	NA	NA	NA	NA	NA	NA	NA	NA	NA	NA	NA	NA	NA	NA	NA	NA	NA	NA	NA	NA	NA	NA	NA	NA	NA	NA	NA	NA	NA	NA	NA	NA	NA	NA	NA	NA
tr|Q9N477|Q9N477_CAEEL	20.8505	20.3028	20.3357	20.6494	20.7134	20.2474	21.0884	20.4534	20.3085	20.4071	20.8861	20.4243	19.8872	20.4275	20.8781	21.5968	20.4789	20.1709	19.9324	20.5434	20.7818	20.6718	20.5679	21.0248	22.0721	21.7792	20.6761	20.9423	21.6359	19.9399	21.5709	21.0067	21.5449	20.404	21.0099	20.4537	20.9055	NA	20.5393	20.8726	20.6929	21.078	21.2112	20.8321	21.7081	21.5079	21.0787	21.4486	NA
tr|Q9N456|Q9N456_CAEEL	22.9876	22.793	22.755	23.0274	23.2179	22.9471	22.5213	22.9664	22.7789	23.1323	23.1224	23.1817	23.166	23.3029	23.1251	23.2315	22.9112	22.717	22.9966	23.4713	22.7022	23.2275	22.9709	23.0026	23.1372	23.0549	23.1295	22.8268	23.3931	23.4691	23.0154	23.1827	23.5335	23.0527	23.6404	23.5781	23.3901	23.1192	23.4611	23.7217	23.2127	23.4963	23.5091	23.9449	23.8138	23.6786	24.1066	23.6168	23.8133
tr|Q9N413|Q9N413_CAEEL	NA	NA	NA	NA	NA	NA	NA	NA	NA	NA	NA	NA	20.1584	NA	NA	NA	19.8904	18.9454	20.1164	19.9098	NA	NA	19.8187	NA	20.4469	NA	NA	NA	NA	NA	NA	NA	NA	NA	20.2342	19.8285	20.1495	NA	NA	20.6087	NA	20.6411	NA	20.7205	20.766	21.0024	20.8615	20.8298	20.8754
tr|Q9N3Y1|Q9N3Y1_CAEEL	21.7877	21.0115	NA	21.5388	21.6721	NA	21.3465	21.9531	21.3608	21.9761	21.9696	21.0769	21.1182	21.6038	21.3503	21.7243	21.9126	21.0707	21.3763	21.8951	21.0646	NA	21.1477	21.2613	20.8954	19.8351	21.5126	21.1406	21.1513	21.5429	20.9342	21.2824	21.3613	21.0659	21.5416	21.1223	21.4053	21.2082	21.3614	21.3701	21.308	21.4674	21.5665	21.9453	21.7881	21.8193	22.0678	22.2364	22.0043
tr|Q9N3V6|Q9N3V6_CAEEL	NA	NA	NA	NA	NA	NA	NA	NA	NA	NA	NA	NA	NA	NA	NA	NA	NA	NA	NA	NA	NA	NA	NA	NA	NA	NA	NA	NA	NA	NA	NA	NA	NA	NA	NA	NA	NA	NA	NA	NA	NA	NA	NA	21.4327	20.9218	21.183	20.3726	19.9696	19.7467
tr|Q9N3T8|Q9N3T8_CAEEL	NA	NA	NA	NA	NA	NA	NA	NA	NA	NA	NA	NA	NA	NA	NA	NA	NA	NA	NA	NA	NA	NA	NA	NA	NA	NA	NA	NA	19.7343	NA	NA	NA	NA	NA	NA	NA	NA	NA	NA	NA	NA	NA	NA	NA	20.1231	20.464	NA	NA	NA
tr|Q9N3S8|Q9N3S8_CAEEL	NA	NA	NA	NA	22.5413	22.5939	22.4278	NA	22.0978	NA	NA	21.9796	NA	21.829	NA	NA	NA	NA	21.4034	22.5776	NA	21.4264	NA	21.2762	22.4024	NA	22.138	22.5742	21.3678	NA	22.6172	21.5524	22.552	22.9028	22.7469	22.6376	NA	22.5881	23.887	22.8939	22.6361	NA	22.3745	NA	21.1527	22.1446	NA	NA	21.4524
tr|Q9N3Q9|Q9N3Q9_CAEEL	20.4674	20.4022	20.0592	20.8292	20.4392	NA	NA	20.6927	20.2537	20.8198	19.9786	20.1829	20.2138	20.448	19.9678	20.4434	20.5004	20.3824	20.1709	NA	20.7047	19.9263	20.2283	20.314	20.0375	20.1393	20.3717	20.7305	NA	20.353	20.2363	20.3989	20.1177	19.4343	19.7955	20.0069	19.5187	19.528	19.9501	19.6781	20.5986	20.2599	NA	19.7406	20.1917	19.7213	19.7246	19.7052	20.1103
tr|Q9N3I1|Q9N3I1_CAEEL;tr|A0A7R9SVJ0|A0A7R9SVJ0_CAEEL	23.9078	23.7714	23.33	23.672	23.4581	22.9832	23.4195	23.7616	22.2874	23.7913	23.7709	23.1864	22.7459	22.4044	22.208	23.1434	NA	22.6857	23.2201	23.1203	22.3191	22.1138	22.3685	21.9515	22.1449	22.4941	22.3465	22.5411	22.3545	22.4452	22.3884	21.6191	22.4528	22.3149	22.0708	22.3392	22.2917	22.143	21.9221	22.0328	21.6505	22.1852	22.482	22.2743	22.5567	22.5566	22.4527	22.2505	22.553
tr|Q9N3I0|Q9N3I0_CAEEL;tr|O61209|O61209_CAEEL	22.182	22.5732	22.395	22.7698	22.9887	22.7805	22.9878	22.6981	22.226	22.6621	22.95	22.4594	23.2162	22.7555	23.2083	22.7607	NA	22.4763	22.4962	22.8398	22.9701	23.4772	22.7861	22.8698	22.873	23.5818	22.7109	22.9224	22.9097	22.8928	22.639	23.0283	23.0624	22.8247	23.0822	23.5376	22.9756	23.68	23.3768	23.3273	23.1618	23.3174	24.0015	23.5561	23.2837	23.4934	23.3632	23.5959	23.3968
tr|Q9N3H3|Q9N3H3_CAEEL	23.1595	23.1887	23.0266	23.1695	23.2362	22.7702	23.2986	23.0963	23.0713	23.2284	22.7191	23.4452	23.1154	22.9546	22.9071	23.2576	23.0512	23.1676	23.1503	23.0902	22.9544	22.8589	23.0209	23.1074	23.0718	22.9563	23.0157	23.0093	23.0141	22.9769	23.0819	22.8478	22.9767	22.9321	23.1577	23.0185	22.9072	23.0523	23.1142	22.9407	22.9085	22.9611	23.1596	23.1661	23.1335	22.9249	22.9491	23.0454	22.9188
tr|Q9N3G0|Q9N3G0_CAEEL	22.1062	NA	21.9324	21.7818	21.3355	20.6087	21.9107	21.7045	21.939	21.4446	21.6051	21.6581	21.9529	21.8991	22.2585	21.8323	21.7069	21.5325	21.8048	22.0336	21.8341	20.7138	21.4883	21.712	21.7373	21.9228	21.6947	21.7378	21.5625	21.9424	21.4871	21.4275	21.3334	21.6221	21.3856	21.2334	21.6473	21.7304	21.1082	21.3544	20.8993	21.7272	21.9683	21.2773	21.3937	21.3063	21.5207	21.2759	21.1883
tr|Q9N3F8|Q9N3F8_CAEEL;tr|H2L0Q6|H2L0Q6_CAEEL	20.4781	NA	NA	20.6846	NA	NA	NA	NA	NA	20.5046	NA	NA	21.1201	NA	NA	20.8008	NA	NA	NA	NA	20.5955	20.7836	NA	NA	NA	NA	NA	NA	19.9027	20.8488	NA	21.2617	20.5034	20.8164	NA	NA	NA	20.9017	19.7941	NA	NA	20.8732	20.7231	20.5293	20.9019	21.2177	20.2077	21.0623	20.2619
tr|Q9N3F7|Q9N3F7_CAEEL	20.8727	21.0051	21.0825	21.1033	19.8059	20.3035	20.9332	21.0803	20.8915	20.8658	20.8344	21.1777	20.7377	20.7558	20.5739	20.8823	21.1893	21.1294	20.8519	20.9604	20.8871	20.3708	20.5112	20.7804	20.4898	20.5056	20.9435	20.512	20.8638	20.6781	20.7499	20.7875	20.555	20.7058	20.5242	20.3323	20.5639	20.2284	20.2922	20.6254	20.1515	20.7526	21.0058	20.5968	20.693	20.8584	20.3032	20.6368	20.2433
tr|Q9N3F3|Q9N3F3_CAEEL	NA	NA	NA	NA	NA	NA	NA	NA	NA	NA	NA	NA	NA	NA	NA	NA	NA	NA	NA	NA	NA	NA	NA	NA	NA	NA	NA	NA	NA	NA	NA	NA	NA	NA	NA	NA	NA	NA	NA	NA	NA	NA	NA	NA	NA	NA	NA	NA	NA
tr|Q9N3F2|Q9N3F2_CAEEL	21.348	NA	21.1592	21.4107	20.9484	20.8246	NA	20.9409	20.8654	20.9313	20.8744	20.9447	21.0401	21.9761	21.7731	21.5339	21.4237	22.0133	21.8766	21.5609	21.3844	21.0684	20.8709	20.9448	21.3822	21.7136	21.6649	21.7027	21.402	21.267	20.1317	21.4145	21.4386	21.9814	21.5619	21.1508	21.8789	21.2571	20.6905	21.6667	20.5709	21.5666	20.8868	21.2199	21.0796	21.1465	21.1574	20.8817	21.0905
tr|Q9N3D9|Q9N3D9_CAEEL	23.4236	23.3345	23.4394	23.4705	23.2502	23.2354	23.4009	23.1992	23.4598	23.4449	23.2839	23.477	23.472	23.3809	23.4129	23.5779	23.6857	23.6237	23.4637	23.53	23.1792	23.2609	23.2695	23.302	23.4321	23.3874	23.4061	23.3712	23.4491	23.4779	23.4318	22.9681	23.1128	23.1306	23.2472	23.2026	23.055	23.1166	23.2754	23.274	23.1644	23.1415	23.2319	23.3307	23.2004	23.242	23.3655	23.4796	23.4209
tr|Q9N3D3|Q9N3D3_CAEEL	20.7944	NA	20.6899	20.3383	NA	NA	20.3357	20.857	20.9113	20.6521	NA	20.4701	NA	20.0057	NA	NA	20.7734	21.1241	20.5681	20.9463	20.6483	20.3865	20.7253	21.6223	20.4875	20.3361	21.2389	20.476	20.6792	21.3049	20.938	20.4219	21.0737	20.4744	20.943	20.5969	21.3591	20.4561	20.453	21.1117	21.1135	20.2129	21.0559	20.8942	21.57	21.6926	21.3602	21.3109	21.2855
tr|Q9N3D0|Q9N3D0_CAEEL	22.375	22.238	22.3175	22.2049	22.5363	21.9905	22.2017	22.1526	22.328	22.2673	22.2263	22.3774	22.2753	22.6355	22.6024	22.3855	22.1742	22.3578	22.5121	22.4128	22.5355	22.5225	22.4105	22.289	22.6141	22.2749	22.6985	22.2458	22.5813	22.5948	22.6152	22.6235	22.5765	22.3649	22.5432	22.5151	22.2776	22.2371	22.5807	22.6379	22.5128	22.5842	22.5937	22.769	22.9607	22.7257	22.4436	22.6429	22.7626
tr|Q9N3C9|Q9N3C9_CAEEL	NA	NA	NA	NA	NA	NA	NA	NA	NA	NA	NA	NA	NA	NA	NA	NA	NA	NA	NA	NA	NA	NA	NA	NA	NA	NA	NA	NA	NA	NA	NA	NA	NA	NA	NA	NA	NA	NA	NA	NA	NA	NA	NA	NA	NA	NA	NA	NA	NA
tr|Q9N393|Q9N393_CAEEL	21.9651	21.9318	21.7808	21.7363	21.6875	21.5227	21.753	21.5963	21.9198	22.0196	21.6192	21.8843	21.7156	21.7804	21.6229	22.073	22.1	22.0031	21.8287	21.529	21.7981	21.2995	21.4847	21.8522	21.6731	21.5301	21.6292	21.6709	21.7512	21.6542	21.5961	21.2695	21.6721	21.5851	21.7878	21.5877	21.6852	21.587	21.0649	21.3492	21.6345	21.7084	21.3838	21.8877	22.0619	21.8389	22.0073	21.8754	21.9154
tr|Q9N384|Q9N384_CAEEL	25.3205	25.2709	25.1774	25.2576	25.2132	25.0082	25.4549	25.3878	25.355	25.0952	25.4056	26.1136	25.3584	25.4451	25.4473	26.0192	25.5865	25.8068	25.86	25.6321	26.5822	26.3493	26.323	26.5478	26.2389	26.1906	26.5851	26.8309	26.7009	26.3646	26.6022	26.9429	26.8063	26.8183	26.8095	27.0238	26.8183	26.9341	27.5569	26.89	26.8818	26.7335	27.1513	27.4719	27.4172	27.3951	27.1892	27.3324	27.3844
tr|Q9N369|Q9N369_CAEEL;tr|U4PRD2|U4PRD2_CAEEL	NA	NA	NA	NA	NA	NA	NA	NA	NA	NA	NA	NA	NA	NA	NA	NA	NA	NA	NA	NA	NA	NA	NA	NA	NA	NA	NA	20.5476	NA	NA	NA	NA	NA	20.3297	20.7278	20.257	20.2396	20.3433	20.361	20.4213	20.7137	NA	20.5461	20.8628	21.0039	20.9576	21.0205	20.9879	20.8109
tr|Q9N362|Q9N362_CAEEL	22.9011	23.0318	23.0978	23.0964	23.0371	23.1034	22.9539	22.6819	22.9916	23.1272	22.8101	23.1644	22.9576	22.76	22.7609	22.9611	22.9271	23.0321	23.2281	22.6304	22.8681	22.5652	22.7762	22.8315	22.6368	22.4822	22.8892	22.8726	22.6645	22.8515	22.9707	22.5795	22.9046	22.885	22.7664	22.5171	22.8081	22.8327	22.6363	22.6906	22.9405	22.6959	23.0138	22.9578	23.0318	22.853	22.9007	22.9177	23.0749
tr|Q9N357|Q9N357_CAEEL	20.9585	20.9335	21.0699	21.3074	21.3483	21.3954	21.3347	20.8068	21.4167	20.2494	21.0929	20.9102	21.3409	21.0874	21.3349	21.0555	20.8586	20.596	21.1258	21.4315	21.1448	20.7855	21.0831	20.8537	20.9272	21.002	20.9988	20.902	21.1204	20.4638	21.0322	20.8245	20.5997	20.937	20.5671	20.6347	21.2941	21.5009	NA	20.73	20.4892	21.6979	20.7958	20.9105	20.7599	20.8035	20.2857	20.9652	20.7882
tr|Q9N350|Q9N350_CAEEL	21.4297	21.1592	21.3445	21.207	21.802	21.2771	21.4856	20.6905	21.3373	20.8092	21.3512	22.0612	21.7468	21.596	22.3443	21.9492	21.9401	21.3579	21.6986	21.923	21.7319	22.7133	21.8953	21.7607	21.9553	22.2301	21.6889	22.0946	22.4632	22.0059	22.0619	22.1567	21.9631	22.0598	21.6883	21.6939	22.1243	22.2312	21.892	22.0447	21.5085	22.1553	22.1076	21.8805	22.0344	22.2432	21.9387	21.9037	21.7857
tr|Q9N341|Q9N341_CAEEL	20.3043	20.2025	20.2031	20.1086	NA	NA	20.3166	20.1982	20.1488	20.5191	19.9464	NA	20.1717	NA	NA	NA	NA	NA	20.0735	NA	NA	NA	NA	NA	NA	NA	NA	NA	NA	NA	NA	NA	NA	NA	20.1875	19.9859	19.5869	20.1915	20.2197	NA	NA	NA	20.3239	19.8881	20.0648	19.9245	20.7953	19.8594	20.1167
tr|Q9N306|Q9N306_CAEEL	NA	NA	NA	NA	NA	NA	NA	NA	NA	NA	NA	NA	NA	NA	19.7533	NA	NA	NA	NA	NA	NA	19.5316	NA	NA	19.5005	NA	NA	NA	NA	NA	NA	NA	NA	19.5187	NA	NA	NA	NA	NA	NA	NA	19.9906	NA	19.7191	19.7866	19.7732	NA	NA	19.2693
tr|Q9N302|Q9N302_CAEEL;tr|V6CK48|V6CK48_CAEEL;tr|V6CLI5|V6CLI5_CAEEL	22.9456	22.0309	22.5778	22.5351	22.1579	21.9117	22.1372	22.5749	22.5435	22.3225	22.2895	22.1762	21.5445	22.0322	21.7201	22.0589	21.9825	22.2004	22.1668	21.7814	21.9682	21.5962	21.7387	21.8228	21.7988	21.8023	21.848	21.7905	21.7684	21.436	21.7216	21.7304	21.8032	21.3435	21.3818	21.8101	21.4508	21.476	21.6463	21.4639	21.5759	21.7833	22.0654	21.6062	21.566	21.9242	21.1933	21.7493	21.6631
tr|Q9N2Z3|Q9N2Z3_CAEEL;tr|H2L083|H2L083_CAEEL	22.6085	23.1149	24.1224	23.7	22.607	22.9553	23.738	23.6363	24.4355	23.6468	23.9159	22.9264	21.5303	21.9035	21.7311	22.0628	22.0979	23.2409	23.2688	22.4979	22.5823	22.3467	22.5106	22.2363	22.3304	22.0591	22.3851	22.943	22.1979	22.4962	22.7227	22.5194	23.3181	22.6786	22.5964	21.5842	22.8908	23.3046	22.5121	22.5119	21.7238	22.8751	22.7061	22.1526	22.5519	22.6025	NA	22.5881	22.7192
tr|Q9N2Y1|Q9N2Y1_CAEEL	NA	20.0008	20.4019	20.1245	19.8992	NA	20.2264	19.9598	20.5472	20.3831	20.5491	19.9165	19.9359	NA	20.3936	19.878	20.0491	20.0796	20.4363	20.2476	20.3243	20.2704	19.9015	20.1161	20.1252	20.2656	20.2684	20.214	20.31	20.1032	20.3571	20.3964	20.373	20.0246	20.3538	20.1405	20.1526	20.3222	20.3857	20.195	19.7616	20.4942	20.3492	20.5724	20.4095	20.3994	20.1513	20.5349	20.1135
tr|Q9GZH5|Q9GZH5_CAEEL	23.0282	23.5588	23.6083	23.5268	23.0115	23.0507	23.5135	23.6779	23.8861	23.423	23.3813	23.5487	22.9506	23.4316	23.0123	23.2864	23.3255	23.5705	23.4021	23.1599	23.508	23.0573	23.4857	23.6237	23.3909	23.3962	23.401	23.4708	23.4577	23.5525	23.5443	23.5413	23.4792	23.4015	23.3859	23.2988	23.3353	23.3742	23.2171	23.6039	23.276	23.5914	23.6598	23.4322	23.6464	23.428	23.4422	23.3371	23.474
tr|Q9GZD0|Q9GZD0_CAEEL	NA	NA	NA	NA	NA	NA	NA	NA	NA	NA	NA	NA	NA	NA	NA	NA	NA	NA	NA	NA	NA	NA	NA	NA	NA	NA	NA	NA	NA	NA	NA	NA	NA	NA	NA	NA	NA	NA	NA	NA	NA	NA	19.1285	NA	19.516	NA	19.571	NA	19.3753
tr|Q9GYU3|Q9GYU3_CAEEL;tr|Q9TXS4|Q9TXS4_CAEEL	21.2272	20.3714	NA	20.3245	20.4317	20.7244	20.347	NA	NA	NA	21.5985	20.7624	21.3166	21.117	20.7759	20.9881	21.699	21.5156	21.4071	21.3513	21.8237	21.9894	22.0279	21.9918	21.7252	21.8839	21.9568	21.8412	21.5173	21.6409	22.1044	22.0419	22.2097	22.1485	22.101	21.9796	22.5745	22.1408	21.8274	22.1724	21.7477	22.456	22.4691	21.8479	22.6517	22.105	21.6904	22.0478	21.873
tr|Q9GYT3|Q9GYT3_CAEEL;tr|O76677|O76677_CAEEL	20.3862	NA	NA	NA	NA	NA	NA	NA	NA	NA	NA	20.1646	NA	20.6251	20.59	19.8499	NA	20.8095	NA	NA	NA	NA	NA	NA	NA	NA	NA	NA	NA	NA	NA	NA	NA	NA	20.0961	20.0697	NA	NA	NA	NA	NA	NA	NA	NA	NA	NA	NA	NA	NA
tr|Q9GYT0|Q9GYT0_CAEEL;tr|Q9BIC3|Q9BIC3_CAEEL;tr|O17612|O17612_CAEEL	24.5943	24.3471	24.3924	24.572	24.5575	24.517	24.3353	24.1985	24.3991	24.4662	24.4023	24.0698	24.0156	24.0896	24.1062	24.2021	24.2051	24.2025	24.1683	24.0205	23.9405	23.974	23.919	23.9901	23.8897	24.0784	23.9886	23.9736	24.0089	23.9799	23.961	23.8439	23.9403	23.9982	23.8341	23.8535	23.8386	24.0444	23.9643	24.1023	23.8311	24.0045	23.9562	23.9014	23.9652	23.9192	23.9287	23.8621	23.7042
tr|Q9GYM9|Q9GYM9_CAEEL	NA	NA	NA	NA	NA	NA	NA	NA	NA	NA	NA	NA	NA	NA	NA	NA	NA	NA	NA	NA	NA	NA	NA	NA	NA	NA	20.4082	NA	NA	20.4054	20.5421	20.2202	20.7611	20.6369	20.9226	20.2988	20.6737	NA	20.3876	NA	NA	20.0211	20.691	20.2454	20.7019	20.9693	20.7352	20.1555	20.9431
tr|Q9GYJ9|Q9GYJ9_CAEEL	21.495	21.4929	21.2414	21.2883	21.0751	21.0429	20.9013	21.4608	21.4226	21.3306	21.3188	21.7464	21.1089	20.9193	21.0028	21.305	21.1871	21.4697	21.4547	21.596	21.4872	21.4188	21.3782	21.5423	21.3841	21.1903	21.4805	21.5489	21.3785	21.4037	21.3617	21.3008	21.295	21.7174	21.5978	21.4872	21.799	21.6677	21.517	21.2845	21.3184	21.63	21.1233	21.5561	21.3782	21.8099	21.6038	21.042	21.1864
tr|Q9GYI1|Q9GYI1_CAEEL	24.768	25.0132	24.9412	25.2909	24.8271	24.4508	25.2983	24.226	25.1488	25.3314	25.3359	25.3978	25.3815	25.0865	25.2549	24.9089	25.8839	25.7058	26.1973	25.2922	NA	24.6648	25.277	NA	25.8069	23.8474	24.368	25.4048	22.1515	26.2066	24.824	25.2847	25.3894	24.8167	NA	24.2173	22.8989	24.4452	NA	24.5363	24.1231	24.6063	23.4583	23.2423	25.2013	24.347	24.3934	23.0935	23.297
tr|Q9GUP2|Q9GUP2_CAEEL;tr|U4PRN6|U4PRN6_CAEEL;tr|U4PBX5|U4PBX5_CAEEL;tr|U4PBK1|U4PBK1_CAEEL;tr|U4PBJ5|U4PBJ5_CAEEL;tr|U4PMD1|U4PMD1_CAEEL;tr|U4PES6|U4PES6_CAEEL;tr|U4PBY0|U4PBY0_CAEEL	22.3423	22.1424	22.1486	22.2774	22.2959	20.4827	21.755	21.8515	21.7871	22.2944	21.9462	22.4447	22.3577	22.6877	22.3589	22.5696	22.275	22.6437	22.4829	22.4861	22.6717	22.2162	22.5024	22.6899	22.7123	22.5157	22.7635	22.4896	22.4889	22.5393	22.3845	22.5422	22.2641	22.5098	22.4787	22.3413	22.4258	22.1702	22.2199	22.4006	22.2995	22.5805	22.5275	22.5138	22.5244	22.3499	22.4121	22.3681	22.5972
tr|Q9GUM1|Q9GUM1_CAEEL;tr|Q2AAB8|Q2AAB8_CAEEL	23.5739	23.3556	24.0171	23.7512	23.4903	23.6035	23.3347	24.6155	23.8787	23.5683	23.452	23.7228	24.3524	23.8832	24.187	23.8295	23.5549	23.4483	23.4489	23.5114	23.2621	23.5654	23.2583	23.9867	24.1738	23.7015	23.8527	23.6408	24.0709	24.105	23.3863	23.9116	23.6658	23.6705	23.3703	23.3171	23.8624	23.3177	23.4141	23.0428	25.3876	NA	23.7627	22.6509	23.188	23.2863	23.445	23.5205	23.2363
tr|Q9GUI8|Q9GUI8_CAEEL	NA	NA	NA	NA	NA	NA	NA	NA	NA	NA	NA	NA	NA	NA	NA	NA	NA	NA	NA	19.5387	NA	NA	NA	NA	NA	NA	NA	NA	NA	NA	NA	NA	NA	NA	20.2834	NA	20.0246	20.5038	19.9202	NA	NA	19.279	NA	20.3178	20.3885	20.2495	NA	NA	20.2278
tr|Q9GUF2|Q9GUF2_CAEEL	21.489	22.2716	22.5462	22.0282	20.5449	21.32	23.0661	21.7174	22.0871	22.1413	22.1418	25.0768	24.0967	24.4955	24.2901	24.7473	24.8211	25.0296	25.0338	25.1694	25.0609	24.766	25.0615	25.2716	24.9976	24.6639	25.0977	25.4751	25.0244	24.7761	25.1587	25.2457	25.3322	24.6543	25.4336	24.9657	25.2636	25.2286	25.3552	25.0971	25.198	25.2188	25.2715	25.1291	24.7071	25.3267	25.0195	25.0101	24.9888
tr|Q9GUF1|Q9GUF1_CAEEL	NA	NA	NA	NA	NA	NA	NA	NA	NA	NA	NA	NA	NA	NA	NA	NA	NA	NA	NA	NA	NA	NA	NA	NA	NA	NA	NA	NA	NA	NA	NA	NA	NA	NA	NA	NA	NA	NA	NA	NA	NA	NA	18.8165	18.8161	19.3505	18.5407	19.039	18.7161	18.7091
tr|Q9GUC8|Q9GUC8_CAEEL;tr|Q9GUC7|Q9GUC7_CAEEL	NA	NA	NA	NA	NA	NA	NA	19.8496	NA	NA	NA	NA	NA	NA	NA	NA	NA	NA	19.9968	NA	20.3057	NA	20.6702	NA	NA	19.8004	20.1267	19.9576	NA	20.5739	19.6991	20.7934	21.185	21.148	21.0483	21.3612	21.3558	21.2687	21.2356	22.0548	21.2464	21.1729	21.3981	21.7245	21.7197	22.3032	21.7152	21.787	22.1598
tr|Q9GRZ9|Q9GRZ9_CAEEL	23.4383	23.4319	23.7046	23.4397	23.273	23.5045	23.5357	23.3209	23.5665	23.5717	23.4257	23.4653	23.7101	23.689	23.8538	23.5058	23.2426	23.4631	23.6358	23.533	23.6865	23.5178	23.7793	23.8006	23.8478	24.0144	23.9695	23.938	23.9283	24.1364	23.9116	23.9154	23.6628	23.8421	23.6432	23.5938	23.7543	23.7192	23.4012	23.8184	23.4768	23.9537	24.0822	23.8787	23.9052	23.7962	23.95	23.7429	23.9755
tr|Q9GRZ2|Q9GRZ2_CAEEL	NA	NA	NA	NA	NA	NA	NA	NA	NA	NA	NA	23.4087	NA	NA	NA	23.2968	NA	NA	21.5469	NA	NA	NA	22.4949	22.7499	NA	NA	NA	23.0846	NA	23.2738	NA	NA	23.1542	NA	NA	NA	NA	NA	22.7745	NA	23.101	22.8096	23.225	23.2576	22.9328	22.937	23.2929	24.4012	23.9321
tr|Q9GRZ1|Q9GRZ1_CAEEL;tr|Q9GRZ0|Q9GRZ0_CAEEL	21.3229	20.9679	20.8412	21.0469	20.2424	21.1047	21.8489	20.5621	21.7642	20.9378	20.9075	21.5184	21.4719	21.2814	21.5445	21.4805	20.9793	20.9543	21.939	21.022	21.1728	21.4167	20.9872	21.5365	20.892	20.8984	21.4426	21.6356	21.5155	21.3149	21.5429	22.0804	21.6239	21.3505	21.4974	21.2634	21.8871	21.4356	21.6074	21.3826	21.4626	21.3805	21.9545	22.0451	21.9426	21.7804	21.8029	21.7729	22.2006
tr|Q9GPA1|Q9GPA1_CAEEL	19.9137	20.3908	20.706	20.3584	19.4228	20.1402	20.7291	20.2683	20.3933	20.6748	20.1887	22.6163	22.5672	22.4721	22.1039	22.856	22.7433	23.0883	23.1137	22.429	23.7849	23.5463	23.5116	23.7739	23.4436	23.5585	23.7349	23.8588	23.8712	23.4866	23.7751	24.3449	24.2411	24.214	24.3409	24.2304	24.1475	24.3769	23.4993	24.1835	24.2695	24.199	24.5938	24.6433	24.8542	25.0243	24.6545	24.6059	24.6171
tr|Q9GPA0|Q9GPA0_CAEEL	22.1956	22.1158	21.9631	22.1043	22.1708	21.9542	22.3325	22.377	22.1166	22.4629	22.2406	21.3749	21.7135	21.7844	21.9197	22.1373	21.8831	22.1684	22.0027	21.9757	22.2324	21.9616	22.1412	21.7253	21.8559	22.0514	22.1404	21.9505	22.0184	22.0218	21.9561	22.0745	21.9416	22.1024	22.0841	21.795	21.6835	21.6774	22.2178	21.675	21.9421	21.7975	22.0114	22.0703	22.4159	22.4785	22.0478	21.9245	21.9649
tr|Q9BPN6|Q9BPN6_CAEEL	21.1095	21.1886	20.7573	NA	20.1486	20.9631	19.9084	20.0643	20.4727	21.2035	20.6983	20.5628	20.602	21.0249	20.5626	20.538	20.8483	20.5465	20.517	20.4335	20.4536	20.9017	20.5534	20.442	20.6193	NA	20.3491	20.6044	20.2965	20.403	20.4082	20.0101	20.0253	20.1043	20.4546	20.3438	20.3025	20.0933	20.0178	20.2304	19.9471	19.9445	19.9295	19.4349	19.5351	19.7483	19.7097	19.8537	19.6955
tr|Q9BPN5|Q9BPN5_CAEEL	22.7362	22.0721	22.2017	22.6428	22.116	22.0063	22.1786	22.7926	22.5628	22.7555	21.9039	22.6628	22.7039	22.5719	21.913	23.3939	21.6948	22.512	22.3702	22.888	23.169	22.8843	22.8362	22.8636	22.9471	22.8475	22.9117	22.9611	23.3689	23.1032	22.8285	23.3142	23.3854	23.2591	23.3163	23.2424	23.2614	23.3441	22.9705	23.188	23.2704	23.1852	23.4107	23.9274	24.0636	23.9522	23.7384	23.9693	23.7229
tr|Q9BMU4|Q9BMU4_CAEEL;tr|Q688Z6|Q688Z6_CAEEL;tr|U4PLG5|U4PLG5_CAEEL;tr|U4PQS6|U4PQS6_CAEEL	22.8594	22.5163	22.5821	22.7157	22.7217	22.3764	22.6127	22.435	22.4971	22.5171	22.5853	22.549	22.9343	23.0325	23.1227	22.7991	22.8224	22.719	22.4684	23.0246	22.8224	23.2957	22.9574	22.8531	22.9873	23.0669	22.7025	22.8097	22.9245	22.8449	22.8114	22.7278	22.7285	22.8968	22.8443	22.981	22.695	22.7487	22.9191	22.8463	22.9453	22.9205	23.0477	22.9741	23.1756	22.9853	22.5072	22.837	22.7828
tr|Q9BLA0|Q9BLA0_CAEEL	NA	NA	NA	19.7563	NA	NA	NA	19.8185	NA	NA	NA	NA	NA	19.3755	NA	NA	NA	NA	NA	NA	NA	NA	NA	NA	NA	NA	NA	NA	NA	NA	NA	NA	NA	NA	NA	NA	NA	NA	19.8335	19.5259	19.8547	NA	19.615	19.8167	19.7251	20.3714	19.8587	19.8699	19.6469
tr|Q9BL94|Q9BL94_CAEEL	NA	NA	NA	NA	NA	NA	NA	NA	NA	NA	NA	19.8413	NA	NA	NA	19.9538	NA	NA	NA	NA	NA	NA	NA	NA	NA	NA	NA	19.887	NA	NA	NA	NA	NA	NA	NA	NA	NA	NA	NA	NA	NA	19.8491	20.4074	20.2115	20.2375	20.4172	20.0264	20.179	20.1893
tr|Q9BL83|Q9BL83_CAEEL	20.47	20.3154	20.5455	19.8189	20.5832	NA	20.6633	20.4571	20.5151	20.7126	20.5337	21.3138	20.6539	20.8867	20.8435	21.0096	21.3874	20.8951	21.0807	21.3916	20.9767	20.4616	21.0569	21.1353	20.9582	21.2806	21.205	21.2895	21.2152	21.23	21.0248	21.1727	21.1901	21.2085	21.2678	21.5581	21.1137	21.236	21.4225	21.4107	20.8284	21.1446	21.7375	21.827	22.018	21.8082	21.6101	22.0626	21.747
tr|Q9BL81|Q9BL81_CAEEL	25.3349	24.9708	24.8488	24.9894	25.1652	24.8034	24.8939	24.5854	24.8641	24.9828	24.8687	25.102	24.9348	25.221	25.034	25.2044	25.2113	25.1432	25.0207	24.6736	25.099	24.659	24.935	25.0243	24.8679	25.0988	25.1227	24.8782	24.9814	24.9007	25.0274	25.2141	24.9518	25.0583	25.1061	24.8237	25.0963	25.0361	24.7381	25.1158	24.7537	25.1204	25.0229	24.8855	24.7959	24.7176	25.3504	25.1593	25.0641
tr|Q9BL73|Q9BL73_CAEEL	20.5538	20.0691	20.7103	20.7611	20.1189	20.1089	20.3214	NA	20.5801	20.167	19.9517	20.571	20.2041	20.458	20.677	20.2072	20.1943	20.5682	20.4659	20.2564	21.1331	21.0866	20.3378	20.8254	20.6739	20.7646	20.6266	20.8097	20.5969	20.8583	21.0757	20.6224	20.6292	20.6871	21.3289	20.9824	20.7747	20.8915	20.6254	20.5577	NA	20.9013	20.6768	20.9983	21.1266	21.0985	20.8059	20.9154	20.8001
tr|Q9BL64|Q9BL64_CAEEL	21.8575	21.5166	21.755	21.9802	21.8827	21.7529	21.9892	22.0357	21.4025	21.8762	21.6118	21.852	21.7307	21.5014	21.3852	21.951	21.6377	22.2775	21.3672	22.1439	21.6649	21.8307	22.002	21.8449	21.9351	21.2404	21.3892	21.9478	21.1107	21.177	21.5558	21.7825	21.4504	21.7767	21.7051	21.8346	21.8348	21.7552	21.4495	21.9444	21.7796	21.9437	21.7358	22.0144	21.4476	21.9328	21.7824	21.2175	21.8828
tr|Q9BL60|Q9BL60_CAEEL	NA	NA	NA	NA	NA	NA	NA	NA	NA	NA	NA	NA	NA	NA	NA	NA	NA	NA	NA	NA	NA	NA	NA	NA	NA	NA	NA	NA	NA	NA	NA	NA	NA	NA	NA	NA	NA	NA	NA	NA	NA	21.3702	NA	21.3384	21.6699	21.3917	21.4446	21.2258	21.5084
tr|Q9BL56|Q9BL56_CAEEL	NA	NA	NA	NA	20.1362	NA	NA	NA	20.0422	NA	NA	NA	NA	NA	NA	20.1424	NA	NA	19.8063	NA	NA	NA	NA	19.6318	NA	NA	NA	NA	NA	NA	NA	19.8755	19.8084	NA	NA	NA	NA	NA	NA	NA	NA	NA	19.2878	19.624	19.8017	20.0504	20.0054	19.2525	19.8274
tr|Q9BL48|Q9BL48_CAEEL	NA	20.1383	NA	19.831	NA	NA	21.4797	20.3171	19.9862	NA	NA	20.8828	NA	NA	21.1018	21.1191	NA	NA	NA	19.7917	20.5724	20.3178	NA	20.461	NA	NA	20.4958	NA	NA	20.5099	NA	NA	NA	20.5004	20.2137	20.4935	20.4815	NA	20.5568	20.3677	20.3748	20.3896	20.5321	20.3347	20.4168	20.498	21.2951	20.4841	20.55
tr|Q9BL46|Q9BL46_CAEEL	23.5026	22.8638	22.9817	23.3327	22.7634	22.6214	23.0173	23.5195	22.8057	23.5422	23.1643	22.7374	22.7214	22.4445	22.4141	22.6241	22.8132	22.736	22.4049	22.6522	23.1004	22.8373	22.4873	22.6256	22.6082	22.5851	22.7756	22.724	22.4787	22.4523	22.7129	22.3539	22.3577	22.2468	22.5773	22.3179	22.4944	22.0167	22.8128	22.283	22.7188	22.692	22.4106	22.3787	22.8409	22.7331	22.3846	22.2232	22.0316
tr|Q9BL43|Q9BL43_CAEEL	21.0029	20.8212	20.9986	20.9975	20.2074	20.4941	21.0997	20.9429	21.1193	21.0694	20.1362	21.1031	21.0815	21.373	21.2021	21.5584	21.8182	21.7653	21.6086	21.676	22.1334	21.9932	21.733	21.6335	21.2205	21.5611	21.7096	22.0695	22.0143	21.5333	21.8399	22.4376	22.1668	22.3129	21.9466	22.1465	22.0853	22.3378	22.4929	21.8799	22.2114	22.5532	22.4503	22.9395	23.0092	22.7079	22.1192	22.5478	22.3122
tr|Q9BL35|Q9BL35_CAEEL	19.9398	NA	19.4819	19.5278	NA	NA	NA	20.0726	NA	NA	NA	20.5958	NA	NA	NA	NA	NA	NA	NA	NA	NA	NA	NA	20.875	NA	NA	NA	NA	NA	NA	NA	NA	NA	NA	NA	NA	NA	NA	19.716	19.6515	20.5559	NA	NA	21.0133	20.7105	NA	21.2306	21.1578	21.645
tr|Q9BL34|Q9BL34_CAEEL	26.1344	26.159	25.8857	26.0228	26.0548	25.5693	26.0719	26.0895	26.1252	26.0078	25.9274	27.0812	27.1306	27.3311	27.1296	26.4549	27.1963	27.1501	26.8194	27.33	27.168	27.002	27.1406	27.0676	27.0296	27.0169	26.7959	27.194	26.9746	27.1288	27.1473	27.1552	27.0338	27.0512	26.9922	27.1984	26.9612	27.0224	27.1449	27.0157	26.9687	26.8992	27.1059	27.1275	27.157	27.2802	26.9489	26.8834	27.1875
tr|Q9BL33|Q9BL33_CAEEL	22.7576	22.3324	22.3435	22.2931	21.5224	21.6972	22.4741	22.614	21.5193	22.4956	21.8898	22.1819	21.8889	22.3734	21.8506	21.7306	22.1784	22.2371	22.2898	21.6139	21.9878	21.7872	22.2458	22.2236	21.5999	21.9881	21.6906	22.4169	22.0321	22.4155	22.2263	22.3401	22.3229	22.0798	22.1523	22.0148	21.9208	22.0082	22.3671	22.2771	22.0112	22.4858	22.5167	22.6564	22.6658	22.2741	22.1977	21.8354	22.162
tr|Q9BL29|Q9BL29_CAEEL	NA	NA	NA	NA	NA	NA	NA	NA	NA	NA	NA	NA	NA	NA	NA	NA	NA	NA	NA	NA	NA	NA	NA	NA	NA	NA	NA	NA	NA	NA	NA	NA	NA	NA	NA	NA	NA	NA	NA	20.3966	NA	NA	NA	NA	NA	NA	NA	NA	NA
tr|Q9BL28|Q9BL28_CAEEL	NA	NA	NA	NA	NA	NA	NA	NA	NA	NA	NA	NA	NA	NA	NA	23.2501	NA	NA	NA	NA	NA	NA	NA	NA	NA	NA	NA	NA	NA	NA	NA	NA	NA	NA	NA	NA	NA	NA	NA	22.3269	NA	22.3421	NA	22.621	22.2767	NA	22.3996	NA	NA
tr|Q9BL27|Q9BL27_CAEEL	23.178	22.9877	23.0517	23.0402	22.8615	22.8344	22.9117	23.153	22.8629	23.1147	23.3139	23.4153	22.9601	22.796	22.9721	23.7382	23.254	23.3199	23.3798	23.1052	23.5194	23.2766	23.2559	23.5727	23.2594	23.477	23.6396	23.3817	23.6355	23.621	23.4486	23.4737	23.2047	23.4556	23.5219	23.4533	23.6705	23.4349	22.5962	23.6254	23.1273	23.3224	23.3152	23.7368	23.3644	23.4023	23.4957	23.6701	23.5865
tr|Q9BL15|Q9BL15_CAEEL;tr|V6CLP2|V6CLP2_CAEEL;tr|V6CLJ9|V6CLJ9_CAEEL;tr|V6CJ77|V6CJ77_CAEEL	22.5358	22.4067	22.3218	22.5657	22.1605	22.262	22.3688	22.2806	22.2999	22.3575	21.9787	22.6667	22.4952	22.1142	22.189	22.6221	22.3964	22.6812	22.2812	22.4526	22.6592	22.0575	22.4673	22.5946	22.687	22.4027	22.5007	22.1452	22.5041	22.4946	22.5015	22.1191	22.2171	22.2222	22.4654	22.2074	22.0262	22.3602	21.8762	22.1765	22.3055	22.4386	22.3817	22.204	22.1218	22.0359	22.3736	22.3467	22.3389
tr|Q9BL11|Q9BL11_CAEEL	NA	NA	NA	NA	NA	NA	NA	NA	NA	NA	NA	NA	NA	NA	NA	NA	NA	NA	NA	NA	NA	NA	NA	NA	NA	NA	NA	NA	NA	NA	NA	NA	NA	NA	NA	NA	NA	NA	NA	NA	NA	NA	NA	NA	NA	NA	19.5379	19.6107	NA
tr|Q9BL03|Q9BL03_CAEEL	23.4936	23.4016	23.6605	23.5498	22.965	23.523	23.6153	23.4454	23.6511	23.5556	23.2768	23.6442	23.3751	23.3061	23.5209	23.4257	23.5672	23.5592	23.4668	23.1706	23.6216	23.1525	23.4586	23.5645	23.405	23.2112	23.6051	23.5259	23.3544	23.2645	23.5747	23.3644	23.5017	23.2006	23.2901	23.5231	23.505	23.4915	23.4088	23.4686	23.3985	23.535	23.5207	23.5188	23.5743	23.2707	23.2118	23.392	23.1219
tr|Q9BKX4|Q9BKX4_CAEEL	NA	NA	NA	NA	NA	NA	NA	NA	NA	NA	NA	NA	NA	NA	NA	NA	NA	NA	NA	NA	NA	NA	19.9475	20.6005	20.4605	20.179	NA	NA	NA	NA	NA	19.747	NA	NA	19.829	20.5699	NA	20.1503	20.3058	NA	NA	20.5193	19.8937	22.8546	23.1222	22.6182	NA	NA	NA
tr|Q9BKU5|Q9BKU5_CAEEL;tr|Q9BKU6|Q9BKU6_CAEEL	26.9955	26.7905	27.367	26.4812	27.4141	27.0524	27.2592	26.5488	26.8469	26.6755	27.729	26.2043	26.7633	26.822	27.105	26.5309	26.6445	26.235	26.6918	26.8801	26.276	26.2856	26.1091	26.1055	26.5074	26.3283	26.5564	26.3444	26.0683	26.5547	26.2512	26.3315	25.8561	26.1242	25.5281	25.9231	26.1752	25.9677	26.0666	25.821	25.9862	26.0686	26.3614	26.0352	25.9904	25.8664	26.1171	25.8685	25.8908
tr|Q9BKU3|Q9BKU3_CAEEL	23.4353	23.2562	22.9259	23.3471	22.6581	22.5718	23.2625	23.4878	23.3756	23.448	22.8814	23.3603	22.953	22.4632	23.0296	23.8326	22.8262	23.1625	23.2306	23.244	23.5315	22.6716	23.1895	23.602	23.1595	23.325	23.4525	23.2185	23.3586	23.209	23.0494	22.9074	23.3056	23.0928	23.2952	23.2354	23.0596	22.7024	23.0072	23.1473	23.2862	22.9817	23.2862	23.4398	23.6109	23.4911	23.5996	23.2597	23.6674
tr|Q9BKU2|Q9BKU2_CAEEL;tr|A9D2X7|A9D2X7_CAEEL;tr|X5LPX5|X5LPX5_CAEEL;tr|X5LPW7|X5LPW7_CAEEL;tr|X5LV72|X5LV72_CAEEL;tr|X5LX84|X5LX84_CAEEL	20.6267	20.6628	20.7952	20.4457	NA	NA	21.3328	20.0279	20.477	NA	20.7325	20.6239	20.7247	21.0606	20.8722	20.9213	21.4713	20.9059	20.8059	21.1182	20.8446	21.8289	21.4866	20.6358	21.512	20.6781	20.454	21.115	21.1649	21.1696	20.7796	20.9086	20.8137	21.0255	21.1199	20.9602	21.0418	21.6156	20.8611	21.0894	21.1966	21.3277	21.8428	21.0596	21.054	21.9712	21.1398	21.1306	21.1613
tr|Q9BKT9|Q9BKT9_CAEEL;tr|X5M8Y9|X5M8Y9_CAEEL	20.5804	20.7991	21.2226	20.8709	20.6	21.0541	20.5831	20.9324	20.9468	20.5656	20.4917	20.86	20.1445	20.7999	20.0044	20.1865	20.5931	20.7958	20.8275	20.7158	20.7296	20.1747	20.3278	20.9953	20.5895	20.5261	20.044	20.5838	20.7663	20.5843	20.8777	19.9204	20.6935	20.5027	20.7717	20.5657	20.7466	20.8693	20.105	21.3717	20.2558	21.1319	21.0592	20.5761	21.015	20.946	20.7314	20.9828	21.0721
tr|Q9BKS2|Q9BKS2_CAEEL	21.4872	21.9251	21.77	21.9383	21.1483	21.8167	22.2683	21.9026	21.9679	21.9275	22.1145	22.5829	20.6435	21.5284	21.6249	22.2188	22.2351	22.4979	21.9949	22.5126	22.0606	21.7815	22.5212	22.3359	21.9456	21.465	22.3208	22.2032	22.2921	22.2903	22.0817	22.7319	22.8596	22.0481	22.6763	22.2686	22.6604	21.9766	22.2511	22.7368	21.9789	22.4507	22.8225	22.6434	22.7113	22.7368	22.4753	22.6527	22.4764
tr|Q9BKS1|Q9BKS1_CAEEL	21.6524	21.587	21.8643	21.7363	21.7453	21.8368	21.4877	21.4448	21.6612	21.8857	21.7568	21.8343	21.8272	22.0698	21.9302	21.4922	21.7383	21.4314	21.8605	21.2076	21.4687	21.85	21.7707	21.737	21.8045	21.7156	22.035	21.7065	21.7457	21.8203	22.0106	21.8071	22.025	21.859	21.6738	21.6863	21.8046	21.8316	21.7945	21.8878	21.4234	22.1144	21.9313	21.9236	21.7213	21.9695	21.8728	21.958	21.9971
tr|Q9BKR9|Q9BKR9_CAEEL	NA	NA	NA	NA	NA	NA	NA	NA	NA	NA	NA	NA	NA	NA	NA	NA	NA	NA	NA	NA	NA	NA	NA	NA	NA	NA	NA	NA	NA	NA	NA	NA	NA	NA	NA	NA	NA	NA	NA	NA	NA	NA	NA	NA	NA	NA	NA	NA	NA
tr|Q9BKR5|Q9BKR5_CAEEL	NA	NA	NA	NA	NA	NA	NA	NA	NA	NA	NA	NA	NA	NA	NA	NA	NA	NA	NA	NA	NA	NA	NA	NA	NA	NA	NA	NA	NA	NA	NA	NA	NA	NA	NA	NA	NA	NA	NA	NA	NA	24.5861	24.6837	NA	24.5706	24.2101	24.3379	24.1684	24.3945
tr|Q9BKQ9|Q9BKQ9_CAEEL	22.502	22.6605	22.6236	22.4213	21.4976	22.118	22.7052	22.7047	22.8143	22.6644	22.1659	22.8129	21.5361	22.0362	21.7676	22.5734	22.8092	22.8321	23.0538	22.5271	22.5728	21.9725	22.5244	22.6319	21.9857	21.8564	22.7044	22.5348	22.3958	22.6565	22.846	22.5542	22.6798	22.5235	22.535	22.5921	22.6374	22.2796	22.7406	22.7901	22.0009	22.842	22.7042	22.7837	22.8506	23.0105	22.818	23.024	22.8447
tr|Q9BKP8|Q9BKP8_CAEEL	22.3729	21.7638	22.2392	NA	22.6187	NA	22.3775	22.1645	NA	22.1251	22.0383	21.4639	22.4871	NA	22.4608	22.1146	NA	22.5081	22.4529	20.5694	23.6714	23.134	22.2522	23.5872	23.9541	23.9436	22.9909	24.0218	24.1032	23.2344	22.1693	24.6301	20.7674	23.2932	24.1027	24.2352	24.0508	NA	24.6196	23.6136	24.4829	24.2397	24.4811	24.5726	25.5382	25.2041	24.1944	23.4122	24.2534
tr|Q9BIC4|Q9BIC4_CAEEL	NA	NA	NA	NA	NA	NA	NA	NA	NA	NA	NA	NA	NA	NA	NA	NA	NA	NA	20.3858	NA	21.8291	NA	21.6583	22.156	21.54	NA	21.7483	21.7161	21.2949	21.4306	22.0399	22.058	22.5651	21.968	22.0483	21.4964	22.1321	21.5701	21.5981	22.5136	21.688	22.2904	22.5829	22.7259	23.1145	23.1985	22.6309	22.6214	22.6834
tr|Q9BIB8|Q9BIB8_CAEEL	21.2138	21.2744	20.9415	21.3873	21.4345	21.0205	21.1275	20.8871	20.9157	20.9525	20.8885	21.4832	21.4162	21.2425	21.7036	21.4445	21.3525	21.0912	21.2935	21.4622	21.4824	21.2643	21.1705	21.6895	21.8967	21.2593	21.2985	21.2583	21.7242	21.4921	21.1734	21.2714	21.2425	21.1547	21.4261	21.1112	21.2542	20.8652	21.1137	21.2073	21.829	21.3482	21.1836	21.444	22.2906	22.3273	21.5293	21.6405	21.9432
tr|Q9BIB7|Q9BIB7_CAEEL;tr|H2KZN0|H2KZN0_CAEEL	NA	NA	NA	NA	NA	NA	NA	NA	NA	NA	NA	20.0974	NA	NA	NA	NA	NA	19.8892	NA	19.698	NA	NA	NA	NA	NA	NA	NA	NA	NA	19.8185	NA	NA	NA	NA	NA	NA	NA	NA	NA	NA	NA	NA	NA	20.0204	NA	NA	NA	NA	NA
tr|Q9BI97|Q9BI97_CAEEL;tr|E1B6S4|E1B6S4_CAEEL	NA	NA	NA	NA	NA	NA	NA	NA	NA	NA	NA	NA	NA	NA	NA	NA	NA	19.8028	NA	NA	19.6589	NA	NA	19.8316	NA	18.8559	NA	19.5899	19.365	NA	19.4491	20.089	20.2004	19.8894	19.6702	19.7084	19.5762	20.2402	19.9685	19.9711	19.5905	19.7363	19.9771	NA	20.4567	20.5682	20.5915	20.09	20.5773
tr|Q9BI73|Q9BI73_CAEEL;tr|Q21994|Q21994_CAEEL;tr|Q6AHR3|Q6AHR3_CAEEL;tr|Q95QB6|Q95QB6_CAEEL	23.1	23.1468	23.1465	23.0527	22.7441	22.288	23.2468	23.3942	22.973	23.3343	22.8762	23.2377	23.0717	23.1634	22.8108	23.148	23.254	23.1878	23.0865	23.1499	23.482	23.1366	23.2748	23.2051	23.2253	23.1171	23.2801	23.3869	23.1125	23.2436	23.066	23.3536	23.499	23.1715	23.4391	23.3223	23.159	23.2206	23.4882	23.1687	23.5187	23.5764	23.4303	23.5718	23.869	23.7869	23.7132	23.2395	23.5834
tr|Q9BI72|Q9BI72_CAEEL;tr|Q9BI71|Q9BI71_CAEEL	NA	NA	NA	NA	NA	NA	NA	NA	NA	NA	NA	20.6499	NA	NA	NA	20.9384	NA	20.7307	20.5399	NA	20.4186	NA	20.9253	20.8362	NA	NA	NA	NA	NA	21.3758	20.8255	20.6927	NA	21.1912	NA	NA	NA	NA	NA	20.9358	NA	NA	21.3999	NA	21.5196	21.6702	NA	NA	NA
tr|Q9BHL6|Q9BHL6_CAEEL	NA	NA	NA	NA	NA	NA	NA	NA	NA	NA	NA	NA	NA	NA	NA	NA	NA	NA	NA	NA	NA	NA	NA	NA	NA	NA	NA	NA	NA	NA	NA	NA	NA	NA	NA	NA	NA	NA	NA	NA	NA	NA	NA	NA	21.109	NA	21.222	NA	NA
tr|Q967F1|Q967F1_CAEEL	23.2919	23.272	23.2227	23.4304	22.9677	22.9308	23.4195	23.478	23.2127	23.0862	23.0462	23.0839	22.8005	22.6044	22.6195	23.2109	23.1923	23.0349	22.8386	23.0348	22.6633	23.0824	22.4357	22.4516	22.6063	22.8133	22.8991	22.6377	22.7445	23.0873	23.0542	22.8587	22.8444	22.6274	22.7167	22.3918	23.4039	22.3659	22.6303	22.593	22.3014	22.8257	22.9698	22.9037	22.9132	22.9605	23.7477	23.1765	22.6988
tr|Q966L4|Q966L4_CAEEL	NA	NA	NA	NA	NA	NA	NA	NA	NA	NA	NA	NA	NA	NA	NA	20.4339	NA	20.5123	20.5576	20.2917	19.9663	20.0007	20.3877	20.4913	20.3648	20.2005	20.6077	NA	20.3368	20.3467	20.4846	20.2325	20.4269	20.9046	20.3489	NA	20.5051	20.5753	20.1929	20.4061	20.123	20.3764	20.6089	NA	NA	NA	20.67	NA	NA
tr|Q966L2|Q966L2_CAEEL;tr|A9CZN9|A9CZN9_CAEEL	21.0048	21.0399	20.6992	21.065	20.1316	19.9646	20.8662	21.2667	21.0929	20.8704	20.3121	21.6539	20.3254	20.6041	21.4277	21.4625	20.8061	21.2729	21.1944	21.2563	21.3883	21.4126	21.2068	21.5877	21.1089	21.149	21.6375	21.0969	21.4309	21.4536	20.9416	21.0856	21.3809	21.2413	21.6588	21.3215	21.2241	21.1402	21.5618	21.6492	21.264	21.2808	21.3512	21.7423	21.8882	21.529	21.7888	21.5835	21.5634
tr|Q966I8|Q966I8_CAEEL	23.3006	23.6274	23.5456	23.4243	23.7282	23.8809	23.1132	23.2718	23.7832	23.9085	23.1202	23.3064	23.7431	23.6065	23.7868	23.0558	23.5897	23.5498	23.3113	23.3972	23.3234	22.9637	23.453	23.2173	23.4609	23.4206	23.342	23.2011	23.0407	23.3587	23.282	23.0514	22.9957	23.1982	23.0212	23.2281	23.4883	23.4828	23.3716	23.4497	22.7713	23.1876	23.073	23.1908	22.9079	23.1189	23.3704	23.0759	22.9318
tr|Q966I7|Q966I7_CAEEL;tr|Q8MXU9|Q8MXU9_CAEEL	24.0059	23.8887	24.5976	24.5318	24.3731	21.9446	24.7527	23.4004	24.6172	23.3933	23.8313	24.2375	24.652	24.2726	24.7006	24.257	24.3408	24.1094	24.1374	24.396	24.8286	25.2598	24.9863	24.9512	25.12	25.3254	24.6325	24.873	24.9053	24.8104	24.8291	24.7701	24.635	25.0707	24.6977	24.2782	25.0016	25.0432	24.0068	24.9116	24.559	25.263	25.1339	24.5083	24.5615	24.0553	25.0313	24.5187	25.0223
tr|Q966G0|Q966G0_CAEEL	NA	NA	NA	NA	NA	NA	NA	NA	NA	NA	NA	NA	NA	NA	NA	NA	NA	NA	NA	NA	NA	NA	NA	NA	NA	NA	NA	NA	NA	NA	NA	NA	NA	NA	NA	NA	NA	NA	NA	NA	NA	NA	NA	NA	NA	NA	NA	NA	NA
tr|Q966E7|Q966E7_CAEEL;tr|A0A2X0T211|A0A2X0T211_CAEEL;tr|U4PBG7|U4PBG7_CAEEL	20.1327	19.1629	NA	NA	NA	20.3945	21.2226	22.8516	21.0077	20.5098	20.5593	20.7338	20.284	20.5971	20.3079	20.2806	20.745	20.6618	20.6897	20.6777	21.0112	20.9284	21.1526	20.906	21.0838	20.7011	21.101	21.566	21.3499	20.8376	21.2986	21.5717	21.3065	21.7912	21.4882	21.6134	21.5495	21.2668	21.4722	21.5362	22.0949	21.5081	21.7212	22.0001	22.2309	22.2559	22.1308	21.6238	22.0898
tr|Q966C7|Q966C7_CAEEL;tr|Q8T876|Q8T876_CAEEL	24.8238	24.7016	24.502	24.5156	24.5215	24.1762	24.5574	24.4542	24.5307	24.6296	24.4815	24.6405	24.7093	24.4208	24.5155	24.771	24.7709	24.7365	24.7958	24.7191	24.5746	24.4137	24.5593	24.6227	24.4232	24.4786	24.4132	24.5115	24.4475	24.4173	24.5452	24.2121	24.3314	24.2681	24.3781	24.3649	24.3918	24.2167	24.4205	24.2283	24.3219	24.3876	24.4422	24.0885	24.3842	24.269	24.2134	23.909	23.8952
tr|Q966A6|Q966A6_CAEEL;tr|Q966A5|Q966A5_CAEEL;tr|Q966A4|Q966A4_CAEEL	NA	NA	NA	NA	NA	NA	NA	NA	NA	19.6973	NA	19.6257	NA	19.6455	19.6664	NA	NA	20.2352	NA	NA	NA	19.6948	NA	19.9934	NA	NA	NA	NA	19.3436	NA	NA	NA	NA	19.7609	19.727	19.3831	19.954	NA	NA	20.3254	NA	20.1274	20.3856	NA	20.9604	21.1871	20.7689	20.0966	20.2582
tr|Q965Z4|Q965Z4_CAEEL;tr|Q09946|Q09946_CAEEL	19.0259	20.4545	19.2741	20.0935	NA	NA	NA	NA	NA	19.6879	21.3301	20.1141	20.4647	21.0566	21.0567	20.4038	20.1447	19.7416	21.3618	20.6837	22.457	22.7002	21.9314	22.4682	22.3638	21.7671	22.6799	22.0016	22.1069	22.7089	22.5935	23.1852	23.1711	23.8288	22.1119	22.8999	23.2637	22.4856	21.9318	23.6925	23.0373	23.4306	23.9091	25.2112	25.1139	25.4847	24.2527	24.6847	24.9709
tr|Q965Y1|Q965Y1_CAEEL;tr|U4PER3|U4PER3_CAEEL	20.9021	20.8988	20.8035	20.8227	20.7512	21.2463	21.0699	20.6439	21.208	20.697	21.2197	21.4722	21.2875	20.6321	21.6168	21.525	20.8877	20.8328	21.4221	20.8869	21.3645	21.0958	21.1004	21.5059	21.2395	21.4817	20.9952	21.4382	21.5681	21.1573	21.2893	21.4421	21.1637	21.9444	21.2421	21.5264	21.1176	21.5129	21.3455	22.0621	21.1599	21.6836	21.1789	21.2552	21.9371	21.5241	21.5008	21.6572	21.3943
tr|Q965W4|Q965W4_CAEEL	NA	NA	NA	NA	NA	NA	NA	NA	NA	NA	NA	NA	NA	NA	NA	19.2406	NA	NA	NA	NA	NA	NA	NA	NA	NA	NA	NA	NA	NA	NA	NA	20.0254	19.965	NA	NA	NA	NA	19.5646	20.2646	21.0693	NA	NA	22.5026	21.7176	22.3836	22.4666	NA	21.1985	21.875
tr|Q965W3|Q965W3_CAEEL;tr|A0A0K3AT05|A0A0K3AT05_CAEEL	NA	20.9358	20.9013	21.1962	NA	NA	21.2746	NA	20.6985	NA	NA	21.5918	21.8291	20.9652	22.1584	21.9391	21.441	21.7082	22.1834	22.0805	22.5632	22.3038	22.5141	22.4016	22.436	21.8406	22.2382	22.6096	22.7404	22.2436	22.2447	22.5172	22.911	22.9556	22.7449	22.7947	23.0323	22.759	22.826	22.6164	22.6379	23.1551	22.3517	23.1272	23.445	23.3186	23.0889	23.1021	22.8992
tr|Q965V9|Q965V9_CAEEL	20.568	NA	NA	20.0486	NA	NA	NA	20.4534	NA	NA	NA	20.7911	NA	NA	NA	20.9042	NA	NA	NA	20.9992	20.6539	NA	NA	20.6871	NA	NA	20.743	NA	NA	20.8527	NA	NA	20.8567	20.9084	20.8538	20.6263	20.7365	NA	21.7305	20.8688	NA	NA	NA	21.1498	21.2715	21.2624	21.0581	21.0169	21.0024
tr|Q965V4|Q965V4_CAEEL;tr|V6CKP0|V6CKP0_CAEEL	21.4544	21.3259	21.4637	21.1438	21.0157	21.2343	21.3365	21.3894	21.31	21.4327	21.1465	21.487	21.2219	21.0794	21.152	21.156	21.0537	21.2986	21.3133	21.4043	21.4206	20.9911	21.2948	21.4276	21.6116	21.4875	21.4483	21.3626	21.0982	21.7448	21.539	21.2203	21.2205	21.2027	21.3466	21.3936	21.28	21.1806	21.2675	21.4481	21.0073	21.4267	21.389	21.193	21.3463	21.3538	21.108	21.1	21.1422
tr|Q965T4|Q965T4_CAEEL	20.7047	20.5972	20.7204	20.7548	20.8082	NA	21.2329	21.3727	21.3892	20.7539	20.9273	21.4354	20.7332	20.6797	20.7739	21.5526	21.0461	20.9677	20.9163	21.2852	20.9375	20.6271	21.074	21.2745	20.8023	20.6761	20.6246	21.0299	20.9954	21.1839	20.9262	20.9105	21.0844	20.4565	20.9634	21.2132	20.6833	20.4068	21.0145	21.2015	20.708	20.4421	20.9027	21.0753	20.9548	NA	NA	20.6943	20.872
tr|Q965T2|Q965T2_CAEEL	20.9606	21.2698	NA	21.2749	NA	NA	NA	21.4149	21.3453	21.1017	NA	21.3767	20.8505	NA	NA	21.0886	21.2373	21.6063	21.6263	21.0088	21.5229	21.1197	21.2192	21.5731	20.8065	20.8514	21.3797	21.1527	20.6859	21.3108	21.3065	NA	21.2331	21.2996	21.1332	20.9073	21.4996	20.8517	21.3099	21.4499	23.458	21.4368	21.6717	21.4867	21.2069	21.2246	21.0047	21.1272	21.2873
tr|Q965Q1|Q965Q1_CAEEL	25.6596	25.7026	25.7069	25.7705	25.4557	25.435	25.571	25.7112	25.7264	25.7653	25.5397	25.6574	25.4882	25.2056	25.2947	25.322	25.7109	25.5726	25.64	25.0965	25.3257	24.8907	25.3559	25.5019	24.9278	24.7787	25.2586	25.0905	25.0504	25.1985	25.4097	25.0772	24.9577	25.2329	25.1613	24.8511	25.1024	25.1017	24.993	24.9859	24.9495	25.1147	25.0523	24.8337	24.968	24.8136	24.6388	24.7554	24.7635
tr|Q965N8|Q965N8_CAEEL	21.9107	21.8657	21.7106	21.8519	21.5718	21.4297	21.6607	21.641	21.7771	21.7849	21.8329	21.3913	21.2782	21.3234	21.0395	21.1907	21.4293	21.4169	20.5618	21.2425	21.1227	21.2864	20.9857	20.9893	21.0892	21.2982	21.1784	21.1914	21.1868	21.1132	21.3124	21.3131	21.4968	21.1464	21.1653	21.2923	21.197	21.3471	20.7258	21.1959	21.3508	21.4146	21.5916	21.3874	21.5087	21.1479	20.9136	21.0202	21.0791
tr|Q965N3|Q965N3_CAEEL	NA	NA	NA	NA	NA	NA	NA	NA	NA	NA	NA	NA	NA	NA	NA	NA	NA	NA	NA	NA	NA	NA	NA	NA	NA	NA	NA	NA	NA	NA	NA	NA	NA	NA	NA	NA	NA	NA	NA	NA	NA	NA	NA	NA	NA	NA	NA	NA	NA
tr|Q965K5|Q965K5_CAEEL	NA	NA	NA	NA	NA	NA	NA	NA	NA	NA	NA	NA	NA	NA	NA	NA	NA	NA	NA	NA	NA	NA	NA	NA	NA	NA	NA	NA	NA	NA	NA	NA	NA	NA	NA	NA	NA	NA	NA	NA	NA	NA	NA	NA	20.4605	20.5221	NA	19.3657	19.5495
tr|Q965K3|Q965K3_CAEEL;tr|H2KZK7|H2KZK7_CAEEL	20.7331	20.3453	20.4623	20.6327	20.2917	NA	20.2162	20.7128	NA	20.4994	20.14	21.028	20.8977	20.3475	20.811	20.2157	20.5457	20.8876	21.1191	20.852	21.02	20.0734	20.8005	20.9174	20.7144	20.5579	21.0871	20.8609	20.5761	21.1381	20.6258	20.6907	20.8641	20.8907	20.9094	20.7117	20.9706	20.6074	20.9402	21.0522	20.7275	21.2009	21.1361	20.861	21.1759	20.8983	21.0107	20.6288	21.1447
tr|Q965J1|Q965J1_CAEEL	NA	NA	NA	NA	NA	NA	NA	NA	NA	NA	NA	NA	NA	NA	NA	NA	NA	NA	NA	NA	NA	NA	NA	NA	NA	NA	NA	NA	NA	NA	NA	NA	NA	NA	NA	NA	NA	NA	NA	NA	NA	NA	NA	20.0051	NA	NA	20.0193	19.7942	NA
tr|Q965I6|Q965I6_CAEEL;tr|O76618|O76618_CAEEL	22.8406	22.4565	22.4567	22.6201	22.0486	22.2435	22.5084	22.6642	22.5254	22.483	22.1827	22.4109	22.1092	22.0502	22.1832	22.3585	22.1651	22.4865	22.5243	22.5165	22.5417	22.1582	22.4412	22.7098	22.2427	22.2832	22.6598	22.5265	22.6499	22.5795	22.515	22.356	22.5481	22.5152	22.618	22.5515	22.6357	22.2981	22.1756	22.504	22.5147	22.5001	22.7452	22.8097	22.8297	22.8815	22.809	22.4896	23.0601
tr|Q95ZW9|Q95ZW9_CAEEL	19.9656	NA	NA	NA	NA	NA	NA	NA	NA	NA	NA	NA	NA	NA	NA	18.9363	NA	NA	NA	NA	NA	NA	NA	NA	NA	NA	NA	NA	NA	NA	NA	NA	NA	NA	NA	NA	NA	NA	NA	19.7418	NA	20.4188	19.8531	19.9766	20.2276	20.2119	19.7953	20.1262	19.5918
tr|Q95ZW2|Q95ZW2_CAEEL	20.6958	20.9027	21.1875	20.9935	20.0634	20.1957	21.4159	21.3076	21.569	NA	21.5224	22.2672	21.2561	21.485	20.7331	21.0078	21.7705	22.1057	22.0852	21.4562	22.1792	21.1918	22.0677	22.1868	21.2975	21.6244	22.1192	21.7182	22.0399	21.8373	21.9167	22.352	22.2135	22.3028	22.2742	22.41	21.8378	21.7004	21.852	22.0508	22.3699	21.9228	22.736	21.8424	21.849	22.4468	22.4768	21.702	21.5871
tr|Q95ZV0|Q95ZV0_CAEEL;tr|Q19790|Q19790_CAEEL;tr|H9G2U2|H9G2U2_CAEEL;tr|H9G2T6|H9G2T6_CAEEL;tr|H9G2U6|H9G2U6_CAEEL;tr|H9G2T7|H9G2T7_CAEEL;tr|A0A061ACN9|A0A061ACN9_CAEEL;tr|D3YT33|D3YT33_CAEEL;tr|D3YT34|D3YT34_CAEEL;tr|H9G2T8|H9G2T8_CAEEL;tr|H9G2U5|H9G2U5_CAEEL;tr|H9G2T9|H9G2T9_CAEEL;tr|H9G2U3|H9G2U3_CAEEL;tr|H9G2U1|H9G2U1_CAEEL;tr|Q7JLY2|Q7JLY2_CAEEL;tr|H9G2U7|H9G2U7_CAEEL;tr|H9G2U4|H9G2U4_CAEEL;…	20.6181	20.838	21.6562	20.4517	NA	21.1504	21.8213	20.8972	NA	NA	NA	20.4434	19.3668	NA	20.4606	20.297	20.1683	19.7843	20.5811	19.6515	19.7017	20.6295	19.7258	NA	19.8299	NA	19.5993	19.8136	19.814	19.4463	19.3817	19.8927	19.8649	20.3919	20.0492	19.812	19.9639	19.7724	20.1152	20.0446	19.5194	20.3071	21.4016	21.0912	21.1112	21.1345	21.4398	21.3346	21.2126
tr|Q95ZS5|Q95ZS5_CAEEL;tr|O45574|O45574_CAEEL;REV__tr|Q17912|Q17912_CAEEL	23.2114	23.2614	23.1896	22.8869	23.0778	23.2443	22.7166	23.1965	22.8949	23.0178	22.9961	22.83	22.8489	22.9265	22.9646	22.9367	22.3942	22.7984	22.9248	22.6348	22.7452	22.4309	22.9086	22.7316	22.8707	22.7131	22.727	22.6544	22.9365	22.8949	23.0248	22.7568	22.7081	22.9094	22.6121	22.8627	22.7983	22.6412	22.7139	22.6442	22.6191	22.8357	22.6618	22.7046	22.9059	22.7634	22.1427	22.5978	22.3839
tr|Q95ZJ9|Q95ZJ9_CAEEL;tr|E4MYG2|E4MYG2_CAEEL	20.5976	NA	NA	NA	NA	NA	NA	19.7396	NA	NA	20.2198	20.9513	NA	NA	20.6005	NA	21.1309	20.6596	20.8479	21.001	21.2605	NA	21.0813	21.1432	20.8289	NA	20.7291	21.2765	20.6839	21.0955	20.6789	20.9414	20.8378	20.4292	20.691	21.0265	20.473	20.8934	20.705	20.7151	20.533	21.0652	21.0366	NA	20.7198	20.8664	20.9345	20.8744	20.4331
tr|Q95ZI4|Q95ZI4_CAEEL;sp|Q09581|LEC3_CAEEL;tr|I2HAG1|I2HAG1_CAEEL;tr|Q8I4A4|Q8I4A4_CAEEL;tr|Q8I4A5|Q8I4A5_CAEEL	23.6723	23.3375	23.5135	23.4787	23.6672	23.2062	23.6393	23.2978	23.4442	23.3995	23.4766	22.8604	23.1745	23.0225	23.2904	23.1798	22.959	23.0459	23.1005	23.1342	22.877	23.0184	22.746	22.6979	22.4943	22.9966	22.7895	22.8746	22.6953	22.8211	22.7372	22.7833	22.8787	22.8908	23.064	22.921	22.9423	23.0111	22.9789	22.7244	22.6915	23.2036	23.0314	23.0009	23.2669	23.1752	23.0996	23.0674	22.8108
tr|Q95YD8|Q95YD8_CAEEL	21.2826	21.2589	21.2394	21.5641	NA	NA	20.9265	21.5452	21.3294	21.6767	20.4943	22.0083	20.5685	21.823	20.2994	22.0996	21.9803	21.5139	21.8131	21.5904	21.8273	21.5777	21.7913	22.2629	21.2564	21.1708	21.5086	21.9212	21.5903	21.9832	21.8834	21.5149	22.2018	21.8226	21.876	21.4579	21.2849	21.5909	22.2614	21.7186	21.5821	21.6852	21.6398	21.3562	21.9507	22.3786	21.519	21.8733	21.8477
tr|Q95YD5|Q95YD5_CAEEL	24.4117	24.5929	24.4503	24.436	24.4864	24.4191	24.4279	24.5803	24.3887	24.3764	24.3858	24.6577	24.424	24.5006	24.6158	24.3537	24.4572	24.6535	24.5167	24.6104	24.6539	24.9028	24.6895	24.6017	24.449	24.533	24.617	24.5671	24.7538	24.6961	24.7658	24.4854	24.7948	24.6121	24.731	24.9286	24.5806	24.608	24.7611	24.7406	24.4627	24.983	24.66	24.7909	24.9037	24.824	24.7201	24.724	24.9018
tr|Q95YD1|Q95YD1_CAEEL	NA	NA	NA	NA	NA	NA	NA	NA	NA	NA	NA	NA	NA	NA	NA	NA	NA	NA	NA	NA	NA	NA	NA	NA	NA	NA	NA	NA	NA	NA	NA	NA	NA	NA	NA	NA	NA	NA	NA	NA	NA	NA	NA	NA	20.7697	NA	NA	20.8669	NA
tr|Q95YC6|Q95YC6_CAEEL	25.3814	25.262	25.3849	25.2746	25.3038	NA	25.5789	25.3644	25.4293	25.2765	25.2874	25.8005	25.7372	25.6897	25.8653	25.9265	25.3912	25.8434	25.8017	25.6701	25.1179	25.7935	25.6484	25.2872	25.3113	25.8487	25.2739	25.5179	25.5643	25.2509	25.3162	25.1921	25.2383	25.2565	25.2139	25.4044	25.3007	25.7484	25.0743	25.0905	24.9952	25.5968	25.4803	24.7326	25.339	25.138	25.9689	25.0586	25.6246
tr|Q95YC4|Q95YC4_CAEEL	19.5499	NA	NA	NA	NA	NA	NA	NA	NA	NA	NA	NA	20.2924	19.8737	19.9365	20.2365	19.9787	19.6923	20.2226	19.8461	20.2077	20.3378	NA	19.9172	19.9493	19.8708	20.3208	20.0612	19.5562	20.064	20.1523	20.437	20.5	19.739	20.1959	20.037	19.6743	20.1143	21.0783	20.1292	NA	20.2445	19.812	20.1578	20.9233	20.8289	20.6165	19.9618	19.4535
tr|Q95YB2|Q95YB2_CAEEL	22.4821	22.118	22.104	22.5508	21.9755	21.8989	22.4107	22.689	22.5734	22.4252	22.4409	23.1245	22.9973	23.1316	22.7056	23.1526	23.3535	23.2602	23.576	23.1551	23.5933	23.3048	23.1647	23.5014	23.3855	22.9676	23.3164	23.2647	23.3142	23.1396	23.3629	23.4468	23.4361	23.2333	23.415	23.4619	23.4066	23.215	23.2902	23.3739	23.4798	23.6596	23.434	23.582	23.8255	23.9456	23.4528	23.4198	23.379
tr|Q95Y97|Q95Y97_CAEEL	23.248	NA	NA	NA	21.8278	NA	NA	NA	NA	NA	NA	21.5075	21.8364	21.864	21.1733	20.8708	NA	NA	22.2753	20.9366	21.6817	21.218	21.7955	22.2669	22.5406	21.7631	22.1541	21.5863	21.5042	22.0098	21.3336	21.0909	20.7554	21.5091	20.969	NA	NA	NA	NA	21.1754	21.1176	21.0635	20.7845	21.0976	21.065	20.8071	21.4081	NA	20.91
tr|Q95Y96|Q95Y96_CAEEL	21.6275	20.5627	NA	21.0138	NA	NA	21.2899	21.2864	21.3336	NA	NA	NA	NA	20.5044	NA	21.3341	21.4911	21.7162	20.8117	NA	21.4437	21.0336	21.1208	21.2988	21.7054	21.0525	20.9418	21.6142	20.3293	21.7161	21.374	22.1298	21.8193	21.9068	22.1831	22.3161	21.1099	20.8671	21.7126	21.1507	21.6206	21.9641	NA	22.2574	22.189	22.0277	22.2692	22.3035	NA
tr|Q95Y93|Q95Y93_CAEEL	NA	NA	NA	NA	NA	NA	NA	NA	NA	NA	NA	NA	NA	NA	NA	NA	NA	20.4537	NA	19.3842	NA	NA	NA	19.2875	NA	NA	NA	NA	NA	NA	NA	19.5725	NA	20.4143	NA	NA	NA	20.844	NA	NA	NA	NA	NA	20.9821	20.5405	21.3931	20.8145	21.2633	20.9172
tr|Q95Y92|Q95Y92_CAEEL	NA	NA	NA	NA	NA	NA	NA	NA	NA	NA	NA	20.0685	NA	NA	NA	NA	NA	20.5978	NA	NA	20.759	NA	NA	NA	NA	NA	NA	NA	20.6576	NA	NA	NA	NA	NA	20.4225	NA	NA	NA	NA	NA	NA	20.6661	NA	21.1706	20.8203	21.4388	20.9364	21.0785	20.8865
tr|Q95Y79|Q95Y79_CAEEL	20.6404	20.6105	NA	20.4616	20.1927	NA	20.3938	NA	20.2933	20.191	NA	20.0807	NA	20.2286	20.2338	NA	20.0924	20.1304	20.6855	NA	20.1923	20.2493	20.2251	20.1299	20.5033	20.6031	20.4562	NA	20.4422	20.1606	NA	19.9487	19.7719	19.9848	NA	NA	NA	NA	NA	NA	NA	NA	20.4773	20.9517	20.962	21.0168	20.0125	20.0824	20.4073
tr|Q95Y54|Q95Y54_CAEEL;sp|Q8T8B9|ACMSD_CAEEL	NA	NA	NA	NA	NA	NA	NA	NA	NA	NA	NA	20.6717	21.0964	NA	20.815	NA	NA	20.877	NA	NA	20.905	21.246	20.8278	20.8027	NA	NA	NA	NA	NA	20.7583	NA	21.2448	NA	NA	NA	20.0918	20.6953	20.8073	20.6807	20.8862	20.9679	NA	21.1117	20.8035	21.0405	21.2862	21.4381	21.1613	21.0215
tr|Q95Y51|Q95Y51_CAEEL	NA	NA	NA	NA	NA	NA	NA	NA	NA	NA	NA	NA	NA	NA	NA	NA	NA	NA	NA	NA	NA	NA	NA	NA	NA	NA	NA	NA	NA	NA	NA	NA	NA	NA	NA	NA	NA	NA	NA	NA	NA	NA	NA	NA	NA	NA	NA	NA	NA
tr|Q95Y29|Q95Y29_CAEEL	22.1162	21.7221	21.7746	22.1772	NA	NA	22.7231	NA	22.2464	21.9474	NA	22.5348	22.3114	20.9529	21.8003	21.8977	21.7403	22.2838	22.171	21.5978	22.6101	21.8518	22.3784	22.9104	22.7202	22.5017	22.6451	22.3748	22.8507	22.7131	22.6055	22.443	22.7163	22.2955	22.8637	22.8898	22.5515	22.5603	23.2678	22.6182	22.8997	22.329	22.7908	22.8892	22.8047	22.8242	23.3314	22.8015	23.2081
tr|Q95Y28|Q95Y28_CAEEL	21.6589	21.7527	21.4834	21.1919	NA	21.7483	21.6088	21.4528	21.6114	21.6094	21.5945	21.6198	21.4355	21.2631	21.2558	21.9729	21.4561	21.413	22.1162	21.4469	22.0326	21.6532	22.0418	22.0557	20.7088	21.0481	21.4659	21.8204	21.7802	21.3128	21.8614	22.1743	22.0968	21.3933	21.7468	22.1104	21.8611	21.7343	21.9534	21.8736	21.744	21.8237	22.5551	21.7406	21.8914	22.0899	21.0448	NA	21.2992
tr|Q95Y27|Q95Y27_CAEEL	NA	NA	NA	NA	22.7612	NA	NA	NA	NA	NA	NA	NA	NA	NA	NA	22.1419	NA	NA	NA	NA	NA	22.0253	21.7311	NA	NA	NA	NA	NA	NA	NA	NA	21.8507	NA	NA	NA	NA	NA	NA	NA	NA	NA	NA	20.3966	21.2503	20.2513	20.6776	20.8951	20.9422	21.0702
tr|Q95Y26|Q95Y26_CAEEL	NA	NA	NA	NA	NA	NA	NA	NA	NA	NA	NA	NA	NA	NA	NA	NA	NA	NA	NA	NA	NA	NA	NA	NA	NA	NA	NA	NA	NA	NA	NA	NA	NA	NA	NA	NA	NA	NA	NA	NA	NA	NA	NA	19.6742	NA	19.8155	19.8423	19.837	20.3316
tr|Q95Y24|Q95Y24_CAEEL;tr|U4PBU4|U4PBU4_CAEEL;tr|U4PRX8|U4PRX8_CAEEL;tr|U4PC73|U4PC73_CAEEL	20.2343	20.1061	20.276	19.9605	20.2017	NA	20.022	20.2809	20.2208	20.2042	20.0645	19.8917	NA	NA	20.7299	20.5928	NA	NA	NA	20.3323	20.4054	20.8207	20.8045	20.4154	21.2038	21.1154	20.2206	20.6869	20.4068	20.264	20.5287	20.7033	20.3037	20.963	20.6535	20.5424	20.9122	NA	21.0451	NA	20.8233	20.7242	20.55	21.0898	21.2428	21.1907	20.2321	20.6884	21.0128
tr|Q95Y17|Q95Y17_CAEEL	NA	NA	NA	NA	NA	NA	NA	NA	NA	NA	NA	19.7782	NA	19.4992	19.6265	19.8443	NA	19.6283	NA	NA	20.5558	NA	20.4623	20.1717	NA	19.8532	20.4239	20.3387	20.5127	20.3569	20.4107	20.286	21.193	20.5074	20.0455	20.5401	20.0502	NA	21.1894	20.6401	20.0601	20.7723	20.7882	NA	20.6727	NA	NA	NA	NA
tr|Q95Y15|Q95Y15_CAEEL;tr|M1Z882|M1Z882_CAEEL;tr|Q95Y13|Q95Y13_CAEEL	20.1872	20.1022	20.7866	20.5045	20.5555	20.096	20.4678	20.3348	20.5058	20.5869	20.4285	21.0519	20.5502	20.4024	20.9354	19.9765	20.5751	20.6948	20.7767	20.483	20.7571	20.5046	21.048	20.6951	20.9003	20.865	21.1954	20.9369	21.2677	21.2175	20.7816	20.9939	20.7225	21.0872	20.6351	20.6894	20.6913	20.5086	20.0509	21.5201	20.2088	20.8371	21.1525	21.3465	21.6382	20.6542	20.9117	21.0693	21.016
tr|Q95XY4|Q95XY4_CAEEL	NA	NA	NA	NA	NA	NA	NA	NA	NA	NA	NA	NA	NA	NA	NA	NA	NA	NA	NA	NA	NA	NA	NA	NA	NA	NA	NA	NA	NA	NA	NA	NA	NA	NA	NA	NA	NA	NA	NA	NA	19.2537	19.6219	19.449	NA	20.0492	19.3194	NA	19.5154	19.6878
tr|Q95XY1|Q95XY1_CAEEL;tr|Q9N3F4|Q9N3F4_CAEEL;tr|Q65XX1|Q65XX1_CAEEL	23.3172	23.3127	23.2868	23.3884	23.0585	23.1419	23.0925	23.1693	23.0943	23.3754	22.8456	22.4032	22.3218	22.4196	22.3017	22.4819	22.3506	22.5355	22.3627	22.3603	22.1187	22.0831	22.05	22.2236	22.336	22.2728	22.0713	22.1196	22.2062	22.1873	22.0872	22.0936	21.9977	21.867	22.0199	22.1067	21.9558	21.9942	21.6404	21.9211	21.9337	22.2088	22.2825	22.3241	22.4403	22.0849	22.32	22.3074	22.5284
tr|Q95XX2|Q95XX2_CAEEL;tr|U4PAM5|U4PAM5_CAEEL;tr|Q688Z5|Q688Z5_CAEEL;tr|A4F316|A4F316_CAEEL;tr|A4F311|A4F311_CAEEL	19.9921	NA	19.8856	NA	NA	NA	NA	NA	19.187	NA	NA	20.3728	20.2538	20.0596	20.2048	19.8327	20.0376	20.2943	20.1519	20.2362	20.1478	20.2552	20.1138	19.8972	20.2669	20.0396	19.8121	20.2567	20.0094	20.2453	20.0612	19.865	NA	20.2367	20.0569	20.3236	19.8838	20.1635	20.4425	NA	19.8077	20.3281	20.0038	20.3279	20.6503	20.6707	20.0431	20.133	20.0473
tr|Q95XT5|Q95XT5_CAEEL	24.6683	24.9137	24.4819	24.5213	24.9473	24.8106	24.8813	24.7276	24.761	24.3393	24.6627	23.8666	24.7777	24.7972	24.8721	24.6333	23.6325	24.3139	24.0598	24.4465	23.8539	24.5236	23.838	23.6696	24.3559	24.5595	24.1634	23.5435	24.0999	24.1404	23.7661	23.6268	23.5853	23.6915	23.9931	24.0574	23.7172	23.9238	24.2239	23.9172	24.2261	24.1205	24.1231	23.9896	24.1795	24.1995	24.1398	23.9653	24.3063
tr|Q95XS2|Q95XS2_CAEEL	24.5446	23.4917	23.7746	23.2247	21.1761	23.6413	23.7713	NA	23.5373	23.6686	NA	21.5203	NA	24.125	24.054	21.4894	NA	22.3318	NA	NA	NA	21.7542	NA	NA	NA	NA	NA	NA	NA	NA	NA	NA	NA	NA	NA	NA	NA	NA	21.5244	22.3139	NA	NA	23.6201	22.3735	22.704	22.281	22.3416	22.8899	23.2537
tr|Q95XS1|Q95XS1_CAEEL	NA	22.74	23.0204	22.2866	NA	NA	NA	22.3393	22.6368	NA	NA	NA	NA	22.4344	24.5367	NA	NA	22.1705	22.4906	23.669	21.6836	21.4926	NA	21.5167	NA	21.3873	NA	21.2513	21.2209	23.2836	20.5463	NA	NA	NA	NA	21.298	21.7729	22.844	21.6752	20.306	NA	23.0045	NA	NA	22.3535	NA	22.0857	NA	NA
tr|Q95XR1|Q95XR1_CAEEL	22.0651	21.367	21.4201	21.1631	20.9256	20.7908	21.6434	21.7771	21.4623	21.2217	21.2217	22.7475	22.07	NA	21.9578	22.7786	22.4811	22.2959	22.2563	22.0044	22.455	20.904	22.5658	22.5514	21.8441	22.9769	20.3363	22.4379	22.1707	22.4211	22.3377	21.8092	22.2844	22.5591	22.5472	22.0127	22.4978	22.3465	21.768	22.2872	22.1318	22.0363	22.5535	22.4679	22.5633	22.3567	23.3341	22.5696	22.2492
tr|Q95XR0|Q95XR0_CAEEL	23.6096	23.5989	23.6983	23.8271	23.7007	23.3604	23.465	23.2214	23.6621	23.4676	23.3437	23.6666	23.467	23.5406	23.6308	23.7285	23.6094	23.595	23.4731	23.4372	23.6304	23.2989	23.5435	23.7967	23.4295	23.4677	23.6019	23.5912	23.3544	23.6938	23.6377	23.4323	23.4294	23.3849	23.3116	23.2376	23.4794	23.4206	23.0886	23.5607	23.3598	23.4332	23.6112	23.4476	23.4673	23.3715	23.5785	23.5233	23.5675
tr|Q95XP6|Q95XP6_CAEEL;tr|Q8MXS0|Q8MXS0_CAEEL;tr|B7CED8|B7CED8_CAEEL	19.6966	NA	NA	NA	NA	NA	NA	NA	NA	NA	NA	NA	NA	NA	NA	NA	NA	NA	20.4337	NA	20.3243	20.7468	20.7496	NA	NA	20.7208	NA	NA	20.5593	20.8564	NA	20.5316	20.5092	20.3575	20.9992	19.1152	NA	20.2682	20.5609	20.4926	NA	20.1139	20.79	20.745	20.8904	20.9244	21.145	20.9314	20.8994
tr|Q95XP5|Q95XP5_CAEEL;tr|U4PMD6|U4PMD6_CAEEL	22.5569	22.1134	22.3458	22.3034	22.0548	22.327	22.2939	22.5247	22.1694	22.2808	22.282	22.3566	22.2967	22.274	22.4163	22.6672	22.0345	22.3855	22.3051	22.2683	22.7164	22.689	22.4985	22.4073	22.1381	22.4048	22.3403	22.7057	22.611	22.6304	22.5609	22.7667	22.7527	22.7519	22.6238	22.5939	22.8344	22.5213	22.4813	22.6047	22.6552	22.9631	22.9815	22.7972	23.192	23.0758	22.7676	22.8701	22.7882
tr|Q95XN6|Q95XN6_CAEEL	21.4753	21.1675	21.3221	21.3184	21.1694	21.3682	20.9787	20.7853	20.9178	21.1678	20.5466	21.6696	22.3657	22.028	22.2037	21.6197	21.9721	21.7007	21.8268	21.5506	21.8115	21.5191	21.8797	21.7496	21.9613	22.0674	21.8776	21.5267	21.9277	21.8359	21.628	21.8875	21.3385	21.9834	21.6011	21.883	21.8208	21.881	21.1348	21.831	21.2006	21.8541	21.7597	21.6913	21.5881	21.3009	21.4693	21.3089	21.1647
tr|Q95XN3|Q95XN3_CAEEL;tr|A0A0K3AQU9|A0A0K3AQU9_CAEEL	NA	NA	NA	NA	NA	NA	NA	NA	NA	NA	NA	NA	NA	NA	NA	NA	NA	NA	NA	NA	NA	NA	NA	NA	NA	NA	NA	NA	NA	NA	NA	NA	NA	NA	NA	NA	NA	NA	NA	NA	NA	NA	NA	NA	20.6087	NA	NA	NA	20.9271
tr|Q95XN1|Q95XN1_CAEEL	21.3425	NA	NA	NA	NA	NA	21.1775	NA	21.8975	NA	20.9828	NA	NA	NA	21.2399	20.6512	21.602	21.6519	21.6383	NA	NA	21.7774	21.5149	21.5151	21.504	21.4224	NA	NA	22.0262	NA	NA	22.6927	NA	NA	21.878	23.288	NA	21.4211	22.54	22.0233	22.1431	22.1695	22.1709	21.8254	22.2069	22.3925	21.2848	21.8713	21.5202
tr|Q95XM9|Q95XM9_CAEEL	21.0272	21.2634	20.7802	20.7739	21.0547	20.9463	20.7014	21.2268	21.1127	21.4286	21.0417	21.011	20.564	21.2157	21.1559	21.3208	20.6834	20.8036	20.7538	21.2262	20.52	20.3601	20.3142	20.6048	20.7025	20.9779	20.3125	20.8552	20.7256	20.6936	20.5399	20.4196	20.5112	20.4874	20.6102	20.6284	20.6933	20.554	20.1903	20.2009	20.5513	20.7452	20.8282	20.7891	21.3245	21.1615	20.5284	20.3412	20.6507
tr|Q95XM5|Q95XM5_CAEEL;tr|W6RS16|W6RS16_CAEEL	21.2672	21.1655	21.1376	21.2005	21.1112	21.0267	21.1995	21.0843	20.7018	21.0881	21.1287	21.1329	21.1942	21.3192	21.1325	21.0448	21.1081	21.0464	21.0092	20.9164	21.0001	21.3147	21.0777	21.004	20.8937	21.3463	21.0005	21.2088	20.8735	20.7778	21.3144	21.1288	21.0861	21.1388	21.1815	21.3348	21.0854	21.3207	21.0922	21.1211	20.8584	21.5101	21.25	21.0715	21.3903	21.0369	21.0965	21.1068	20.9009
tr|Q95XJ0|Q95XJ0_CAEEL	25.7627	25.7203	25.7496	25.7899	25.7406	25.7656	25.7419	25.8525	25.708	25.856	25.7499	25.8311	25.687	25.6984	25.7276	25.7929	25.8468	25.676	25.6326	25.7761	25.662	25.7756	25.4912	25.6978	25.7424	25.4583	25.7805	25.7503	25.7419	25.7408	25.6492	25.6461	25.6215	25.6908	25.6058	25.7341	25.6267	25.6275	26.0075	25.7836	25.7308	25.743	25.7299	26.0009	25.8093	25.9137	25.6792	25.8358	25.7764
tr|Q95XH0|Q95XH0_CAEEL	19.9189	19.9668	19.9678	20.0612	NA	NA	19.4819	19.7716	20.0216	NA	NA	20.6814	20.6206	20.2398	20.2484	20.7402	20.5169	20.5746	20.0509	20.0975	20.3355	19.459	20.4428	20.8694	20.6385	20.3143	20.6554	20.3595	20.0054	20.5886	20.3822	20.0061	19.969	20.1952	19.6435	19.7317	19.8782	20.3591	19.8734	20.3849	NA	19.9491	20.1037	20.4718	20.0902	19.8847	20.3842	19.8317	20.0642
tr|Q95XG6|Q95XG6_CAEEL	21.2067	NA	21.2081	NA	NA	NA	NA	21.3198	NA	21.2917	NA	21.1276	21.4565	NA	20.9738	21.2254	21.0615	NA	21.4822	NA	21.0956	NA	21.5331	21.1267	NA	NA	21.0666	21.5937	NA	NA	NA	NA	21.569	21.5384	NA	21.8943	NA	NA	21.4152	NA	NA	21.9789	NA	21.1222	22.054	21.9226	21.3328	NA	21.5461
tr|Q95XD4|Q95XD4_CAEEL	NA	NA	NA	NA	NA	NA	NA	NA	NA	NA	NA	NA	NA	NA	NA	NA	NA	NA	NA	NA	NA	NA	NA	NA	NA	NA	NA	NA	NA	NA	NA	NA	NA	NA	NA	NA	NA	NA	NA	NA	NA	NA	NA	NA	NA	NA	NA	NA	NA
tr|Q95XD0|Q95XD0_CAEEL	20.3545	20.5844	20.416	20.8271	20.7943	NA	NA	20.1543	20.7945	20.8383	20.0948	20.3504	NA	20.4896	NA	20.8687	20.3706	NA	NA	20.594	20.5468	20.6183	20.6595	20.43	20.918	20.7329	20.6329	20.4013	NA	20.7521	NA	20.4505	20.4116	20.754	20.796	NA	NA	20.2936	19.4775	20.2956	NA	20.8843	20.4837	20.5666	20.2302	20.1288	20.183	19.9099	20.394
tr|Q95X83|Q95X83_CAEEL	NA	NA	NA	23.5142	NA	NA	NA	NA	NA	NA	NA	23.2077	NA	NA	NA	NA	NA	NA	24.4443	NA	NA	NA	NA	NA	NA	NA	NA	24.6304	25.579	NA	24.7208	24.7179	24.8455	25.0197	NA	24.6228	NA	23.6924	NA	23.3505	NA	24.8238	24.9844	NA	23.3553	NA	NA	NA	NA
tr|Q95X21|Q95X21_CAEEL;tr|Q9TZC8|Q9TZC8_CAEEL;tr|Q86MI3|Q86MI3_CAEEL	22.7316	23.0778	23.0759	23.2357	22.9215	22.6293	23.0194	22.9284	22.7479	23.0248	22.5988	23.5608	23.3382	23.6723	23.5837	23.0443	23.4366	23.601	23.324	23.332	23.5611	23.2928	23.6127	23.5186	23.2944	23.3225	23.4327	23.4827	23.2747	23.1657	23.5035	23.115	23.3434	23.2029	23.4676	23.4308	23.2758	23.1877	23.1976	23.4427	23.0296	23.3771	23.5034	22.9115	23.19	23.1471	22.9875	23.1155	23.2848
tr|Q95X11|Q95X11_CAEEL	NA	NA	NA	NA	NA	NA	NA	NA	NA	NA	NA	NA	NA	NA	NA	NA	NA	NA	NA	NA	NA	NA	NA	NA	NA	NA	NA	NA	NA	NA	NA	NA	NA	NA	NA	NA	NA	NA	NA	NA	NA	NA	NA	19.0343	19.6293	18.9692	NA	19.4341	NA
tr|Q95QZ3|Q95QZ3_CAEEL;tr|B2MZA9|B2MZA9_CAEEL;tr|Q95QZ4|Q95QZ4_CAEEL;tr|Q10923|Q10923_CAEEL	NA	NA	NA	NA	NA	NA	NA	NA	NA	NA	NA	NA	NA	NA	NA	NA	NA	NA	NA	NA	NA	NA	NA	NA	NA	NA	NA	NA	NA	NA	NA	NA	NA	NA	NA	NA	NA	NA	NA	NA	NA	NA	NA	NA	19.2905	NA	NA	NA	NA
tr|Q95QX5|Q95QX5_CAEEL;tr|H2KYH5|H2KYH5_CAEEL;tr|Q86GT7|Q86GT7_CAEEL	20.3827	20.3743	20.4408	20.7264	20.1023	20.165	20.6832	20.7231	20.369	20.8811	20.2234	20.9308	20.361	20.4076	20.6349	21.4015	20.6899	20.6725	20.7668	20.3486	20.7356	20.7877	20.6536	20.7454	20.8239	20.7228	21.2599	20.8326	20.9848	21.026	20.9565	20.507	21.3594	20.8541	21.4955	21.5002	20.6139	20.5582	21.5188	20.9207	21.0035	20.9455	21.2312	21.6832	21.388	21.8613	21.6578	21.4381	21.3121
tr|Q95QV8|Q95QV8_CAEEL;tr|Q95QV7|Q95QV7_CAEEL;tr|Q95QV6|Q95QV6_CAEEL	22.2254	21.4227	21.8423	21.7219	21.5137	21.423	21.6022	22.1183	20.9758	22.1759	21.5819	21.7767	21.7959	21.6666	21.6269	22.0958	21.5173	21.4715	21.6146	20.9762	21.6375	21.6219	21.7131	22.0861	21.3932	21.6917	21.7958	21.5396	21.7951	21.882	21.5351	21.5642	21.4988	21.8986	21.6294	21.4455	21.3056	21.265	21.7242	21.5421	21.6366	21.8772	21.8217	21.6342	21.6855	21.6962	21.6922	21.4653	21.4039
tr|Q95QS3|Q95QS3_CAEEL	21.0674	20.6371	21.092	20.9816	NA	NA	21.3046	20.9961	NA	NA	20.0472	21.0073	20.7624	NA	20.7135	NA	21.0311	20.9311	21.3232	21.1003	21.0149	NA	20.8557	21.3644	20.7298	20.8105	21.3387	20.8684	20.8965	21.0317	20.7968	NA	20.6873	20.7524	20.7997	20.595	20.8011	20.8326	20.7535	20.8302	20.4618	NA	NA	21.114	21.1814	21.5335	21.3001	21.145	21.3777
tr|Q95QQ4|Q95QQ4_CAEEL;tr|Q7JNV5|Q7JNV5_CAEEL;tr|Q95QQ5|Q95QQ5_CAEEL	20.8126	20.9948	21.2596	21.4288	21.0657	21.2628	21.77	21.541	21.2971	20.9733	20.703	21.5495	21.5905	22.089	21.8933	21.8844	21.8298	21.8331	22.2353	21.7429	22.0532	22.5757	22.0758	22.1907	22.3184	21.7038	22.0904	22.2132	22.6993	22.0706	22.4007	22.2137	22.6315	22.3904	22.6625	22.644	22.6416	22.2228	22.4029	22.6104	22.6618	22.3624	22.6409	22.6604	22.9277	22.9212	22.6631	22.444	22.4115
tr|Q95QN2|Q95QN2_CAEEL;sp|P45898|YNL6_CAEEL	NA	NA	20.8474	NA	NA	NA	NA	NA	NA	NA	NA	21.6179	NA	NA	NA	20.9366	NA	NA	NA	NA	21.6907	NA	NA	21.821	NA	NA	NA	21.6415	20.9301	21.9112	NA	21.8273	NA	NA	NA	21.0517	20.9852	21.1339	NA	NA	NA	NA	22.0551	22.2093	22.0636	21.4748	22.1495	22.0044	21.9119
tr|Q95QN1|Q95QN1_CAEEL	NA	NA	NA	NA	NA	NA	20.8121	NA	NA	NA	NA	NA	NA	NA	NA	NA	20.4367	NA	NA	NA	20.7437	NA	NA	NA	NA	NA	NA	20.808	NA	NA	NA	20.6328	NA	NA	NA	NA	NA	NA	NA	NA	20.7295	NA	NA	NA	NA	NA	NA	NA	NA
tr|Q95QM8|Q95QM8_CAEEL;tr|Q19130|Q19130_CAEEL	22.1933	22.3146	22.6192	22.6113	21.681	22.1395	21.9763	21.9073	22.0912	22.2305	21.7467	22.1966	21.7937	21.5363	21.47	21.9569	21.8049	22.4296	22.2691	21.9062	21.6743	21.5856	21.6446	21.5807	21.5001	21.2673	21.8734	21.6951	21.8171	21.5264	21.7879	21.5261	21.8475	21.4846	21.7262	21.2886	21.7252	21.8122	22.4559	21.593	21.2618	22.0181	21.8217	21.7507	21.7996	21.4642	21.3238	21.9284	21.4227
tr|Q95QL3|Q95QL3_CAEEL	20.5325	20.5795	20.8559	20.2221	20.5179	20.9294	20.7866	20.476	20.4569	20.4044	20.8232	21.5258	20.9996	NA	21.198	21.5697	20.8955	20.8999	20.8634	20.6924	20.5001	21.3898	20.4256	20.6028	20.6275	20.8143	20.066	21.0568	21.3339	20.6742	20.4538	21.1477	21.1566	20.4416	20.8093	20.1935	20.4543	20.1944	20.0834	20.7945	20.0336	20.5984	20.8724	20.4367	21.118	20.6741	19.9078	20.2775	19.8594
tr|Q95QL1|Q95QL1_CAEEL	NA	NA	NA	NA	NA	NA	NA	NA	NA	NA	NA	NA	NA	NA	NA	NA	NA	NA	NA	NA	NA	NA	NA	NA	NA	NA	NA	NA	NA	NA	NA	NA	NA	NA	NA	NA	NA	NA	NA	NA	NA	NA	NA	NA	NA	NA	NA	NA	NA
tr|Q95QI6|Q95QI6_CAEEL	21.0069	20.6249	20.7761	NA	NA	20.5026	NA	NA	NA	NA	NA	20.807	20.1405	NA	NA	20.9346	NA	20.3919	20.6589	NA	NA	21.2358	NA	NA	NA	NA	20.829	20.914	20.6878	20.6799	20.8936	NA	20.4848	20.8765	21.4402	21.1614	NA	20.7836	20.999	20.9318	21.2598	21.1134	21.2581	NA	NA	20.8238	NA	NA	NA
tr|Q95QH5|Q95QH5_CAEEL;tr|H2KZ53|H2KZ53_CAEEL	21.6904	21.5991	21.1754	21.6632	21.3915	21.0408	21.8798	21.984	21.616	21.5767	21.5374	21.2908	21.3312	21.251	20.9951	21.4727	21.2018	21.3635	21.2002	21.7992	21.1314	21.0468	20.7631	21.5843	20.7199	21.1355	20.9701	21.2952	21.1778	21.0819	21.2738	20.5222	21.0586	20.6737	21.0964	21.2375	21.0239	20.6651	21.5098	20.7551	20.9387	21.3139	21.1996	21.1175	21.4579	21.4731	21.3441	21.6328	21.0007
tr|Q95QH4|Q95QH4_CAEEL	20.8934	20.9928	20.8995	20.4479	NA	20.4037	20.8013	20.6708	20.9572	20.7386	21.0104	20.6851	20.4456	20.6463	20.451	20.4653	20.5552	21.1449	21.1409	20.9898	20.3086	20.5394	19.7956	20.4126	20.526	20.2431	20.7791	20.8291	20.504	20.5126	20.7438	20.5956	20.8548	21.0138	20.3954	20.815	20.6717	20.879	20.8478	20.6873	NA	20.9555	20.7129	20.8973	20.8835	21.1399	20.6006	20.6775	20.3194
tr|Q95QG1|Q95QG1_CAEEL	NA	NA	NA	NA	NA	NA	NA	NA	NA	NA	NA	NA	NA	NA	NA	NA	NA	NA	NA	NA	NA	NA	NA	NA	NA	NA	NA	NA	NA	NA	NA	NA	NA	NA	NA	NA	NA	NA	NA	NA	NA	NA	NA	NA	NA	NA	NA	NA	NA
tr|Q95QC2|Q95QC2_CAEEL	21.5937	21.388	21.5808	21.423	21.3077	21.375	21.6131	21.4492	21.5421	21.2836	21.507	21.462	21.7894	20.5388	21.4081	21.1594	21.3714	21.5002	21.247	21.1486	NA	NA	NA	21.2508	20.6984	NA	20.9754	NA	20.9567	21.1938	21.1055	21.0686	NA	NA	NA	19.9733	21.1211	NA	NA	NA	NA	21.3911	NA	NA	NA	20.7134	20.4019	20.7989	NA
tr|Q95QB1|Q95QB1_CAEEL	20.0838	NA	20.2907	20.0808	19.7987	19.9081	NA	20.296	20.2755	20.4326	19.9044	20.742	20.1483	20.1702	19.4735	20.0394	NA	20.6456	20.2045	NA	20.2191	19.7767	20.2933	20.7334	NA	NA	20.2625	20.3163	20.0617	20.1305	20.3432	20.4345	21.1988	20.1773	NA	NA	NA	NA	NA	20.4838	NA	20.7172	20.867	20.9071	20.5135	20.7952	20.5934	19.7998	20.4847
tr|Q95Q93|Q95Q93_CAEEL	NA	NA	NA	NA	NA	NA	NA	NA	NA	NA	NA	NA	NA	NA	NA	NA	NA	NA	NA	NA	NA	NA	NA	NA	NA	NA	NA	NA	NA	NA	NA	NA	NA	NA	NA	NA	NA	NA	NA	NA	NA	NA	NA	NA	NA	NA	NA	NA	NA
tr|Q95Q55|Q95Q55_CAEEL;tr|H2KZA2|H2KZA2_CAEEL	21.1196	20.6423	20.8527	20.5735	20.4185	20.4526	21.0556	21.1182	20.4449	20.3936	21.0228	20.7947	20.0404	21.0488	20.6896	20.8518	20.6244	20.4898	20.7749	20.5784	20.986	20.9329	21.3601	21.0687	21.03	21.0001	20.8776	21.3465	21.4167	21.0455	20.9733	21.2508	21.2131	21.3522	21.0929	21.4476	21.1763	21.3065	21.282	21.3336	21.2267	21.3433	21.6834	21.0225	21.8456	21.5956	21.5603	21.0554	21.2924
tr|Q95PZ7|Q95PZ7_CAEEL	22.6106	22.5302	22.3239	22.138	22.4064	21.9493	22.4215	22.4049	22.5927	22.4402	22.3902	23.3577	22.7172	22.5803	23.002	23.3829	22.9915	22.7873	22.7652	23.4224	22.7853	22.5075	23.1672	23.1337	23.3029	23.043	23.1041	23.0314	23.0291	23.3249	22.9337	23.1433	23.0138	23.1689	23.4707	22.8606	23.0618	22.8774	22.5635	22.9583	23.0117	22.8338	23.1196	23.2174	23.4353	23.3346	23.125	23.2207	23.4656
tr|Q95PZ6|Q95PZ6_CAEEL	NA	NA	NA	NA	NA	NA	NA	NA	NA	NA	NA	NA	NA	NA	NA	NA	NA	NA	NA	NA	NA	NA	NA	NA	NA	NA	NA	NA	NA	NA	NA	NA	NA	NA	NA	NA	NA	NA	NA	NA	NA	NA	NA	NA	NA	NA	NA	NA	NA
tr|Q95PZ1|Q95PZ1_CAEEL	24.498	24.5514	24.3398	24.4417	24.1672	24.1075	24.575	24.5013	24.7177	24.5767	24.4298	24.836	24.5836	24.8036	24.6739	24.8175	24.6896	24.8381	24.6049	24.5328	24.7072	24.4294	24.6281	24.6127	24.6217	24.6192	24.7763	24.6197	24.5808	24.624	24.8698	24.5975	24.6675	24.5544	24.7037	24.5855	24.5596	24.7124	24.68	24.6492	24.4326	24.6967	24.7416	24.4904	24.3002	24.4248	24.2671	24.5043	24.3988
tr|Q95PX8|Q95PX8_CAEEL;tr|Q95PX7|Q95PX7_CAEEL;tr|Q95PX9|Q95PX9_CAEEL;tr|Q86MN9|Q86MN9_CAEEL	21.0655	20.5723	21.4917	20.7097	20.6131	21.0588	20.6481	21.3198	20.7986	21.2426	21.4316	21.5551	21.1544	21.4547	21.7471	21.3552	21.1024	20.9734	21.5771	20.9564	NA	20.536	20.4748	20.2766	21.0445	20.4961	21.4693	21.053	20.3445	21.3282	19.9845	NA	20.3011	19.9043	20.9524	20.1123	20.8579	20.2595	20.287	NA	20.6339	20.2522	20.8552	20.7699	20.8473	20.6402	21.0432	20.7661	21.0403
tr|Q95PW9|Q95PW9_CAEEL;tr|Q95PX0|Q95PX0_CAEEL	NA	20.1892	20.4939	NA	20.094	21.0825	20.3122	21.4705	20.3607	20.3746	21.006	20.2821	20.541	20.3251	20.3451	20.7744	20.2007	20.241	20.4611	19.9851	20.2253	20.312	20.3531	20.4998	20.163	20.4776	20.5315	20.2874	20.365	20.7663	20.5378	20.4396	19.5841	20.4498	20.4501	20.2448	20.2188	20.2158	20.5479	20.4957	20.2614	20.5322	20.6339	20.2553	20.2777	20.0149	20.1543	20.1494	20.2532
tr|Q94416|Q94416_CAEEL	NA	NA	NA	NA	NA	NA	NA	NA	NA	NA	NA	NA	NA	NA	NA	NA	NA	NA	NA	NA	NA	NA	NA	NA	NA	NA	NA	NA	NA	NA	NA	NA	NA	NA	NA	NA	NA	NA	NA	NA	NA	NA	NA	NA	NA	NA	NA	NA	NA
tr|Q94271|Q94271_CAEEL	21.5626	21.7681	21.03	21.0952	21.8803	20.6115	22.2875	21.8808	21.4987	21.8559	21.8593	22.1883	22.3047	21.7719	22.8458	23.0603	22.6175	22.6714	21.9029	23.1449	22.7104	23.4927	23.3529	22.1666	23.2092	23.4481	23.329	23.2623	23.3291	23.5666	23.3679	23.0658	23.2001	22.7499	23.3341	22.7624	22.7619	22.711	23.3504	22.4602	23.089	22.3251	22.7416	20.7156	NA	20.2567	21.5497	20.2271	22.4043
tr|Q94269|Q94269_CAEEL	23.3503	23.0724	23.0173	23.3104	22.8903	23.4936	23.0619	23.3409	23.0257	23.2994	23.0656	22.7534	22.4475	22.5485	22.9342	22.7425	22.7987	22.4337	23.0106	22.7587	21.8486	22.2251	22.1864	21.8605	21.7411	21.8587	21.7691	21.8362	22.0004	21.9482	21.9248	21.3049	22.1299	21.2209	21.584	21.7347	21.5905	22.3301	22.1359	22.0853	21.4477	21.8451	21.663	21.3337	21.214	21.723	21.2339	21.3531	21.6144
tr|Q94246|Q94246_CAEEL;tr|Q94247|Q94247_CAEEL	24.7488	24.4792	24.6632	24.3685	24.5827	24.5616	24.5976	24.3527	24.4187	24.2911	24.5499	24.3445	24.5668	24.5792	24.6937	24.4678	24.5679	24.4713	24.5269	24.4714	24.0169	24.4459	24.2288	23.9232	23.9306	24.2234	23.8562	24.2217	24.3902	24.0088	24.1322	24.103	24.1575	23.7543	23.8681	23.9792	23.6796	24.3292	24.2281	23.8882	24.0198	24.3554	24.2245	24.0805	23.9463	24.2249	23.8261	24.1561	23.8474
tr|Q94241|Q94241_CAEEL	NA	NA	NA	NA	NA	NA	NA	NA	NA	NA	NA	NA	NA	NA	NA	NA	NA	NA	NA	NA	NA	NA	NA	19.8485	19.8596	NA	NA	NA	20.3752	NA	NA	19.6364	20.32	20.2728	20.1929	20.4431	20.1806	NA	NA	NA	20.5797	20.4542	20.1259	19.8217	20.4056	20.4258	NA	NA	NA
tr|Q94216|Q94216_CAEEL	21.3591	21.6169	21.5415	21.3313	21.1846	21.1592	21.4499	21.3144	20.9488	20.8176	21.0628	21.2514	19.9629	21.4686	21.3521	21.3977	20.8645	NA	21.3723	21.2763	20.2401	20.8144	20.971	20.2244	NA	20.4241	20.0515	NA	NA	NA	NA	NA	NA	NA	20.3512	20.3065	NA	NA	NA	20.6661	NA	20.9051	21.0757	20.0939	20.9427	20.347	20.8684	20.9044	20.3762
tr|Q94215|Q94215_CAEEL	NA	NA	NA	NA	NA	NA	NA	NA	NA	NA	NA	NA	NA	NA	NA	NA	NA	NA	NA	NA	20.4581	NA	21.1616	NA	NA	20.8416	NA	20.6174	20.2519	NA	20.9509	20.4618	21.2349	20.8031	20.7548	21.1577	20.7486	21.1047	21.0329	20.9384	NA	20.6776	NA	21.0064	21.6633	21.0818	21.3586	21.6479	NA
tr|Q94207|Q94207_CAEEL	NA	20.7113	NA	NA	NA	NA	NA	21.2292	20.824	20.7363	NA	21.0941	20.7872	20.3812	20.9677	20.8201	NA	NA	NA	20.6992	21.3029	20.9634	21.1508	21.6452	20.8122	20.7393	21.1313	20.6996	21.5813	21.4838	20.8645	20.6072	20.9591	21.1851	21.0308	21.0165	20.9217	20.77	NA	20.5679	21.1544	20.4327	21.022	20.8697	21.2992	NA	NA	21.5641	NA
tr|Q94162|Q94162_CAEEL	NA	NA	NA	NA	NA	NA	NA	NA	NA	NA	NA	22.8993	NA	NA	NA	23.9304	21.3276	22.3035	22.4382	22.8019	21.8645	NA	22.6269	23.167	23.9786	NA	23.437	22.1281	22.3606	NA	22.4629	21.7687	22.2354	23.0129	23.0477	22.9768	22.5334	22.2352	24.3156	NA	22.279	NA	22.9598	24.912	24.6567	23.8565	24.6343	24.2404	25.0465
tr|Q94055|Q94055_CAEEL	22.0589	21.6078	21.7616	21.7645	21.6209	21.3366	21.6982	21.6019	21.9545	21.9953	21.8499	21.741	21.7999	21.3277	21.7574	21.9939	21.957	21.7477	21.7158	21.7349	21.7256	21.9684	21.5483	21.4522	21.5894	21.9387	21.8694	21.7453	21.6729	21.6973	21.9392	21.7439	21.7204	21.6529	21.9946	21.8279	21.6509	21.9804	22.0344	21.7861	21.5045	22.0728	21.9098	21.8527	21.8691	22.012	21.8493	21.7886	21.9988
tr|Q94010|Q94010_CAEEL;tr|Q8T3D2|Q8T3D2_CAEEL	22.6776	22.3593	22.4891	22.4806	22.4366	22.1263	22.432	22.5622	22.5968	22.5854	22.5063	22.7229	22.6222	22.7842	22.7734	22.6569	22.4641	22.7231	22.7137	22.5981	22.9979	22.9014	22.9336	22.9961	22.9763	22.8809	23.0197	23.1101	23.0544	22.9619	23.0428	22.9657	23.1082	23.1518	23.3008	23.1737	23.1103	23.0548	22.9811	23.1497	23.0558	23.3081	23.2226	23.3262	23.4522	23.3101	23.3031	23.3395	23.3646
tr|Q93968|Q93968_CAEEL	20.6639	20.849	20.8227	20.5889	20.315	NA	20.6564	20.5382	20.2027	20.2925	20.7556	20.6656	NA	20.8234	NA	20.8368	20.2561	20.6844	20.3787	20.4039	20.7458	21.1074	20.1247	20.5137	20.2241	20.8941	20.109	20.7982	20.5376	20.5575	20.6133	20.9605	20.8119	20.7975	20.5775	20.9225	20.7016	20.6535	20.6467	20.7981	20.5283	20.8426	20.8886	20.5801	20.4666	20.7041	20.4343	20.5133	20.4666
tr|Q93934|Q93934_CAEEL	25.5675	25.5156	25.5534	25.5983	25.1297	25.1667	25.6747	25.5664	25.692	25.6174	25.3963	25.6358	25.2646	25.4854	25.2056	25.6913	25.5126	25.6045	25.7057	25.4963	25.5979	25.3225	25.4554	25.3003	25.1968	24.9942	25.4361	25.5106	25.3949	25.358	25.4795	25.349	25.437	25.372	25.2206	25.2825	25.4631	25.3272	25.2302	25.3898	25.307	25.2856	25.4734	25.1057	25.3953	25.3329	24.9335	25.4917	25.1917
tr|Q93932|Q93932_CAEEL	22.2495	NA	NA	NA	NA	NA	NA	NA	NA	NA	NA	23.2726	NA	NA	NA	NA	NA	NA	20.6083	NA	21.2843	21.1154	20.8085	20.9097	NA	23.1075	NA	21.046	NA	NA	20.9228	21.3472	21.452	21.1261	21.5143	23.5496	21.4146	NA	21.1295	21.1842	23.7428	21.2839	21.9563	NA	22.9548	22.4154	NA	NA	21.3211
tr|Q93930|Q93930_CAEEL	NA	NA	NA	NA	19.7042	NA	20.1064	20.8915	19.8479	NA	NA	20.5648	19.9035	20.0311	20.2084	20.7094	20.1784	20.8559	20.0472	20.0156	20.1807	20.2673	20.5445	20.5807	20.0147	20.2833	20.3844	20.5346	20.28	NA	20.703	21.1425	20.6807	20.2652	20.4178	NA	NA	NA	21.5059	20.4334	NA	21.0979	20.8394	20.7513	20.8427	20.8305	20.7864	20.6812	20.695
tr|Q93896|Q93896_CAEEL	21.0444	21.2267	21.5187	21.0185	20.4272	20.8899	21.9016	21.8981	21.3393	21.2695	21.8831	21.9929	21.4663	21.7783	21.7288	22.144	22.0264	22.4489	22.6306	22.1655	22.0788	21.7854	22.1489	21.9554	21.6861	21.8486	22.0057	22.497	22.1729	22.0726	22.3009	22.2681	22.066	22.1196	22.2902	21.8986	22.1175	21.9963	21.9073	22.0271	21.9809	21.8219	22.3092	21.8188	22.1624	21.9849	21.8947	21.7183	21.9501
tr|Q93874|Q93874_CAEEL	NA	NA	NA	NA	NA	NA	NA	20.4039	19.9675	NA	NA	20.0582	19.4081	NA	19.8453	20.5761	NA	19.7007	NA	19.8651	19.5784	NA	NA	NA	19.3008	19.9652	NA	NA	20.3521	20.3818	20.0014	NA	20.0364	19.7536	20.2049	20.0952	20.0684	NA	NA	NA	20.6972	20.0177	20.1851	21.1758	20.9296	21.0755	20.9518	20.4946	20.9588
tr|Q93871|Q93871_CAEEL	NA	22.8337	22.8538	NA	23.4211	22.764	23.0952	22.3328	NA	22.7029	NA	22.1329	23.5933	24.396	23.9592	22.9121	NA	23.3012	23.1262	23.2875	22.9432	23.5307	22.7232	22.9558	22.956	23.3739	23.3925	22.8831	23	23.0286	23.0588	22.2281	23.126	NA	22.9293	NA	NA	22.6042	NA	22.9863	NA	23.1235	NA	NA	23.0631	NA	22.2784	22.6407	NA
tr|Q93831|Q93831_CAEEL	23.4725	23.1998	23.1414	23.0603	23.644	22.9016	23.2839	22.8539	23.0307	23.2628	22.9446	23.0679	23.2459	23.2686	23.4774	23.3361	23.1659	23.1977	23.0724	23.3631	23.1282	23.3524	23.2847	23.0221	23.5205	23.336	23.0581	23.0962	23.0775	23.3127	23.2066	23.438	23.0443	22.9645	23.0729	23.3124	22.92	22.9681	23.4168	23.1061	23.0678	23.2755	23.1333	23.1332	23.4306	23.4498	22.6572	23.0542	23.0186
tr|Q93830|Q93830_CAEEL	20.5254	20.268	NA	NA	19.9178	NA	NA	20.6568	20.4106	20.0628	19.6117	20.5773	20.3134	19.9638	NA	20.5534	20.8767	NA	20.5788	20.3949	20.5291	NA	20.5763	20.5581	NA	NA	20.5639	20.5796	NA	20.2289	NA	19.9674	NA	NA	NA	19.982	NA	NA	NA	NA	NA	NA	20.6208	20.3508	20.5841	20.3448	NA	20.5431	NA
tr|Q93805|Q93805_CAEEL	NA	20.7731	20.5575	20.3835	19.7237	NA	21.2803	21.2354	21.1048	20.734	20.2698	20.6757	NA	NA	19.593	NA	21.091	21.2767	20.3932	NA	20.686	20.0378	20.5807	20.4052	20.0816	NA	20.2931	20.7829	20.5463	20.8062	20.8216	20.263	20.8196	20.6997	20.2909	21.0055	20.9555	20.2511	20.8005	21.0411	21.0609	20.3352	20.8689	20.8731	21.4613	21.8648	21.2252	NA	21.3662
tr|Q93795|Q93795_CAEEL	21.7762	20.8771	21.2126	21.0312	20.2725	20.3977	20.9144	21.2419	21.3787	21.0673	21.1014	20.8468	21.3059	20.8931	21.0729	21.0502	21.3894	21.5342	21.5032	NA	21.2033	20.9754	21.0254	21.431	21.0261	20.7807	21.4727	20.9631	NA	21.0615	21.0716	21.0518	21.2255	21.1195	20.9798	20.7694	21.0957	21.0973	20.6108	NA	NA	21.4523	21.0781	21.1347	21.1145	20.7905	21.0887	21.2474	21.5922
tr|Q93778|Q93778_CAEEL	23.6325	22.9949	22.3304	22.618	22.7952	22.4314	23.0417	23.1637	22.8995	23.094	22.9003	24.031	23.2635	23.2786	23.251	24.0286	22.9204	23.1171	23.5467	24.2189	23.6745	22.5926	23.4194	24.3281	23.1257	22.5101	24.1131	23.145	22.8349	23.709	23.7455	22.4277	23.5539	22.9904	23.5945	23.4742	23.5341	23.0595	24.7268	24.3316	22.7819	22.1424	23.6395	25.06	24.6417	24.3888	24.5065	24.6726	24.8338
tr|Q93716|Q93716_CAEEL	20.4152	20.281	20.4525	20.5316	19.9053	NA	20.4408	20.5477	20.3549	20.6051	NA	21.0732	20.8836	20.8588	20.4152	21.2147	20.7076	20.9857	20.8731	20.9583	20.8028	20.8574	20.9372	20.8378	20.9848	20.8999	21.2435	20.6067	20.8923	20.9912	20.7183	20.3864	20.5419	20.7303	20.9466	21.0987	20.4705	20.7508	NA	20.8356	20.3458	20.2985	20.8194	NA	20.9071	20.2519	21.1691	20.7259	20.8456
tr|Q93694|Q93694_CAEEL	NA	NA	19.1872	NA	NA	NA	NA	18.5875	19.397	NA	NA	24.2282	24.0782	24.0756	24.2676	24.2531	23.8536	23.611	24.0642	24.066	25.1242	24.8285	25.1936	24.8515	24.6167	25.0194	24.8171	25.0137	24.7086	25.1049	25.1164	25.4938	25.4281	25.6137	25.921	25.5862	25.9098	25.5507	24.4836	25.5841	25.5055	25.6645	25.3295	25.8451	26.1726	26.2107	25.8366	25.9447	26.1335
tr|Q93641|Q93641_CAEEL	NA	NA	NA	NA	NA	NA	NA	NA	NA	NA	NA	NA	NA	NA	NA	NA	NA	NA	NA	NA	NA	NA	NA	NA	NA	NA	NA	NA	NA	19.7569	19.9718	20.0594	NA	NA	19.6789	NA	NA	NA	NA	NA	NA	NA	NA	NA	NA	20.1959	NA	NA	19.6639
tr|Q93636|Q93636_CAEEL;tr|K8FDY0|K8FDY0_CAEEL	20.7761	20.7817	20.7185	21.1133	20.6867	20.4388	20.5455	20.3742	19.908	20.5893	NA	NA	20.8058	20.9319	20.3989	20.2446	20.5617	19.9931	20.9496	19.2618	20.7217	20.1959	20.692	20.3982	NA	20.3856	20.2826	NA	21.0207	NA	21.2017	20.5564	20.5451	20.9217	20.5589	20.7633	20.5988	20.6268	20.6946	21.0266	20.3511	21.2791	21.4699	20.7015	20.9348	20.7381	20.2296	20.5673	20.219
tr|Q93619|Q93619_CAEEL	21.4383	21.7024	21.8054	22.3861	22.1183	21.607	22.6392	22.3848	22.5321	21.9405	21.9342	23.1959	22.3554	21.3398	21.8043	22.9349	22.6456	22.8811	22.7815	22.8262	23.2478	22.0727	22.7151	23.1482	22.7078	22.2152	22.8909	22.9724	23.0472	22.9441	22.6724	22.6095	22.9195	22.7123	23.0235	23.0749	22.885	22.6019	23.3449	23.0563	22.9864	22.5495	23.2083	23.6701	23.5496	23.8303	23.4476	23.5291	23.5702
tr|Q93576|Q93576_CAEEL	27.1464	27.6976	27.059	27.3629	27.0702	27.6626	27.4458	26.7764	27.1688	27.3596	26.5932	27.5164	27.9357	28.18	27.4248	27.2562	27.649	27.6935	27.593	27.3639	27.5007	27.1873	27.3147	27.4816	27.3992	27.3545	27.171	27.347	27.09	27.4724	27.4622	27.4392	27.0808	27.3846	27.1294	27.3179	27.3207	27.5241	27.0729	27.4317	27.1936	27.4656	27.3393	27.2513	27.2036	27.3093	27.2396	27.2995	27.2933
tr|Q93568|Q93568_CAEEL	21.636	21.6436	21.3904	21.6632	21.5978	20.8271	20.9907	21.1818	21.4208	22.1176	21.4715	21.5848	21.9317	22.1238	21.8313	21.4518	21.537	21.586	21.7822	21.5073	21.4374	21.4725	22.0079	21.2633	21.5476	21.7115	21.7316	21.4704	21.3861	21.7465	21.5483	21.5131	21.5353	21.6239	21.5232	21.6899	21.0223	21.3247	21.4041	21.7222	21.2347	21.536	21.4766	21.5664	21.6082	21.4656	21.6755	21.3874	21.6501
tr|Q93565|Q93565_CAEEL	20.5646	NA	20.4431	20.9127	NA	NA	NA	21.0475	NA	NA	NA	NA	NA	NA	NA	NA	NA	NA	NA	NA	NA	NA	NA	NA	NA	NA	21.1227	NA	NA	NA	NA	NA	NA	20.8634	NA	NA	NA	NA	21.3349	NA	NA	NA	20.9409	NA	NA	21.456	NA	NA	NA
tr|Q93547|Q93547_CAEEL	NA	NA	NA	NA	NA	NA	NA	NA	NA	NA	NA	NA	NA	NA	NA	NA	NA	NA	NA	NA	NA	NA	NA	NA	NA	NA	NA	NA	NA	NA	NA	NA	NA	NA	NA	NA	NA	NA	NA	NA	NA	NA	NA	NA	NA	NA	NA	NA	NA
tr|Q93545|Q93545_CAEEL	22.7534	22.7563	22.58	22.6339	22.4609	22.3915	22.6919	22.7677	22.6169	22.641	22.5807	23.0316	22.6601	22.9789	22.7692	22.7703	22.9824	22.9604	22.7941	22.9804	22.9589	22.947	23.0323	22.9625	22.8372	22.9702	22.954	22.9408	22.9893	22.9706	22.8942	22.8988	22.8906	22.8678	22.9951	23.1564	23.0191	23.1901	23.1708	23.0168	23.1849	22.9859	23.1757	23.04	23.0054	23.0699	23.0346	22.9765	23.0493
tr|Q93540|Q93540_CAEEL;tr|Q20847|Q20847_CAEEL	21.6381	20.9571	21.5086	21.2226	21.7519	21.2815	21.6815	21.7514	21.0988	21.2799	21.1605	21.5831	21.9276	22.1693	21.8466	21.8254	21.5929	22.1455	21.9369	21.7286	22.0428	22.5632	21.9788	21.7531	22.1347	22.5514	21.5626	21.8022	22.0165	22.0367	22.1796	22.2847	22.126	22.3576	22.3339	22.6059	22.0124	22.2182	22.2222	22.312	21.9398	22.6567	22.4281	22.2925	22.3766	22.4486	22.2383	22.4191	22.3019
tr|Q93535|Q93535_CAEEL	21.6294	22.4417	21.743	22.3495	21.1989	21.7366	22.4236	22.4431	22.0366	21.9098	21.5664	22.4632	21.7114	21.253	21.4431	22.4987	22.2029	22.4182	22.647	21.8425	23.117	22.678	23.129	22.7399	22.428	22.5474	22.9629	23.1197	22.8928	22.9916	23.3836	23.2922	23.6895	23.2569	23.4908	23.4118	23.2029	22.7361	22.7385	23.6565	23.483	23.4519	23.6873	23.9178	24.3109	24.2982	24.116	23.9404	23.8289
tr|Q93511|Q93511_CAEEL	NA	NA	NA	NA	NA	NA	NA	NA	NA	NA	NA	NA	NA	NA	NA	NA	NA	NA	20.3957	NA	NA	NA	NA	NA	NA	NA	NA	NA	NA	NA	NA	NA	NA	NA	NA	NA	NA	NA	NA	NA	NA	NA	NA	NA	NA	NA	NA	NA	NA
tr|Q93413|Q93413_CAEEL	NA	NA	20.3247	20.3696	NA	NA	NA	NA	NA	NA	20.2375	NA	NA	NA	NA	NA	NA	NA	NA	NA	NA	NA	NA	NA	NA	NA	NA	NA	19.7966	NA	19.9093	NA	NA	NA	NA	NA	NA	NA	NA	NA	NA	NA	19.6498	NA	NA	NA	NA	NA	NA
tr|Q93351|Q93351_CAEEL;tr|G5EBJ0|G5EBJ0_CAEEL	NA	NA	NA	NA	NA	NA	NA	NA	NA	NA	NA	NA	NA	NA	NA	NA	NA	NA	21.7217	NA	NA	NA	NA	21.7549	NA	NA	NA	NA	NA	NA	NA	21.6816	NA	21.6888	NA	NA	NA	NA	NA	NA	NA	NA	NA	NA	NA	NA	NA	NA	NA
tr|Q93339|Q93339_CAEEL	NA	NA	19.9865	21.5703	NA	NA	20.4525	20.5832	NA	21.6443	NA	NA	NA	NA	NA	20.347	20.9928	20.9828	20.4134	20.5852	20.6036	20.6019	20.4027	20.1266	20.5282	20.5356	NA	20.5669	20.7917	20.3908	NA	NA	20.7133	20.4366	20.6612	20.2929	20.6655	20.2828	NA	NA	NA	20.3151	21.0814	21.688	21.0734	NA	NA	NA	21.4276
tr|Q93338|Q93338_CAEEL	20.6532	NA	NA	NA	NA	NA	NA	NA	NA	20.6433	NA	20.3654	NA	NA	20.0799	20.73	NA	20.1198	20.3581	20.5328	20.6099	NA	20.6742	20.6719	20.7633	20.1632	20.5026	20.4566	20.4929	NA	20.3772	20.1622	20.4703	20.2159	20.7092	20.4236	20.452	19.6487	NA	NA	20.2021	20.1655	20.1402	20.242	20.735	20.3493	NA	19.9522	NA
tr|Q93315|Q93315_CAEEL	21.3062	21.1738	20.9286	21.7623	NA	NA	22.1575	22.9074	22.8818	NA	NA	22.4376	NA	NA	NA	22.3604	21.6269	22.1154	22.1558	21.7076	21.631	NA	21.5578	22.0575	21.8084	20.6656	22.305	21.2381	22.4732	22.0913	22.0563	21.4166	22.3921	21.5311	22.3839	22.2392	21.7651	21.025	22.7527	21.9615	21.9647	NA	22.1553	22.5992	22.9626	23.225	22.1938	22.5132	22.8548
tr|Q93242|Q93242_CAEEL;tr|Q0G821|Q0G821_CAEEL	20.1708	20.1538	20.5258	20.1653	20.3117	NA	20.1766	NA	20.421	19.9064	20.4074	NA	20.1176	20.1936	19.9998	20.429	20.6368	20.3357	19.8863	20.3036	20.2614	20.3407	20.0349	19.821	20.2211	20.4481	20.0594	20.5586	20.3972	20.1482	20.2632	20.6349	20.3807	20.5931	19.92	20.796	20.0722	20.3666	20.7419	20.2713	20.7357	20.9144	21.1312	20.9886	20.8038	21.1299	NA	20.7953	NA
tr|Q93240|Q93240_CAEEL	NA	NA	NA	NA	NA	NA	NA	NA	NA	NA	NA	20.7983	20.8881	NA	21.0008	20.6792	19.9959	NA	20.1552	20.4527	20.8636	21.0566	NA	20.5703	20.8181	20.6187	20.5404	20.9518	20.938	20.7039	21.1941	21.2914	21.4036	21.3096	21.1391	21.356	21.1671	21.0867	20.7608	21.2653	21.0479	21.5222	21.7072	21.6433	21.463	21.7601	21.7205	21.5693	21.2554
tr|Q93233|Q93233_CAEEL	20.3221	NA	NA	20.7287	NA	NA	20.706	21.0901	21.0036	NA	NA	21.0407	20.1515	20.1184	NA	20.3344	19.9543	20.6304	20.5916	20.9705	20.5177	NA	20.1895	20.8924	20.1786	20.0085	20.5839	20.1467	20.4148	20.6722	20.2037	NA	20.7503	20.4267	20.6552	20.5047	20.6326	19.8215	21.0364	20.5384	20.74	NA	20.988	19.8117	21.7575	21.4801	21.6203	21.01	21.4178
tr|Q93204|Q93204_CAEEL	21.4581	20.8534	21.0745	21.2167	21.0125	20.7737	21.4775	21.5015	21.8018	21.5434	21.053	21.6824	21.8233	NA	21.4295	20.9626	21.3172	21.6948	21.6796	21.4448	22.4646	22.3996	22.4931	22.0302	22.7181	22.5671	22.6267	22.4397	22.52	22.1484	22.7453	23.3351	22.6497	22.5134	22.9457	22.6116	23.0395	22.853	22.0279	23.2863	22.8476	23.2946	22.5149	23.2835	22.3801	23.1042	23.9597	23.0782	22.9356
tr|Q93168|Q93168_CAEEL	22.3813	22.2016	22.348	22.3211	22.0862	21.582	22.0082	22.4575	22.2167	22.2103	21.8686	22.3123	21.8631	21.7059	22.0854	22.4934	21.8385	21.9717	22.0695	22.2484	21.8161	21.3698	22.004	22.1466	21.7819	21.7056	22.0773	21.8377	21.8572	22.0972	21.8652	21.6345	21.7603	21.8063	21.8225	21.6978	21.5648	21.598	21.5805	21.6456	21.8028	22.0084	22.1199	22.136	22.1289	21.9668	22.3455	21.9697	22.1757
tr|Q93167|Q93167_CAEEL	20.3653	19.9333	20.3993	20.1754	20.0764	20.8822	19.9956	19.9435	19.9382	20.4872	20.1633	20.631	21.0611	21.1683	20.8986	20.8537	20.9191	21.0262	20.763	20.7258	20.4847	20.7939	20.7023	20.7785	21.028	20.5122	20.8326	20.3914	20.9013	20.7018	20.8024	20.9851	20.4543	20.7385	20.7754	20.9242	21.0207	20.9886	20.497	21.0498	20.8464	20.6368	21.03	20.9619	20.8523	20.7207	21.1434	21.0469	20.7275
tr|Q8WTL6|Q8WTL6_CAEEL	22.1233	21.9793	22.3111	22.1886	21.4865	21.0634	22.2418	21.971	21.8578	22.5195	21.8617	22.0997	21.4606	20.8193	21.3928	21.7605	21.4641	21.8365	21.3929	22.0021	21.9739	21.1637	21.8129	21.1074	21.6137	20.3441	21.7213	21.9958	21.5606	21.4627	21.7692	21.678	21.696	22.0024	22.382	21.7495	21.6335	21.386	21.662	21.5768	21.665	21.6785	21.5019	21.7916	22.3715	22.1295	21.8282	21.4947	21.724
tr|Q8WT52|Q8WT52_CAEEL;tr|L8E817|L8E817_CAEEL;tr|Q20005|Q20005_CAEEL	NA	NA	NA	NA	NA	NA	NA	NA	NA	NA	NA	NA	NA	NA	NA	NA	NA	NA	19.0705	NA	NA	NA	NA	NA	NA	NA	NA	NA	19.0671	NA	NA	NA	NA	NA	NA	19.2181	19.4012	NA	19.566	19.7895	NA	19.7644	NA	NA	20.6305	19.3947	19.7525	NA	NA
tr|Q8WSN6|Q8WSN6_CAEEL;tr|G5EDE7|G5EDE7_CAEEL	NA	NA	NA	NA	NA	NA	NA	NA	NA	NA	NA	20.5568	NA	NA	20.3724	NA	19.9383	NA	20.3554	NA	NA	20.2183	20.8024	20.3222	22.1742	20.5708	20.7529	20.262	20.2935	20.6598	20.4516	20.5753	20.2823	20.3944	19.7707	20.465	20.5271	20.2744	NA	NA	NA	20.5873	NA	NA	20.566	20.1476	NA	NA	NA
tr|Q8WSN3|Q8WSN3_CAEEL	22.6862	NA	22.9389	22.4384	NA	NA	23.0464	21.865	21.0894	23.136	23.2705	22.1206	23.0831	22.4238	22.6069	22.6612	21.9169	22.3275	22.3665	21.7096	22.2283	21.7504	22.5756	22.1788	22.6936	22.8871	21.7275	22.6115	22.7867	22.4908	22.2005	22.5116	20.4067	22.4124	21.9927	22.2727	21.9986	21.7496	22.0079	21.5547	22.4095	22.1757	22.4316	21.846	21.8377	21.821	21.5689	NA	21.2242
tr|Q8WSL9|Q8WSL9_CAEEL;tr|A0A168H9F5|A0A168H9F5_CAEEL	21.2771	20.3967	20.279	20.5428	20.7921	NA	20.6009	NA	19.5259	NA	20.5766	20.8116	20.3499	20.3389	20.4313	21.357	20.3378	20.6705	NA	NA	NA	20.7271	NA	20.8234	NA	NA	NA	20.4341	20.8675	NA	NA	NA	NA	NA	NA	NA	NA	NA	NA	NA	NA	NA	20.7775	NA	21.1903	NA	21.1858	20.2508	21.5048
tr|Q8WQF1|Q8WQF1_CAEEL;tr|Q20676|Q20676_CAEEL	23.8048	23.2987	23.3505	23.504	23.5353	23.4043	23.1707	23.4647	23.429	23.6017	23.4129	23.99	23.8171	23.7175	24.0673	24.0966	24.0039	23.9168	23.9399	23.8634	24.0277	24.0466	24.0798	24.2829	24.1451	24.0416	24.239	24.1176	24.2065	24.1623	23.9204	24.1238	24.1491	24.1031	24.2621	24.2133	24.127	24.2126	24.3112	24.0544	24.1704	24.2661	24.3077	24.3096	24.5752	24.5892	24.1907	24.132	24.1365
tr|Q8WQD8|Q8WQD8_CAEEL;tr|Q21614|Q21614_CAEEL	22.527	22.9826	23.0372	22.6794	22.8058	22.152	23.085	22.5578	23.4349	22.5422	22.7096	22.8751	22.5757	22.4526	22.5219	22.6734	22.8047	23.0437	23.2739	22.8793	22.4037	22.7596	22.5544	22.1806	21.7761	22.3274	22.2696	22.588	22.2996	22.5342	22.7793	21.8913	22.154	22.0376	22.4488	21.7684	22.3747	22.2777	22.5577	22.2809	21.876	22.3667	22.3234	22.0035	22.1817	22.2413	21.7807	22.1768	22.0078
tr|Q8WQB3|Q8WQB3_CAEEL	20.7504	NA	20.3329	NA	NA	19.7798	NA	20.5855	20.4644	20.5774	NA	20.6602	NA	NA	NA	20.4413	20.5866	NA	20.5377	20.1236	19.4514	NA	19.5319	20.6577	NA	20.0696	NA	20.514	20.3268	20.0573	20.3745	20.3614	20.3172	20.1896	20.3387	20.5198	20.0395	20.0598	20.5015	20.6296	19.9881	20.4499	20.168	20.3715	20.2754	20.3905	20.2807	20.0443	20.3248
tr|Q8WQA8|Q8WQA8_CAEEL	27.0698	27.4128	27.9784	27.3988	26.7237	28.0912	27.7921	27.9754	28.2701	27.604	27.7966	27.208	26.7841	26.5842	26.3016	26.8978	27.0358	26.915	27.0093	26.6024	26.7929	26.652	26.494	26.7435	26.7051	26.4923	27.0235	26.5073	26.5216	26.639	26.9412	26.7598	26.4219	26.6292	26.4662	26.2687	26.7433	26.8292	26.7074	26.6572	26.2321	26.9807	26.8118	26.3625	26.2361	26.2674	26.2619	26.4628	26.5063
tr|Q8MYM8|Q8MYM8_CAEEL	20.683	NA	20.3893	20.4328	NA	NA	NA	NA	20.4471	NA	NA	20.8192	20.2301	NA	NA	20.6773	20.4125	20.4828	NA	NA	20.7143	NA	20.4933	20.4756	NA	NA	NA	NA	NA	20.5697	NA	NA	NA	NA	NA	NA	NA	20.3379	NA	20.3553	20.5863	20.4673	NA	NA	20.6602	NA	NA	NA	NA
tr|Q8MXT6|Q8MXT6_CAEEL	22.9281	22.6485	22.1304	22.5328	22.1	22.1656	23.5261	23.3704	22.8926	22.9489	22.8559	23.8055	23.0309	22.112	22.9165	24.1739	23.5703	23.4663	23.4205	23.5733	23.4108	22.7241	22.9127	23.0484	22.594	23.2036	22.7855	23.5025	23.2821	23.0623	23.0388	22.9569	22.4421	21.9026	22.9333	22.7741	22.6521	22.7065	22.9414	22.7026	22.7209	22.6235	23.0521	23.182	23.0947	23.0898	23.2502	22.9032	23.134
tr|Q8MXT1|Q8MXT1_CAEEL	21.574	21.0898	21.2188	21.8244	21.044	21.5113	21.5536	21.7813	21.476	21.6724	NA	22.1125	21.846	22.093	21.9598	22.4055	21.9147	21.6988	21.7803	21.6531	22.0088	21.5212	21.8974	22.1749	21.7335	21.8897	21.8756	21.7741	22.249	22.3358	21.813	21.9199	22.1242	21.9088	22.0932	21.7647	21.7509	22.0555	21.6112	22.3364	21.8393	22.0892	22.1024	22.6452	22.5398	22.4254	22.2329	22.6705	22.7965
tr|Q8MXS8|Q8MXS8_CAEEL	22.9344	23.0132	23.1282	22.7832	23.2001	22.8648	22.9347	22.7657	23.0637	22.9256	23.1386	23.6093	23.5078	23.4224	23.543	23.6243	23.7872	23.9238	23.9246	23.6157	23.7724	23.8295	23.6752	23.9092	23.8578	23.5188	23.8199	23.7861	23.802	23.3532	23.7541	23.9007	23.8828	23.7509	23.8182	23.6928	23.7277	23.9392	23.9197	23.8849	23.608	24.1716	23.9818	23.7458	23.835	23.836	23.8291	24.002	23.9157
tr|Q8MXS6|Q8MXS6_CAEEL;tr|Q9N368|Q9N368_CAEEL	24.1907	NA	NA	NA	NA	NA	NA	NA	22.3087	NA	NA	24.0163	NA	NA	NA	23.4832	NA	NA	23.8155	NA	NA	NA	NA	NA	NA	NA	23.8167	NA	23.7513	NA	23.6629	NA	NA	23.6082	23.6526	21.7403	NA	21.4506	NA	23.1131	22.9682	21.8122	NA	NA	NA	NA	NA	NA	NA
tr|Q8MXR6|Q8MXR6_CAEEL;tr|Q4W5P0|Q4W5P0_CAEEL	25.0418	24.6237	24.4073	24.7569	24.4226	24.1604	24.8306	25.0324	24.9154	24.6598	24.3803	23.937	23.3048	23.6476	23.2932	24.0364	23.7382	23.8243	23.7843	24.041	23.3414	22.9987	23.2039	23.3272	23.053	22.9923	23.4275	23.3395	23.4308	23.4807	23.4236	22.8082	23.1284	23.1835	23.1072	23.0203	23.0172	22.4403	23.2876	23.26	23.0533	23.2662	23.2556	23.4977	23.5097	23.5114	23.4748	23.643	23.6034
tr|Q8MXR2|Q8MXR2_CAEEL	NA	NA	NA	NA	NA	NA	NA	NA	NA	NA	NA	NA	NA	NA	NA	NA	NA	NA	NA	NA	NA	NA	NA	NA	NA	NA	NA	NA	NA	NA	NA	NA	NA	NA	NA	NA	NA	NA	NA	NA	NA	NA	NA	NA	NA	NA	NA	NA	NA
tr|Q8MXJ7|Q8MXJ7_CAEEL;tr|O16518|O16518_CAEEL;tr|Q86S57|Q86S57_CAEEL;tr|A0A486WWU7|A0A486WWU7_CAEEL;tr|O44555|O44555_CAEEL	22.762	22.7233	22.8062	22.7653	22.5388	22.3449	22.8148	22.9619	22.9652	22.6735	22.6108	22.9424	22.7847	22.9307	22.8339	22.8383	22.7594	23.1454	22.9139	22.854	22.9206	23.0356	22.8667	22.7953	22.582	22.8631	22.842	22.9936	23.0496	22.7474	22.9439	22.9527	23.0022	22.8032	22.8551	23.0886	22.7674	22.8818	22.9211	22.7785	22.8499	23.1106	23.0438	22.9638	23.08	23.1105	22.926	22.9156	22.8053
tr|Q8MXI1|Q8MXI1_CAEEL	23.7969	23.7255	23.7967	23.8196	23.1561	22.7739	23.8173	23.5746	23.3857	23.4055	22.7507	23.9261	23.0581	23.8578	23.5804	23.6091	23.7203	24.0207	23.9176	23.8594	23.6894	23.7561	23.5698	23.6812	23.4407	23.4947	23.7235	23.6874	23.9439	23.6511	23.8912	23.9374	23.5709	23.3323	23.6248	23.7116	23.4415	23.6892	23.7379	23.595	23.3869	23.6625	23.8642	23.853	23.7644	23.6539	23.4002	23.3246	23.6701
tr|Q8MXH7|Q8MXH7_CAEEL	20.8348	20.5103	20.9747	20.6514	NA	NA	20.5807	NA	NA	21.7016	21.2979	20.916	NA	NA	21.1197	20.7054	20.4839	20.962	20.7943	21.3011	20.4006	NA	20.5848	21.3894	21.5965	20.4823	21.133	21.1041	21.3712	21.2486	21.0148	21.1404	20.5797	21.0207	21.2998	20.9299	21.0975	21.1983	21.1725	21.4142	21.6063	21.2943	21.4714	21.42	21.1969	21.2363	21.4812	NA	21.2081
tr|Q8MXD9|Q8MXD9_CAEEL	22.2186	22.7837	22.7724	22.8561	22.0438	21.8388	22.5391	22.3308	22.846	22.7419	22.5089	22.9361	22.7371	22.5169	22.8936	22.6833	22.7808	22.8911	22.9594	22.7459	22.4289	22.2405	22.4655	22.8595	22.007	22.3537	22.6535	22.4582	22.5003	22.8166	22.6131	22.1635	22.4604	22.4295	22.3897	22.2372	22.3303	22.2883	22.1606	22.5966	22.1339	22.7748	22.4749	22.4061	22.4059	22.4137	22.5126	22.4097	22.6138
tr|Q8MQG6|Q8MQG6_CAEEL	NA	NA	NA	NA	NA	NA	20.6387	NA	NA	NA	20.8663	20.845	20.8286	NA	21.1449	NA	NA	20.5998	NA	NA	NA	20.7357	NA	21.0659	NA	NA	NA	NA	NA	NA	NA	NA	NA	NA	NA	NA	NA	NA	NA	NA	NA	NA	NA	NA	NA	NA	NA	NA	NA
tr|Q8MQC1|Q8MQC1_CAEEL	NA	NA	19.9246	19.9046	NA	NA	NA	19.9648	20.046	19.5291	NA	20.7359	NA	20.0713	NA	20.5154	20.4394	20.2081	20.8311	20.1692	20.4408	19.7838	20.3659	20.6824	21.0534	20.8821	20.7251	20.4588	20.3071	20.4572	20.531	20.4528	20.851	20.7323	20.7477	20.8996	20.4631	20.3797	20.328	20.5252	NA	20.619	20.743	21.0866	21.1392	21.0089	20.9414	21.1102	20.7616
tr|Q8MQ99|Q8MQ99_CAEEL;tr|G3MU39|G3MU39_CAEEL	21.1763	20.8012	21.0457	21.1511	20.553	21.3099	21.3002	21.2229	21.1743	21.0917	21.2635	21.0146	21.1962	20.6882	21.0357	20.522	22.361	21.0228	20.6982	20.6858	21.2917	21.1713	20.8384	20.6739	20.7485	21.0897	21.0309	20.7153	21.1359	20.9679	21.3424	20.855	21.1744	20.9777	20.9816	21.0323	21.1871	21.1359	21.4871	21.1311	20.8741	21.0498	21.2719	21.6784	21.6917	22.0259	21.1246	21.5038	21.3009
tr|Q8MQ91|Q8MQ91_CAEEL;tr|G5ECP8|G5ECP8_CAEEL;tr|G5ECN6|G5ECN6_CAEEL	21.4677	21.5231	NA	NA	NA	NA	21.7149	21.5244	NA	21.6828	NA	22.0902	NA	21.4994	NA	22.0016	21.7868	22.713	21.8424	21.6719	21.8605	21.8324	22.0181	22.3952	21.5551	NA	21.687	22.3376	21.626	21.4204	22.7851	NA	21.5392	21.8378	21.8392	22.3198	21.8822	NA	22.399	NA	22.2643	21.7686	22.2986	NA	NA	NA	22.6952	21.6985	NA
tr|Q8MPX7|Q8MPX7_CAEEL	19.8804	NA	19.9475	19.6261	NA	NA	20.0348	NA	NA	NA	NA	20.0103	19.6847	NA	20.2275	19.1902	19.4237	19.538	19.6258	NA	20.0571	20.3297	20.7415	20.6484	NA	20.3113	NA	20.2822	NA	NA	18.8443	20.3664	NA	20.8711	20.3591	20.6834	19.1609	20.9059	21.7203	20.1259	19.8193	20.3046	20.8653	21.7576	21.7066	20.9709	21.0336	20.7883	20.6558
tr|Q8MPW1|Q8MPW1_CAEEL;tr|Q8MPW0|Q8MPW0_CAEEL	21.8812	21.6637	21.8293	21.6964	21.3998	21.6713	21.1202	22.0053	21.646	21.4104	21.8057	22.6826	22.2194	22.1164	22.8064	23.0856	22.4137	22.5157	22.5323	21.9796	22.9078	22.952	22.77	22.668	23.5413	23.7043	22.9324	22.757	22.6249	22.6649	23.5067	22.5294	23.0738	22.4026	22.8655	22.6627	22.8157	22.6331	22.9353	22.5475	22.3641	22.8278	23.3886	22.6086	22.8264	22.8971	NA	22.6467	23.1926
tr|Q8MNT7|Q8MNT7_CAEEL;tr|Q19278|Q19278_CAEEL	24.1158	24.0948	23.8811	24.0865	23.5179	23.3041	24.096	24.0892	24.2245	24.1146	23.7109	24.1255	23.8755	24.2261	23.9969	24.0795	24.2099	24.5564	24.4186	24.4304	24.2066	24.1885	24.0886	24.049	24.2776	23.8232	24.1332	24.1924	24.5437	23.945	24.0183	23.8473	24.1444	23.6114	24.2205	24.151	23.7834	23.9473	24.1868	23.9385	24.0004	23.9722	24.0903	24.0139	23.9528	24.1083	23.9793	23.6402	23.6956
tr|Q8MNR9|Q8MNR9_CAEEL;tr|H2KYR8|H2KYR8_CAEEL	20.5996	20.2129	20.5206	20.6092	20.7317	NA	20.4045	20.108	20.6948	20.441	20.8496	20.9587	20.6976	20.4711	21.2041	20.8575	21.1452	21.4526	20.1202	20.904	21.8885	21.5071	22.1198	21.5698	21.1941	21.3536	21.7995	21.6632	21.8298	21.3167	21.9796	21.99	22.5044	21.7115	22.1342	22.5726	22.1503	21.7261	22.4983	22.0681	21.8196	22.0803	22.7687	22.7602	22.7427	22.7061	22.7383	23.1345	22.4465
tr|Q8ITV7|Q8ITV7_CAEEL;tr|Q8ITV6|Q8ITV6_CAEEL	NA	NA	NA	NA	NA	NA	NA	NA	NA	NA	NA	20.3022	NA	NA	19.9256	NA	NA	19.8489	NA	20.0394	19.9521	20.0299	20.0897	20.2711	NA	NA	19.7478	19.6216	19.882	20.5655	19.5297	20.0368	20.0104	19.8329	19.6522	20.2653	19.6828	19.7022	20.5649	19.3773	20.1676	19.4494	20.028	20.2478	20.451	20.018	20.3426	19.9934	20.1639
tr|Q8IFY5|Q8IFY5_CAEEL;tr|H2KYX4|H2KYX4_CAEEL	22.6403	23.095	23.0417	23.6888	25.0911	24.0179	23.4735	22.7858	23.264	23.703	22.1508	23.3705	22.8876	23.5697	23.9816	23.4353	23.3649	23.7061	23.639	23.3742	23.4437	23.5625	23.8215	23.371	23.6873	23.6944	23.3527	23.7367	23.7211	23.4895	23.5155	23.649	23.6162	23.3744	23.8881	23.3989	23.5636	23.3497	23.7651	23.4345	22.8247	23.0211	23.4506	23.6674	23.4285	23.5799	22.9971	23.7716	23.7473
tr|Q8IAA9|Q8IAA9_CAEEL;tr|Q8IAA8|Q8IAA8_CAEEL	20.2298	19.1095	19.7703	20.9017	20.3942	20.2863	19.5773	19.5274	20.0662	19.9622	NA	20.2384	19.5557	19.8797	19.8269	19.811	20.0096	19.666	19.7943	20.0032	20.0714	20.1383	19.8469	19.6587	19.724	19.9504	20.0884	20.0576	20.2326	19.9026	20.2968	20.074	20.7896	20.4086	20.2018	20.2824	20.3473	20.207	20.0024	19.8007	20.5466	20.2789	20.5904	21.4	21.751	21.6015	21.0902	21.5919	21.3864
tr|Q8IAA5|Q8IAA5_CAEEL	20.7376	NA	20.8271	20.8371	NA	NA	NA	NA	NA	20.7685	20.3153	21.8145	21.4041	NA	21.4919	20.8802	21.6648	21.2119	21.4456	21.0372	21.1898	20.9245	21.6324	22.0127	21.1674	21.1597	21.3103	21.343	21.8675	21.3793	21.5538	21.4936	21.3561	21.2614	21.1496	21.6959	21.1782	21.6637	21.1835	21.4832	21.4026	21.233	NA	21.8022	21.4861	22.0543	22.2898	20.8546	NA
tr|Q8IA89|Q8IA89_CAEEL;tr|Q8MXK1|Q8MXK1_CAEEL;tr|O16249|O16249_CAEEL;tr|Q6A598|Q6A598_CAEEL;tr|G5ED87|G5ED87_CAEEL	22.5793	22.4458	22.5084	22.6024	22.5808	22.3595	22.4404	22.4923	22.5273	22.5877	22.3099	22.6379	22.2392	22.5675	22.5607	22.4134	22.3466	22.553	22.5001	22.3371	22.4116	22.234	22.3592	22.5757	22.2281	22.0554	22.3343	22.4759	22.3116	22.4058	22.422	22.4002	22.3402	22.4651	22.376	22.3141	22.3261	22.3102	22.2795	22.2691	22.2707	22.4437	22.4451	22.6734	22.5172	22.5871	22.6364	22.4635	22.6102
tr|Q8IA64|Q8IA64_CAEEL;tr|O44897|O44897_CAEEL	21.8866	22.0447	21.5456	21.8965	21.1204	21.4389	21.728	22.1207	21.7515	21.9029	21.9741	21.5813	NA	20.8844	NA	21.1468	NA	NA	21.1224	NA	21.7298	NA	21.3408	21.4061	NA	NA	21.6529	NA	21.6379	NA	21.3441	20.9719	NA	21.3883	NA	21.5318	NA	21.9011	NA	21.5747	NA	22.0649	21.5948	21.9668	21.7266	22.1245	21.1096	21.8147	NA
tr|Q8I711|Q8I711_CAEEL;sp|Q10039|GARS_CAEEL	23.3366	23.0363	22.997	23.2593	22.778	22.4696	23.2575	23.4062	23.178	23.3841	22.693	23.2753	23.0753	22.69	22.5771	22.8752	23.3462	23.0766	23.0331	23.1079	23.274	22.92	23.2651	23.2815	23.1167	22.9611	23.1113	23.1794	23.1006	23.0737	23.134	23.001	22.7969	22.9423	23.1317	22.9352	22.9645	22.7569	23.1001	22.9188	23.025	22.9224	23.0094	22.9777	23.1066	23.0577	23.0217	22.7361	23.0622
tr|Q8I4K2|Q8I4K2_CAEEL;tr|Q7JLJ0|Q7JLJ0_CAEEL;tr|Q7JLI9|Q7JLI9_CAEEL	20.5736	21.05	NA	20.584	20.6654	20.6946	20.9227	21.0061	20.7774	20.3436	20.4137	21.3712	20.7186	21.5079	20.5582	21.2537	21.2115	21.3471	21.378	20.9878	NA	20.5096	21.2416	NA	NA	NA	21.1854	21.413	NA	20.8213	21.5262	21.3742	21.3491	20.7882	21.1447	20.8341	21.513	21.6903	21.3757	21.2973	21.2389	21.5257	21.5037	21.6043	21.3838	21.2329	20.9742	21.2492	21.2451
tr|Q8I4I9|Q8I4I9_CAEEL;tr|I2HAG2|I2HAG2_CAEEL	NA	NA	NA	NA	NA	NA	NA	NA	NA	NA	NA	NA	NA	NA	NA	NA	NA	NA	NA	NA	19.6495	NA	20.2612	20.5949	NA	20.1855	20.6837	NA	NA	20.7172	19.8272	NA	20.9901	20.9252	21.3058	21.3058	NA	20.7757	21.0505	20.7319	20.3378	20.9303	NA	21.5072	21.3163	21.0199	21.453	21.2512	21.233
tr|Q8I4G9|Q8I4G9_CAEEL;tr|A0A486WV70|A0A486WV70_CAEEL;tr|A0A486WUH7|A0A486WUH7_CAEEL;tr|A0A486WV45|A0A486WV45_CAEEL;tr|Q8I4H0|Q8I4H0_CAEEL;tr|Q9U3A6|Q9U3A6_CAEEL;tr|A5JYR4|A5JYR4_CAEEL;tr|A0A486WXX8|A0A486WXX8_CAEEL	20.3884	20.3184	20.438	20.269	20.0546	20.3002	19.8111	20.1679	20.1659	20.142	20.1485	20.274	NA	NA	NA	20.3394	20.2074	20.3945	20.3684	20.2171	20.3764	20.4926	20.5069	20.2519	20.6633	20.6448	NA	20.5962	20.6722	20.4737	20.5865	20.4269	20.3432	20.4113	20.542	20.4335	20.5405	20.614	20.7278	20.5296	20.2392	20.5813	20.4555	20.6431	20.5211	20.669	21.0647	NA	20.2027
tr|Q8I4C1|Q8I4C1_CAEEL;tr|D3NQB2|D3NQB2_CAEEL	20.7619	20.1678	NA	19.993	20.6844	NA	NA	NA	NA	NA	20.3024	21.0924	21.3504	NA	20.8373	20.7149	20.7754	20.5376	21.088	19.3395	21.6948	21.4045	21.2911	21.3277	21.6235	21.669	21.182	21.3965	21.4653	21.4022	NA	NA	21.7774	NA	21.7107	21.7309	21.6601	NA	21.8466	22.0291	21.6003	22.2259	22.1878	22.2724	22.3017	22.5007	22.0222	NA	22.232
tr|Q8I4C0|Q8I4C0_CAEEL	NA	21.1511	21.1257	NA	NA	NA	20.5431	NA	NA	NA	NA	22.2467	22.4933	21.0075	22.6859	21.6407	20.8444	22.0765	21.6719	21.2581	21.4022	NA	NA	NA	NA	NA	21.9174	NA	NA	NA	22.1544	21.0727	NA	21.3329	NA	21.1633	NA	NA	NA	NA	21.0332	NA	21.2448	20.9551	NA	NA	21.0838	21.0504	21.0825
tr|Q8I4B4|Q8I4B4_CAEEL;tr|G5EE09|G5EE09_CAEEL;tr|Q9U1P4|Q9U1P4_CAEEL	NA	NA	NA	NA	NA	NA	NA	NA	NA	NA	NA	NA	NA	NA	NA	NA	NA	NA	NA	NA	NA	NA	NA	NA	NA	NA	NA	NA	NA	NA	NA	NA	NA	NA	NA	NA	NA	NA	NA	NA	NA	NA	NA	NA	NA	19.4516	NA	NA	NA
tr|Q86S61|Q86S61_CAEEL	NA	23.7028	NA	NA	NA	NA	22.1165	24.5569	23.5961	NA	NA	20.8305	22.6005	23.1555	23.0191	NA	21.6042	NA	18.9431	22.4841	24.1314	24.7406	24.73	23.8987	24.286	24.3409	24.7013	24.4347	23.4683	24.634	24.2538	25.1163	25.6707	25.2249	24.9696	25.5097	25.2037	25.7086	25.1749	25.8625	24.8216	25.6846	25.4467	26.3962	25.9662	26.414	25.8761	26.1541	26.4777
tr|Q86S28|Q86S28_CAEEL;tr|Q76NP4|Q76NP4_CAEEL;tr|O61907|O61907_CAEEL;tr|A0A168H9W7|A0A168H9W7_CAEEL	NA	NA	NA	20.1956	NA	NA	NA	20.766	20.6309	NA	NA	NA	NA	19.886	20.326	20.165	NA	NA	20.4455	NA	NA	NA	NA	21.0165	20.4279	19.8065	20.1339	NA	NA	NA	NA	20.4943	21.0041	NA	19.882	NA	20.6347	20.9738	20.1188	20.2389	NA	20.4836	20.6012	19.9563	19.8067	20.1517	20.7279	NA	20.3645
tr|Q86NJ8|Q86NJ8_CAEEL;tr|A0A0U1RML6|A0A0U1RML6_CAEEL;tr|A0A0U1RML5|A0A0U1RML5_CAEEL;tr|B3KLZ7|B3KLZ7_CAEEL;tr|Q8IG64|Q8IG64_CAEEL	21.5523	21.1635	21.1497	21.4745	21.0079	20.7344	20.9747	21.2828	21.4737	21.5347	21.2611	21.1925	21.1799	21.1048	21.404	21.4787	21.3108	21.1929	21.2582	21.3646	21.6433	21.2682	21.3532	21.5003	21.1271	21.2982	20.9473	21.3225	21.4561	21.2211	21.0515	21.3436	21.0234	21.1744	21.3308	20.8585	21.0727	21.2535	21.2469	21.1602	21.3544	21.377	21.4523	21.7556	21.6969	21.343	21.6814	21.3784	21.726
tr|Q86NI2|Q86NI2_CAEEL;tr|H2KYI5|H2KYI5_CAEEL	22.09	22.5797	22.3733	22.3959	22.487	21.972	22.5256	22.6031	22.8313	22.5921	22.4722	22.8168	22.6115	22.3042	22.2698	22.2685	22.8956	22.7464	22.6845	22.2789	22.8334	22.7618	22.6051	22.6579	22.7577	22.6178	22.6515	22.6732	22.7664	22.5057	22.8054	22.7893	22.8638	22.92	22.9173	22.8278	22.8201	23.0014	22.9548	22.8882	22.6764	23.1363	22.9518	22.8059	23.3437	23.3164	22.7963	22.9386	22.9028
tr|Q86NH9|Q86NH9_CAEEL	19.641	20.057	19.958	NA	NA	NA	21.0577	20.0929	20.2096	19.5686	20.2308	20.9533	19.6037	NA	20.1591	NA	20.034	20.6663	20.6319	20.6671	21.0905	20.8041	21.167	21.1165	20.9314	20.1726	22.4563	20.285	21.3822	21.5245	22.1485	22.7508	22.909	21.2318	22.8943	23.0909	22.4555	22.8107	23.5398	22.9819	23.7076	22.275	22.2265	23.6727	24.0464	23.848	24.3681	23.2132	23.5517
tr|Q86NE0|Q86NE0_CAEEL	24.1646	23.3017	23.5102	23.3855	23.4344	22.2826	23.6568	24.0482	23.7546	23.729	23.2259	24.319	23.6571	23.8413	23.5682	24.3738	24.3039	24.1945	24.1851	24.3831	24.2457	23.8813	24.2073	24.0891	23.9231	23.8614	24.1175	24.1334	24.1657	24.1447	24.1992	23.6838	23.8549	23.8624	24.071	23.8818	24.0627	23.8619	24.0478	23.7024	24.0595	23.8504	23.8799	23.8139	23.259	23.4759	23.832	22.8935	23.8563
tr|Q86NC2|Q86NC2_CAEEL	23.7857	23.5848	23.3826	23.6096	23.7647	23.3736	23.4425	23.6745	23.4897	23.6231	23.5143	23.7982	23.1052	23.4765	23.5714	23.9089	23.5266	23.6077	23.6006	23.8889	23.5109	23.266	23.3872	23.4419	23.394	23.2247	23.4908	23.2316	23.5504	23.4572	23.4053	23.1878	23.4645	23.1449	23.5653	23.5406	23.1237	23.0452	23.5315	23.1567	23.2609	23.2152	23.5433	23.591	23.7242	23.6375	23.7262	23.5873	23.7535
tr|Q86NC1|Q86NC1_CAEEL;tr|A0A131MCL1|A0A131MCL1_CAEEL;tr|A0A131MDC6|A0A131MDC6_CAEEL	23.9627	23.8062	23.7927	23.9838	23.8298	23.8584	23.8575	23.7687	23.8223	23.9046	23.6379	24.5037	24.0606	24.0943	24.0335	24.3695	24.2011	24.4077	24.3514	24.3311	24.5798	24.2434	24.5387	24.6176	24.3202	24.3231	24.4895	24.4871	24.4522	24.3999	24.4914	24.5042	24.5278	24.4624	24.5936	24.6176	24.6062	24.3681	24.635	24.5072	24.4483	24.4827	24.5802	24.4608	24.7306	24.6222	24.5384	24.418	24.4515
tr|Q86MP4|Q86MP4_CAEEL;tr|Q21024|Q21024_CAEEL	NA	NA	NA	NA	NA	NA	NA	NA	NA	NA	NA	NA	NA	NA	NA	NA	NA	NA	NA	NA	NA	NA	NA	NA	NA	NA	NA	NA	NA	NA	NA	NA	NA	NA	NA	20.2057	19.8053	19.8386	20.2347	20.1806	19.8894	19.975	20.0528	20.288	20.6034	20.503	20.0228	19.6818	19.4659
tr|Q86MP1|Q86MP1_CAEEL	NA	NA	NA	NA	NA	NA	NA	NA	NA	NA	NA	NA	23.1002	23.2427	22.9529	NA	NA	23.7272	NA	22.9297	NA	NA	NA	23.2742	23.5041	23.6301	23.5636	NA	23.2532	22.1628	NA	22.9162	NA	NA	NA	NA	NA	NA	NA	NA	NA	NA	NA	NA	NA	NA	NA	NA	NA
tr|Q86MJ6|Q86MJ6_CAEEL;tr|Q22820|Q22820_CAEEL	21.286	20.4254	20.0629	19.8877	NA	20.5111	20.0666	20.5902	20.2874	20.9692	NA	20.7005	20.652	20.9002	20.2307	20.7645	21.2827	20.9753	21.0218	20.6478	21.319	21.0374	21.249	20.9377	20.8775	20.8066	20.9881	21.1094	21.172	20.2972	21.0569	20.9046	21.3543	21.0489	21.2164	21.076	20.8983	21.0108	21.435	21.1736	21.294	20.8952	21.4343	21.6303	21.5369	21.6085	21.4464	21.6443	21.4291
tr|Q86LS4|Q86LS4_CAEEL	NA	NA	NA	NA	NA	NA	NA	NA	NA	NA	NA	NA	NA	NA	NA	NA	NA	NA	NA	NA	NA	NA	NA	NA	NA	NA	NA	NA	NA	NA	NA	NA	NA	NA	NA	NA	NA	NA	NA	NA	NA	NA	NA	20.2983	20.1166	20.3514	19.8115	NA	19.5386
tr|Q86FL8|Q86FL8_CAEEL	23.1933	23.3857	23.6153	23.0629	22.6555	22.9612	23.6674	23.2749	22.8972	23.3695	23.8676	23.8834	23.7788	23.4797	23.7232	23.8018	24.1837	24.2799	23.9903	23.5761	24.1072	23.1602	23.6095	24.2171	24.0085	23.6723	23.7686	24.2304	23.7411	24.1827	24.2902	24.0188	23.722	24.5045	24.462	24.2259	24.2482	24.1789	24.3591	23.8313	24.0317	24.5518	23.8994	24.7534	24.606	24.5308	24.7611	24.4053	24.3655
tr|Q86DA6|Q86DA6_CAEEL	NA	NA	NA	NA	NA	NA	NA	NA	NA	NA	NA	NA	NA	NA	NA	NA	NA	NA	NA	NA	NA	NA	NA	NA	NA	NA	NA	NA	NA	NA	NA	NA	NA	NA	NA	NA	NA	NA	NA	NA	NA	NA	NA	NA	NA	NA	NA	NA	NA
tr|Q86D21|Q86D21_CAEEL;sp|P52709|SYTC_CAEEL	23.4412	23.4513	23.5489	23.4491	23.301	22.9099	23.3161	23.5101	23.4955	23.6369	23.2678	23.3495	23.2432	23.2209	23.2652	23.0812	23.2299	23.2673	23.2255	23.1002	23.0451	22.8034	23.0008	23.3173	23.1474	23.1099	23.2924	22.9785	22.9978	23.042	23.0703	23.0844	22.9257	23.0414	23.1724	22.9679	23.0104	22.9111	23.005	22.9496	23.0772	23.0489	23.2448	22.9894	23.2924	23.0739	23.1761	22.9746	23.2128
tr|Q86CZ7|Q86CZ7_CAEEL;tr|A0A061AE99|A0A061AE99_CAEEL;tr|A0A061AD47|A0A061AD47_CAEEL;tr|H2L2L1|H2L2L1_CAEEL;tr|O18221|O18221_CAEEL	21.3722	21.0073	20.7334	21.3353	20.9053	20.036	21.5927	21.1116	21.762	20.8325	21.4125	21.4962	21.0035	19.9199	20.5372	20.7442	20.0298	20.7763	21.0201	20.3008	21.5356	20.8844	21.3978	20.638	20.7046	20.672	20.9154	21.24	21.2874	21.1421	21.6692	21.0143	21.6165	21.3629	21.5159	20.8678	21.6143	21.899	20.8555	21.4516	21.3709	21.5702	21.8114	21.1893	21.798	21.8456	21.4332	21.257	21.444
tr|Q86B39|Q86B39_CAEEL;tr|O16720|O16720_CAEEL	21.1685	NA	NA	NA	NA	NA	19.6126	20.0068	NA	NA	NA	20.1458	19.8983	NA	20.3368	19.9194	NA	19.8669	19.4551	19.8587	19.9914	20.0214	19.9832	20.064	20.15	20.1974	19.684	19.9022	19.7846	20.3025	20.0937	19.4078	19.5385	19.6386	20.0672	19.9506	20.0647	19.9576	19.7886	NA	20.6211	20.1714	20.548	20.7819	20.4729	20.5905	20.2046	20.3556	20.929
tr|Q86B36|Q86B36_CAEEL;tr|Q9GYS8|Q9GYS8_CAEEL	22.8925	22.5512	22.6919	22.6565	22.6607	22.6633	22.7859	22.8779	22.8191	22.5619	22.5296	22.7792	21.985	22.2039	22.342	22.7682	22.4785	22.6168	22.9329	22.6387	22.4588	22.0169	22.7029	22.5533	22.4566	22.4518	22.5406	22.5207	22.4518	22.4434	22.4573	22.1783	22.3114	22.2776	22.3936	22.4684	22.4669	22.1591	22.5422	22.62	21.7889	22.4746	22.71	22.5376	22.8727	22.7098	22.6231	22.575	22.6933
tr|Q7Z2A9|Q7Z2A9_CAEEL	NA	NA	NA	NA	NA	NA	NA	NA	NA	NA	NA	20.7814	NA	NA	NA	NA	NA	NA	NA	NA	NA	NA	20.7659	NA	NA	NA	20.3668	NA	NA	NA	NA	NA	20.4679	NA	21.0897	20.6415	21.1117	NA	21.0061	20.8189	20.5377	21.0093	21.0971	21.021	21.6201	21.111	20.9957	21.2907	21.3175
tr|Q7Z2A5|Q7Z2A5_CAEEL;tr|Q21643|Q21643_CAEEL	NA	NA	NA	NA	NA	NA	NA	NA	NA	NA	NA	NA	NA	NA	NA	NA	19.7336	NA	NA	19.6216	NA	19.846	19.6766	19.7677	19.6646	NA	NA	NA	19.7189	NA	19.8891	NA	19.8472	19.8948	NA	NA	NA	NA	NA	19.4588	20.405	19.906	19.7541	19.9114	19.9102	20.0348	19.6632	19.5365	NA
tr|Q7Z1Q3|Q7Z1Q3_CAEEL;tr|Q7Z1Q2|Q7Z1Q2_CAEEL	23.7692	23.6915	23.5714	23.7551	23.4411	22.8732	23.751	23.8478	23.5759	23.6787	23.6199	23.8522	23.5585	23.5823	23.641	23.8632	23.7451	24.024	23.6828	23.6658	23.9111	23.6512	23.6872	23.6475	23.5861	23.516	23.6454	23.5644	23.9141	23.7361	23.7722	23.3971	23.8352	23.6436	23.828	23.6747	23.8696	23.6511	23.8904	23.7283	23.7535	23.6942	23.8768	23.749	23.7979	23.9687	23.6499	23.855	23.6437
tr|Q7Z1P7|Q7Z1P7_CAEEL;tr|Q21850|Q21850_CAEEL	NA	NA	NA	NA	NA	NA	19.1508	NA	NA	NA	NA	NA	NA	NA	NA	NA	NA	NA	NA	NA	NA	NA	NA	NA	NA	NA	NA	NA	NA	NA	NA	NA	NA	NA	NA	NA	NA	NA	NA	NA	NA	NA	NA	NA	NA	NA	18.9112	19.178	NA
tr|Q7Z145|Q7Z145_CAEEL;tr|Q23487|Q23487_CAEEL	21.8147	21.9544	22.1239	22.0914	21.6767	22.0796	22.3218	21.8583	22.2626	21.8496	21.9765	21.5953	21.5322	20.3885	21.5466	21.497	21.4732	21.8098	22.0366	21.2991	21.7197	21.4571	21.4468	21.6147	21.2992	21.5784	21.7354	21.5138	21.6007	21.7181	21.7712	21.2165	21.8299	21.9482	21.2327	21.3234	21.9108	21.6865	21.8408	21.9557	21.9218	21.7401	21.978	21.509	21.631	21.0154	21.5008	21.6369	21.743
tr|Q7Z135|Q7Z135_CAEEL;tr|G5EG65|G5EG65_CAEEL	NA	NA	NA	NA	NA	NA	NA	NA	NA	NA	NA	NA	NA	NA	NA	NA	NA	NA	NA	NA	NA	NA	NA	NA	NA	NA	NA	NA	20.5484	NA	NA	NA	NA	NA	20.3057	20.6679	NA	NA	20.9249	20.5888	20.3643	20.4477	NA	NA	20.6745	20.8222	20.4135	20.6389	20.4735
tr|Q7Z121|Q7Z121_CAEEL;tr|H2KZ06|H2KZ06_CAEEL;tr|H2KZ07|H2KZ07_CAEEL	NA	NA	NA	NA	NA	NA	NA	NA	NA	NA	NA	NA	NA	NA	NA	NA	NA	NA	NA	NA	NA	NA	NA	NA	NA	NA	NA	NA	NA	NA	NA	NA	NA	NA	NA	NA	NA	NA	NA	NA	NA	NA	NA	NA	NA	NA	NA	NA	NA
tr|Q7Z072|Q7Z072_CAEEL	24.6054	24.8528	24.8246	24.7381	24.6524	24.7508	24.8692	24.716	24.8502	24.8091	24.7309	25.2475	25.3342	25.3276	25.3248	25.25	25.3532	25.3484	25.3804	25.1305	25.4977	25.5666	25.5602	25.4601	25.2959	25.4651	25.4191	25.566	25.5476	25.4696	25.6773	25.712	25.8082	25.7514	25.5133	25.4448	25.6137	25.7566	25.4831	25.4052	25.3208	26.0594	25.6111	25.3581	25.6466	25.6056	25.1656	25.2165	25.1856
tr|Q7YXH1|Q7YXH1_CAEEL;tr|H2L0A9|H2L0A9_CAEEL	NA	NA	NA	NA	NA	NA	NA	NA	NA	NA	NA	NA	NA	NA	NA	NA	NA	NA	NA	NA	NA	NA	NA	NA	NA	NA	22.4676	21.9884	NA	NA	NA	NA	NA	NA	NA	NA	NA	22.147	22.3945	22.3903	NA	21.6009	22.5389	22.7259	21.6547	21.6263	21.3949	21.5352	21.5686
tr|Q7YX96|Q7YX96_CAEEL	19.7905	NA	20.9581	20.9462	20.6332	NA	20.569	NA	20.9092	NA	NA	20.0867	20.8526	21.0094	NA	NA	NA	21.0246	21.0327	NA	21.3325	NA	NA	20.976	20.9447	NA	NA	NA	21.1287	NA	21.6051	20.853	20.4914	NA	21.277	20.6699	20.9904	21.7671	NA	21.2862	20.509	21.8028	NA	21.8893	21.9881	21.8242	NA	NA	21.8659
tr|Q7YWR7|Q7YWR7_CAEEL	NA	NA	NA	19.1526	NA	NA	NA	NA	NA	NA	NA	19.9507	NA	NA	NA	NA	19.291	19.6384	19.4243	NA	19.8244	19.0905	19.3641	19.5131	19.2234	NA	NA	19.7709	NA	NA	NA	19.5608	19.5041	20.0097	19.9678	19.8575	19.6386	19.9171	NA	20.1085	NA	NA	19.642	19.6972	19.6977	20.5303	20.5607	20.2585	20.2557
tr|Q7YTR9|Q7YTR9_CAEEL	NA	NA	NA	NA	NA	NA	NA	NA	NA	NA	NA	21.4122	22.0395	20.8968	21.1502	21.6622	NA	21.3857	21.751	21.1673	23.0705	23.4213	23.0277	22.7	23.4551	23.57	23.1755	22.9366	23.2084	22.7908	23.1046	23.6367	23.7147	24.1387	23.2804	24.0122	23.6422	24.1062	23.5428	23.7738	23.618	23.9076	23.9592	24.535	24.6015	24.8694	23.7323	23.9983	23.7705
tr|Q7YTI7|Q7YTI7_CAEEL	NA	NA	NA	NA	NA	NA	NA	NA	NA	NA	NA	NA	NA	19.3277	NA	NA	NA	NA	NA	NA	NA	NA	NA	NA	NA	NA	NA	NA	NA	NA	NA	NA	NA	NA	NA	NA	NA	NA	NA	NA	NA	NA	NA	20.6238	20.546	20.5283	NA	NA	NA
tr|Q7YTF9|Q7YTF9_CAEEL;tr|B3WFW5|B3WFW5_CAEEL	21.6886	NA	NA	21.2825	21.6743	20.9654	NA	NA	21.0547	21.6527	NA	21.8559	NA	NA	NA	NA	NA	22.151	NA	NA	22.021	20.6206	21.7669	21.4224	NA	21.503	NA	21.7985	21.4721	NA	NA	21.9841	21.6434	21.6356	21.8084	21.5431	21.522	21.4152	NA	NA	NA	21.404	21.3771	22.0469	22.0247	21.5895	21.6942	21.8031	21.5703
tr|Q7KPW7|Q7KPW7_CAEEL	20.9686	20.5147	20.6071	20.4435	20.0721	20.1491	20.2031	NA	20.1558	20.5702	NA	20.3705	20.1944	20.5765	20.1905	21.2555	20.3124	19.9301	20.5107	20.5354	19.9176	19.7908	20.5596	20.8807	20.2093	20.2471	20.855	20.4498	20.3851	20.2258	20.4788	20.7854	20.6501	20.7425	20.7604	20.5487	NA	NA	NA	NA	NA	20.3874	20.7699	20.4787	20.8507	20.7417	NA	NA	20.6372
tr|Q7K6X4|Q7K6X4_CAEEL	21.721	21.5723	21.4731	21.4931	21.6607	21.563	21.2577	21.3453	21.4304	21.3825	21.171	21.9172	21.7737	21.7969	21.7372	21.9198	21.6002	21.5403	21.6342	21.449	21.5953	21.6861	21.6074	21.4678	21.7699	21.7094	21.6852	21.4187	21.5455	21.5887	21.5187	21.8771	21.7035	21.6724	21.7378	21.8788	21.52	21.7515	21.287	21.4923	21.5637	21.747	21.829	21.5864	21.3403	21.2879	21.1896	21.2123	21.4142
tr|Q7JPE4|Q7JPE4_CAEEL	21.5325	21.521	21.6154	21.63	21.6653	21.1971	21.0864	21.6916	21.8278	21.6661	21.7949	22.2107	22.5355	22.4366	22.1081	22.1767	22.0645	22.4826	22.4607	21.6818	22.7573	21.9277	22.821	22.9941	22.3839	22.2916	22.7065	22.753	22.6973	22.7749	22.6537	22.6342	22.6619	22.8442	22.6322	22.8958	22.8948	22.6561	22.7547	23.0469	23.0508	23.0134	23.0338	23.2486	23.3867	23.1451	22.9334	22.8974	23.0375
tr|Q7JNG4|Q7JNG4_CAEEL;tr|Q95Q51|Q95Q51_CAEEL;tr|H2KYM2|H2KYM2_CAEEL;tr|H2KYM4|H2KYM4_CAEEL;tr|Q7JNG6|Q7JNG6_CAEEL;tr|H2KYM3|H2KYM3_CAEEL;tr|C4ALD5|C4ALD5_CAEEL;tr|O61528|O61528_CAEEL	NA	NA	NA	NA	NA	NA	NA	NA	NA	NA	NA	NA	NA	NA	NA	NA	NA	NA	NA	NA	NA	NA	NA	NA	NA	NA	NA	NA	NA	NA	NA	19.7069	NA	NA	NA	NA	NA	NA	NA	NA	NA	NA	NA	NA	19.9799	20.0954	20.0938	NA	NA
tr|Q7JMS5|Q7JMS5_CAEEL;tr|G5EBG3|G5EBG3_CAEEL	NA	NA	20.5831	20.0051	NA	NA	20.9355	NA	20.6379	NA	NA	20.4857	NA	NA	NA	NA	20.4509	20.1378	20.5238	NA	20.4625	21.156	20.4534	20.9079	20.4381	20.3493	20.1696	21.1852	20.4792	20.7895	20.9322	21.098	21.1724	20.7189	20.9008	21.1424	NA	21.3306	21.554	20.9133	20.2237	21.2192	21.8898	21.0515	21.723	21.4829	20.7426	21.7583	21.3547
tr|Q7JMQ6|Q7JMQ6_CAEEL;tr|Q17571|Q17571_CAEEL	22.3467	22.7958	22.5911	NA	22.0008	21.8963	22.3754	22.7413	23.2215	22.0593	22.6418	NA	21.3853	22.1325	21.7433	22.9651	21.8893	22.4564	23.0513	22.3332	22.4404	21.6179	22.2168	22.0148	21.7113	21.6546	22.0369	22.0539	22.2841	22.5832	21.9702	22.2343	22.5803	22.3555	22.1503	22.2416	22.5781	22.0364	22.2858	22.2529	22.3422	22.684	22.5517	22.9018	23.3304	23.1243	22.8545	22.678	22.978
tr|Q7JLZ9|Q7JLZ9_CAEEL;tr|Q22719|Q22719_CAEEL	NA	NA	NA	NA	NA	NA	NA	NA	NA	NA	NA	NA	NA	NA	NA	NA	NA	NA	NA	NA	NA	NA	NA	NA	NA	NA	NA	NA	NA	NA	NA	NA	NA	NA	NA	NA	NA	NA	22.0021	21.799	21.9073	21.6767	22.2208	22.1017	22.1678	22.4222	22.1326	22.0398	21.8866
tr|Q7JLY3|Q7JLY3_CAEEL	NA	NA	NA	NA	NA	NA	NA	NA	NA	NA	NA	NA	NA	NA	NA	NA	NA	NA	NA	NA	NA	NA	NA	NA	NA	NA	NA	NA	NA	NA	NA	NA	NA	NA	NA	NA	NA	NA	NA	NA	NA	NA	NA	NA	18.8867	19.1851	NA	NA	NA
tr|Q7JLS6|Q7JLS6_CAEEL;tr|D3YT46|D3YT46_CAEEL;tr|B3GWC9|B3GWC9_CAEEL;tr|D3YT47|D3YT47_CAEEL	20.2432	20.4792	19.7981	20.0241	20.4916	NA	20.276	20.6204	20.1136	20.1067	19.2642	21.3253	21.8805	22.2083	22.7103	21.8697	21.5096	21.4849	21.7079	21.4992	22.7915	22.7332	22.8164	22.9168	22.4526	23.0134	22.7535	22.8872	22.7425	22.8127	22.9618	23.4269	23.496	22.8375	23.4882	23.4198	23.2682	23.2178	23.2804	23.3402	23.21	23.3319	23.1778	23.6891	23.8283	23.7437	23.7199	23.8021	23.6096
tr|Q75MI6|Q75MI6_CAEEL	22.2736	22.4924	22.0766	22.1607	22.1413	NA	22.4828	22.0097	22.3841	22.4915	22.4023	22.026	22.2906	21.3855	21.8894	21.5377	22.0876	21.8186	22.4228	21.4142	22.3211	22.9353	22.1885	21.8348	21.9303	22.6472	22.0332	22.1506	22.3938	22.3244	22.4294	21.8707	22.2683	22.3706	21.6703	22.3122	22.5194	22.4652	22.7618	22.3748	21.8716	22.5586	22.4838	22.5264	22.5618	22.6393	21.7471	22.6333	22.2739
tr|Q6EZG8|Q6EZG8_CAEEL;tr|H2L0Q1|H2L0Q1_CAEEL	23.8742	23.6349	23.8922	23.7032	23.3826	22.6114	23.8884	23.9614	24.0434	23.8529	24.1676	23.3998	23.3806	23.5962	23.7482	23.4683	23.4078	24.0096	23.529	23.4838	22.6899	22.4412	23.3291	22.7255	22.7162	22.7715	22.5699	22.9012	23.2013	22.8319	23.0842	21.7807	23.2486	22.3535	22.2457	22.7278	21.5181	22.8708	23.2373	22.6803	21.3883	22.6708	22.9375	22.4559	22.3919	22.9042	22.1532	22.2346	22.7608
tr|Q6EZG4|Q6EZG4_CAEEL;tr|H2KZJ5|H2KZJ5_CAEEL	25.2339	25.1226	25.1989	25.1703	25.3723	25.1131	25.1473	25.2248	25.3157	25.1849	25.0872	25.1881	25.4057	25.3603	25.584	25.5067	25.2997	25.2837	25.2313	25.4157	25.161	25.3845	25.4071	25.4456	25.6441	25.5892	25.502	25.3535	25.4183	25.5268	25.3435	25.3641	24.9455	25.2408	25.2957	25.3112	25.3931	25.4355	24.9489	25.4202	25.22	25.5608	25.1543	25.4816	25.0868	25.1573	25.4043	25.4197	25.3546
tr|Q6BEV8|Q6BEV8_CAEEL;tr|O45722|O45722_CAEEL	NA	NA	NA	NA	NA	NA	NA	NA	NA	NA	NA	NA	21.5961	NA	NA	NA	NA	NA	NA	NA	NA	NA	NA	19.8708	NA	NA	21.8861	NA	NA	NA	NA	NA	NA	NA	NA	NA	NA	NA	NA	NA	NA	NA	NA	NA	NA	NA	NA	NA	NA
tr|Q6BES8|Q6BES8_CAEEL	19.8207	19.1959	NA	20.148	NA	NA	NA	NA	19.5135	NA	NA	NA	NA	19.862	NA	NA	NA	NA	NA	19.0853	NA	NA	NA	NA	NA	NA	NA	20.0279	19.8979	NA	20.1459	20.1209	20.2519	20.058	19.7113	19.9353	NA	20.5288	19.905	19.9145	19.5551	19.8549	20.123	NA	NA	NA	20.0336	NA	20.5753
tr|Q6AHP8|Q6AHP8_CAEEL	20.3912	20.3571	NA	20.539	NA	NA	NA	NA	NA	19.8896	20.0515	20.8392	NA	20.8441	20.3023	20.7763	NA	19.8257	NA	20.3512	20.3144	19.9373	20.393	20.5496	NA	20.2974	20.6373	20.6341	20.3828	20.4076	20.9529	20.2296	20.1388	21.019	20.7128	20.3985	20.8522	20.6918	20.8666	20.772	20.1807	20.3305	20.4938	20.9688	20.9932	20.9915	NA	NA	NA
tr|Q6A575|Q6A575_CAEEL	NA	NA	21.5601	21.4511	NA	NA	21.749	NA	21.5441	20.8428	NA	NA	21.5021	21.6811	21.141	NA	21.648	21.1794	21.0416	NA	21.3627	NA	20.8594	21.1779	NA	NA	20.5558	20.7809	NA	21.2244	21.0966	21.1106	20.4957	20.9024	20.4706	NA	21.1226	21.3167	NA	NA	NA	NA	20.8123	NA	20.5573	20.1445	NA	20.6108	20.6414
tr|Q6A573|Q6A573_CAEEL	20.7781	21.3956	21.1692	20.6118	20.5105	21.0779	21.5724	20.1198	20.7545	20.9059	21.2505	20.8899	NA	21.0815	21.3675	21.2272	20.9833	21.3837	21.1732	21.0911	21.1822	21.3168	20.8887	21.223	20.864	21.1984	21.3742	21.3108	21.2191	21.466	21.2533	21.1017	21.2273	21.1137	21.2061	21.2045	21.2117	21.1768	20.8956	21.1155	21.0823	21.2742	21.2344	21.0356	20.8735	20.6477	20.7725	21.1036	20.9976
tr|Q6A2D2|Q6A2D2_CAEEL	22.992	22.707	23.1355	23.0355	22.5051	22.8101	23.0721	22.6344	23.0508	22.68	23.2348	22.9556	22.6443	22.9907	22.8088	23.2644	23.4578	23.1805	23.4263	22.9896	23.5519	23.543	23.6062	23.3583	23.0903	23.2741	23.1136	23.603	23.4092	23.4599	23.7491	23.4886	23.7415	23.3247	23.4047	23.1954	23.5021	23.4644	23.3145	23.5172	23.5129	23.4359	23.7407	23.2271	23.462	23.4625	23.1807	23.5484	23.4089
tr|Q69ZI6|Q69ZI6_CAEEL	22.4131	22.5974	22.2804	22.3474	22.2841	22.2408	NA	22.4788	22.0414	22.107	NA	21.8779	21.955	21.838	21.6441	21.9866	22.237	NA	21.9755	22.3187	22.7002	22.6055	22.5832	22.2981	22.2909	22.692	23.4553	22.5048	22.4218	22.8748	22.4806	22.5935	22.9025	22.3358	23.0775	22.7117	22.6846	22.4421	22.8881	23.3765	23.5553	22.8832	23.2468	23.0457	23.7179	23.5914	22.0186	23.4251	23.152
tr|Q69Z12|Q69Z12_CAEEL	20.7702	19.9716	21.0637	NA	20.5396	21.0363	20.7614	20.717	19.1504	20.8346	20.6412	21.3167	20.9803	20.6776	20.471	20.7462	NA	20.8115	20.3246	21.9501	21.7062	21.1796	22.02	21.7388	21.7091	21.6457	21.0648	21.7853	21.7493	21.7393	21.7896	21.4564	21.7737	21.6706	21.9719	22.1227	22.1776	20.3251	21.7491	21.4799	21.8235	21.9935	22.5499	21.7337	22.4075	22.3189	21.5942	21.4638	21.4056
tr|Q69Z09|Q69Z09_CAEEL;tr|Q9XWW0|Q9XWW0_CAEEL	NA	NA	NA	NA	NA	NA	NA	NA	NA	NA	NA	NA	NA	NA	NA	NA	NA	NA	NA	NA	NA	NA	NA	NA	NA	NA	NA	NA	NA	NA	NA	NA	NA	NA	NA	NA	NA	NA	19.4928	NA	21.0748	NA	NA	NA	19.9447	19.6119	NA	NA	NA
tr|Q69YZ0|Q69YZ0_CAEEL;tr|Q69YZ1|Q69YZ1_CAEEL;tr|Q9U2K1|Q9U2K1_CAEEL	21.3883	21.4101	20.8924	21.353	21.4059	20.6464	21.1653	21.3572	21.385	20.6704	20.7802	21.5664	21.358	21.6314	21.4529	21.2293	21.1733	21.9026	21.2897	22.1366	21.7523	22.5798	21.7768	21.6356	22.0657	21.7438	21.6742	21.736	21.599	21.793	21.8729	21.3029	21.8132	21.8688	21.7202	22.2294	22.2344	21.5049	22.1795	22.2202	21.9236	21.2908	21.8732	21.7661	22.2485	22.115	22.2312	22.2929	22.0428
tr|Q688Z3|Q688Z3_CAEEL	NA	NA	NA	NA	NA	NA	NA	NA	NA	NA	NA	NA	NA	NA	NA	NA	NA	NA	NA	NA	NA	NA	NA	NA	NA	NA	NA	NA	NA	NA	NA	NA	NA	NA	NA	NA	NA	NA	NA	NA	NA	NA	NA	NA	NA	19.1579	NA	NA	NA
tr|Q65ZI4|Q65ZI4_CAEEL	NA	NA	NA	NA	NA	NA	NA	NA	NA	NA	NA	NA	NA	NA	NA	NA	NA	NA	NA	NA	NA	NA	NA	NA	NA	NA	NA	NA	NA	NA	NA	NA	NA	NA	NA	NA	NA	NA	NA	NA	NA	NA	NA	NA	NA	NA	NA	NA	NA
tr|Q65ZI3|Q65ZI3_CAEEL;tr|H2L0K8|H2L0K8_CAEEL;tr|O61799|O61799_CAEEL	21.0371	NA	19.8419	NA	19.9232	NA	20.4298	20.2779	NA	NA	NA	20.748	20.4252	NA	NA	20.6568	NA	NA	20.5125	19.9893	20.5895	20.5974	20.6418	20.282	20.7985	20.6293	20.2599	20.7489	20.5655	20.8154	20.2606	21.4383	20.2033	20.3993	20.2937	20.8056	20.8502	20.8229	20.5085	NA	NA	NA	20.5432	20.1622	21.0915	20.6623	20.2401	19.9194	19.7599
tr|Q65ZB8|Q65ZB8_CAEEL;tr|Q18496|Q18496_CAEEL	22.3445	22.3461	21.8664	22.0702	22.0688	21.4661	22.1947	21.9794	21.8127	22.178	22.3948	22.541	22.4763	21.9124	21.9773	22.7546	22.1434	22.5628	22.3744	22.2462	22.0405	22.4187	21.9672	22.1483	22.4144	22.5732	22.2777	22.1322	22.3451	22.0665	22.4238	21.9396	22.0566	22.074	22.0767	21.952	21.5703	21.8282	22.9637	22.1822	21.8849	22.3197	21.9988	22.1234	21.8058	21.6376	22.0518	21.8221	21.8163
tr|Q65XX4|Q65XX4_CAEEL	24.9155	24.1981	24.3541	24.3071	25.1958	24.4624	24.5186	23.9556	24.0105	24.1752	24.719	23.4913	23.5329	23.5759	24.2179	23.683	NA	22.9741	23.19	23.9238	22.1731	23.5911	23.298	23.0577	23.0764	23.7934	23.2465	23.3161	23.295	23.5987	23.2091	23.2204	23.0579	23.3171	23.1599	23.0367	23.2127	23.2234	23.0407	23.122	22.6938	23.5883	23.4907	23.1353	23.0886	23.1639	22.8051	23.0849	22.7325
tr|Q5ZR27|Q5ZR27_CAEEL;tr|A0A0K3AUS0|A0A0K3AUS0_CAEEL;tr|H2KZJ9|H2KZJ9_CAEEL;tr|A0A0K3ASC7|A0A0K3ASC7_CAEEL;tr|A0A0K3AVE8|A0A0K3AVE8_CAEEL;tr|A0A0K3AXP2|A0A0K3AXP2_CAEEL;tr|A0A0K3ARW6|A0A0K3ARW6_CAEEL	25.3509	25.2353	25.8666	25.6937	25.3202	24.8907	25.0385	25.7914	25.4391	25.1021	24.807	25.4376	24.9959	25.6189	24.9129	24.9961	25.4245	25.4723	24.9069	25.0424	25.5596	25.3925	25.52	25.4666	25.4064	25.5341	24.7705	25.6535	25.0309	26.0021	25.6995	25.5233	25.7602	25.8075	25.6392	25.3819	23.731	24.9397	25.5113	26.1092	24.8088	24.9581	25.5188	24.906	25.5903	25.3654	25.495	25.3495	25.4659
tr|Q5WRT8|Q5WRT8_CAEEL;tr|A0A486WY01|A0A486WY01_CAEEL;tr|Q5WRT9|Q5WRT9_CAEEL;tr|A0A486WX27|A0A486WX27_CAEEL	21.7554	21.9456	22.1764	22.1702	21.6067	21.5341	21.6411	21.7958	22.1718	21.8238	21.4443	22.7113	22.1247	22.1505	21.8277	22.5524	22.1183	22.1961	22.3191	22.015	22.4176	21.4947	22.4297	22.6457	22.3584	22.0837	22.3909	22.3084	22.1622	22.6026	22.5779	22.4799	22.35	22.5117	22.2863	22.103	22.2511	22.4107	21.898	22.4197	22.3358	22.5279	22.3355	22.1583	22.268	21.978	22.2968	21.8168	22.2244
tr|Q5FC71|Q5FC71_CAEEL;tr|A7LPG5|A7LPG5_CAEEL	22.8291	22.602	22.9301	22.1794	22.8662	22.5789	22.5778	22.2899	22.5608	22.3203	22.4451	22.8816	22.3922	22.4743	22.4327	23.0763	22.4321	22.4277	22.6762	22.3019	22.7514	22.9826	23.0232	22.7278	22.3621	23.5035	22.7575	22.8465	22.8035	23.0714	23.178	23.2819	22.7703	23.1861	22.8826	23.1049	23.0277	22.7876	22.7664	23.0789	22.9383	23.1504	23.1909	23.3499	23.3353	23.5189	22.8201	23.1812	23.0897
tr|Q5FC69|Q5FC69_CAEEL;tr|Q8MP09|Q8MP09_CAEEL;tr|Q9XX97|Q9XX97_CAEEL	21.7516	21.5702	21.0978	21.3271	21.441	21.2881	21.422	22.076	21.3492	21.6355	20.7871	21.3607	20.5996	21.4048	20.7985	21.9436	21.185	21.6222	21.6363	21.5922	21.3731	21.69	21.2244	21.2934	21.7584	20.7308	21.2695	21.0924	21.1631	21.3652	20.8819	20.8724	21.3296	21.0837	21.3624	21.1797	21.148	20.5667	21.7904	21.2487	20.9756	21.1661	21.3336	21.8408	21.9207	21.9377	21.8012	21.5319	21.8345
tr|Q5FC40|Q5FC40_CAEEL;tr|B1Q273|B1Q273_CAEEL	25.1022	25.0278	25.283	25.0231	25.0001	25.1747	25.1838	24.8433	25.0052	25.164	24.9383	25.3766	25.1998	25.0156	25.4292	24.1697	24.7394	24.8143	25.0725	24.3711	24.6055	24.1291	24.5245	24.9826	24.5628	24.6303	24.7521	24.4496	24.0583	24.725	24.8572	24.2971	24.3685	24.5755	24.6859	24.6014	24.85	24.9014	24.9118	25.0279	23.7147	24.5	25.0641	25.0711	25.4501	25.0029	24.9802	25.0046	25.2248
tr|Q5DX48|Q5DX48_CAEEL;tr|H2KZU6|H2KZU6_CAEEL	NA	NA	NA	NA	NA	NA	NA	NA	NA	NA	NA	NA	NA	NA	NA	NA	NA	NA	NA	NA	NA	NA	NA	NA	NA	NA	NA	NA	NA	22.1605	NA	NA	NA	NA	NA	NA	NA	NA	NA	NA	NA	NA	22.3906	NA	NA	NA	NA	NA	NA
tr|Q5DX36|Q5DX36_CAEEL	21.6484	21.8254	21.4937	21.5266	21.6991	21.2997	21.5829	22.2349	21.7728	21.4408	20.1559	21.7276	21.8482	21.5449	21.9363	22.3815	21.7728	21.7733	21.9792	22.3126	21.6119	21.7709	21.9692	21.598	21.9656	21.3892	21.6668	21.4222	22.2343	21.7536	21.4422	21.0125	21.5024	21.1064	22.0823	21.7627	21.422	20.7341	21.9964	21.6797	21.7871	20.918	21.9763	22.0983	22.0025	21.8063	22.3473	22.0119	21.8101
tr|Q5CZ47|Q5CZ47_CAEEL;tr|Q21453|Q21453_CAEEL	NA	NA	NA	NA	NA	NA	NA	NA	NA	NA	NA	NA	NA	NA	NA	NA	NA	NA	NA	NA	NA	NA	NA	NA	NA	NA	NA	NA	NA	NA	NA	NA	NA	NA	NA	NA	NA	NA	NA	NA	NA	NA	NA	NA	NA	NA	NA	NA	NA
tr|Q5CCJ3|Q5CCJ3_CAEEL;tr|Q5CCJ2|Q5CCJ2_CAEEL;tr|Q9N5N9|Q9N5N9_CAEEL	20.9527	21.2677	21.3998	21.4566	NA	NA	21.5148	21.3055	21.5853	21.3764	NA	21.1346	20.9523	21.0116	NA	21.1042	21.2098	21.2872	20.9054	21.2304	20.9127	21.1268	20.8835	21.2526	20.87	21.0769	21.1046	21.3284	20.999	20.9327	21.0111	20.983	NA	21.0632	20.1268	21.1779	21.449	20.9583	NA	21.0234	21.1825	20.4233	20.4703	21.207	21.1665	20.4482	20.8648	20.7412	21.133
tr|Q564W1|Q564W1_CAEEL	NA	NA	NA	NA	NA	NA	NA	NA	NA	NA	NA	NA	NA	NA	NA	NA	NA	NA	NA	NA	NA	NA	NA	NA	NA	NA	NA	NA	NA	NA	NA	NA	NA	NA	NA	NA	NA	NA	NA	NA	NA	NA	NA	NA	NA	NA	NA	NA	NA
tr|Q564V0|Q564V0_CAEEL;tr|Q95QM9|Q95QM9_CAEEL;tr|A5Z2V7|A5Z2V7_CAEEL	NA	NA	NA	NA	NA	NA	NA	NA	NA	NA	NA	NA	NA	NA	NA	NA	NA	NA	NA	NA	NA	NA	NA	NA	NA	NA	NA	NA	NA	NA	NA	NA	NA	NA	NA	NA	NA	NA	NA	NA	NA	NA	22.0834	NA	22.5093	NA	NA	NA	NA
tr|Q4W5T0|Q4W5T0_CAEEL	NA	NA	NA	NA	NA	NA	NA	NA	NA	NA	NA	NA	NA	NA	NA	NA	NA	NA	NA	NA	NA	NA	NA	20.1093	NA	NA	NA	NA	NA	20.0355	NA	NA	NA	NA	NA	NA	NA	19.3931	NA	NA	NA	NA	NA	19.6417	20.1762	20.2403	NA	NA	NA
tr|Q4TTB1|Q4TTB1_CAEEL	NA	NA	NA	NA	NA	NA	NA	NA	NA	NA	NA	NA	NA	NA	NA	NA	NA	NA	NA	NA	NA	NA	NA	NA	NA	NA	NA	NA	NA	NA	NA	NA	NA	NA	NA	NA	NA	NA	NA	NA	NA	NA	NA	NA	NA	NA	NA	NA	NA
tr|Q4R165|Q4R165_CAEEL;tr|U4PQT8|U4PQT8_CAEEL	NA	NA	NA	NA	NA	NA	NA	NA	NA	NA	NA	NA	21.0891	NA	21.0847	NA	21.2081	NA	20.6511	20.7772	21.1584	21.0939	21.3838	21.0562	21.3784	21.3998	21.4409	21.7544	21.1685	21.1043	21.2773	21.1461	21.0394	21.2961	21.4244	21.2525	21.1261	20.2314	NA	20.9928	20.7599	21.3185	21.4164	NA	NA	NA	NA	NA	NA
tr|Q4R127|Q4R127_CAEEL	NA	20.5557	20.4841	NA	NA	NA	20.4453	20.9781	19.6351	21.6007	19.9168	22.2427	22.0186	21.547	22.384	22.0176	21.6192	21.4407	21.6946	22.0446	21.1956	21.2255	21.4506	22.1427	22.4261	21.837	21.3909	21.0678	21.0581	21.152	21.5168	21.2989	21.0896	21.1951	21.3449	21.4224	21.5573	21.5625	NA	21.8169	20.9229	21.4386	21.7323	22.4376	21.7688	21.9311	22.1767	22.0421	22.0299
tr|Q4R118|Q4R118_CAEEL	NA	NA	NA	NA	NA	NA	NA	NA	NA	NA	NA	NA	NA	NA	NA	NA	NA	NA	NA	NA	NA	NA	NA	NA	NA	NA	NA	NA	NA	NA	NA	NA	NA	20.8326	18.8413	NA	NA	20.7144	NA	20.512	NA	19.5043	20.5921	20.0707	20.2248	20.2143	19.6201	NA	NA
tr|Q4PIU9|Q4PIU9_CAEEL;tr|Q53U87|Q53U87_CAEEL;tr|Q18100|Q18100_CAEEL;tr|Q53U86|Q53U86_CAEEL;tr|W6RTH3|W6RTH3_CAEEL;tr|W6RRX6|W6RRX6_CAEEL	20.9044	20.7773	21.1554	21.042	20.9643	20.7173	21.0478	18.9726	21.1364	20.8241	21.0828	20.9967	21.0834	21.1624	21.372	21.1468	21.235	21.3306	21.3581	20.9801	21.4926	21.3487	21.6405	21.359	21.2239	21.4893	21.3182	21.5643	21.549	21.5678	21.5762	21.7649	21.8705	21.8348	21.6335	21.4926	21.663	21.8401	21.2999	21.5509	21.3452	21.9545	21.9954	21.7122	21.9812	21.8332	21.708	21.6791	21.7196
tr|Q4JFH6|Q4JFH6_CAEEL	21.136	20.6904	20.8881	20.8644	20.5943	20.0682	21.1833	21.508	20.4319	21.2511	20.6438	22.6608	22.2263	22.0675	21.998	22.3677	22.3171	22.4642	22.4364	22.1807	23.4352	23.3295	23.18	23.4987	23.2793	22.7673	23.2117	23.2771	22.7527	23.1759	23.4614	23.348	23.2197	23.5689	23.5708	23.4477	23.4556	23.2287	23.1119	23.5893	22.9195	23.4992	23.597	24.3058	24.0305	24.3055	23.9565	24.3309	24.0662
tr|Q4A1S8|Q4A1S8_CAEEL;sp|O45924|ODBA_CAEEL;tr|O45930|O45930_CAEEL	23.0755	22.8265	22.9947	22.9327	22.8903	22.9153	23.153	22.9718	23.1322	22.8355	23.079	23.0271	23.0901	23.1907	23.1302	23.0972	23.4986	23.3629	23.1804	23.1813	23.2587	23.1656	23.2775	23.0826	22.8858	22.9726	23.1602	23.2946	23.2506	23.0442	23.2416	23.2621	23.1686	22.9967	23.1095	23.359	23.2006	23.4581	23.514	23.3102	23.2915	23.5172	23.4084	23.4717	23.6026	23.648	23.63	23.2619	23.4363
tr|Q45EK1|Q45EK1_CAEEL	20.4363	20.2521	20.5089	20.5164	21.029	20.4419	21.2188	19.7558	20.9427	20.0383	20.778	21.202	21.3947	20.3756	22.0957	21.2881	20.9891	20.9158	20.9457	21.5032	22.0977	23.4515	22.1569	22.158	22.6997	22.6076	21.8638	22.147	22.5084	22.252	22.2634	23.0381	22.7241	22.7734	22.5454	22.687	22.582	23.0388	22.5617	22.8979	22.5803	23.2617	22.712	23.234	23.1522	23.5886	23.2213	23.4852	22.6707
tr|Q3Y403|Q3Y403_CAEEL	NA	NA	NA	NA	NA	NA	NA	20.7455	NA	NA	NA	NA	NA	NA	NA	NA	NA	NA	NA	NA	NA	NA	NA	NA	NA	NA	NA	NA	NA	NA	NA	NA	NA	NA	NA	NA	NA	NA	NA	NA	NA	NA	20.9613	21.5715	21.2281	21.2414	21.3716	NA	21.3695
tr|Q3Y400|Q3Y400_CAEEL	21.1464	20.8362	20.9206	20.9857	20.6156	20.525	20.952	20.9981	20.9219	21.1424	20.4256	21.5385	20.903	21.0987	20.8951	21.0519	20.9635	21.3489	21.2859	21.1235	21.51	21.4321	21.3877	22.1263	21.6713	21.2423	21.6762	21.3341	21.3472	21.6429	21.7044	21.407	21.4145	21.4362	21.3328	21.4277	21.5478	21.6095	21.2836	21.7808	21.2979	21.476	21.6989	21.4816	21.3371	21.2724	21.5737	21.373	21.5021
tr|Q3Y3Z9|Q3Y3Z9_CAEEL	21.6256	21.3587	21.5684	21.5037	21.5628	21.5274	21.8686	21.4686	21.5952	21.3133	21.8663	21.3574	21.6037	21.572	21.2539	21.6755	21.4139	21.1989	21.3072	21.3818	21.2776	21.7933	21.2714	21.2488	21.5059	21.2711	21.2389	21.3536	21.5884	20.2698	21.5578	21.6245	21.4786	21.1295	21.5039	21.5999	21.6066	21.8909	22.1216	21.6648	21.4515	21.7598	21.6222	22.149	22.0774	22.0882	21.7873	22.0062	21.945
tr|Q3V5J7|Q3V5J7_CAEEL	NA	NA	NA	NA	NA	NA	NA	NA	NA	NA	NA	NA	NA	NA	NA	NA	NA	NA	NA	NA	NA	NA	NA	NA	NA	NA	NA	NA	NA	NA	NA	NA	NA	NA	NA	NA	NA	NA	NA	NA	NA	NA	NA	NA	18.536	18.2736	NA	NA	NA
tr|Q3V5J4|Q3V5J4_CAEEL	NA	NA	NA	NA	NA	NA	NA	NA	NA	NA	NA	NA	NA	NA	NA	NA	NA	NA	NA	NA	NA	NA	NA	NA	NA	NA	NA	NA	NA	NA	NA	NA	NA	NA	NA	NA	NA	NA	NA	NA	NA	NA	NA	19.3304	19.84	NA	NA	NA	NA
tr|Q3S1I9|Q3S1I9_CAEEL;tr|O17833|O17833_CAEEL;tr|G5EEA4|G5EEA4_CAEEL;tr|G5EDJ5|G5EDJ5_CAEEL;tr|G5EF39|G5EF39_CAEEL;tr|A0A0K3ATK8|A0A0K3ATK8_CAEEL;tr|A0A0K3AQM0|A0A0K3AQM0_CAEEL;tr|A0A0K3AQP4|A0A0K3AQP4_CAEEL	NA	NA	NA	NA	NA	NA	NA	NA	NA	NA	NA	NA	NA	NA	NA	NA	20.0214	NA	NA	NA	NA	NA	NA	NA	NA	NA	NA	NA	NA	NA	NA	NA	NA	NA	NA	NA	NA	NA	20.0103	19.8783	19.8306	20.3619	20.1824	20.465	20.0773	20.1133	20.4273	20.5633	20.3622
tr|Q3LFN1|Q3LFN1_CAEEL;sp|Q965W1|FABP9_CAEEL	25.2255	25.0065	24.9343	25.0028	24.7564	24.7813	24.4819	25.1492	25.1241	24.9332	24.7117	25.1636	24.6235	24.7779	25.3952	25.4789	24.9736	25.0045	24.8774	25.4655	24.7351	24.1472	24.8357	25.608	25.0745	24.518	25.6586	24.5873	25.4808	25.5589	24.9405	24.4213	25.2979	24.9768	25.4635	25.0537	25.7758	24.4349	25.0234	25.6987	25.6167	25.0845	25.1731	25.6499	25.8158	25.6667	26.4519	25.6203	26.0447
tr|Q3HKC4|Q3HKC4_CAEEL;sp|P49583|PCY1_CAEEL	NA	NA	NA	NA	NA	NA	NA	NA	NA	NA	NA	20.3781	NA	19.6556	NA	21.1613	20.4605	20.2198	20.2079	NA	20.5831	20.0616	NA	19.9977	19.8014	20.365	19.9781	20.8533	20.495	NA	20.6341	NA	NA	NA	20.157	NA	NA	20.7067	20.4792	NA	NA	NA	19.9845	20.1506	20.1198	NA	NA	NA	NA
tr|Q2XN18|Q2XN18_CAEEL	21.9146	21.7942	21.8234	20.8034	21.1326	20.9116	22.1281	22.1762	22.6755	21.6245	22.0919	22.2895	21.6907	21.6687	21.3983	22.5946	21.9657	22.3835	22.624	21.6553	22.0824	21.2502	21.4182	21.8489	21.9717	21.5263	21.1368	22.4676	22.4463	21.6083	21.7863	22.1383	21.9825	22.0678	22.4733	22.6585	22.2222	23.0221	22.6793	22.3329	22.9658	22.5901	22.8943	23.1445	22.4092	22.4892	23.1667	22.5301	22.9761
tr|Q2XN04|Q2XN04_CAEEL;tr|Q23150|Q23150_CAEEL;tr|V6CM19|V6CM19_CAEEL;tr|O01799|O01799_CAEEL	NA	NA	NA	NA	NA	NA	NA	NA	NA	NA	NA	NA	NA	20.3971	NA	NA	19.5404	NA	NA	20.1919	NA	NA	NA	NA	NA	NA	19.2693	NA	NA	NA	NA	NA	NA	NA	NA	NA	NA	NA	NA	NA	NA	20.5367	24.3156	24.6743	24.8894	24.1437	24.4459	24.4465	24.7522
tr|Q2XN01|Q2XN01_CAEEL;tr|Q19531|Q19531_CAEEL	NA	NA	NA	NA	NA	NA	NA	NA	20.1798	NA	NA	20.9084	20.5142	20.7852	20.311	20.3215	NA	20.7977	20.7277	20.1793	21.272	20.7999	20.8747	20.8435	20.4124	NA	20.7042	21.0125	20.2355	20.2587	21.2912	21.0411	21.3083	21.4996	21.1635	20.7509	21.4092	21.495	20.9793	21.1699	20.7757	21.4283	21.3106	NA	21.6149	21.4309	21.0981	NA	21.1939
tr|Q2XMZ9|Q2XMZ9_CAEEL;tr|Q17935|Q17935_CAEEL;tr|Q17936|Q17936_CAEEL	20.5624	NA	20.6854	20.7569	20.6028	20.4201	20.7551	20.5229	20.7526	20.6241	20.5415	20.5669	21.0282	20.4221	21.2316	20.4802	20.5434	20.5082	20.6717	20.4646	20.2893	20.6363	NA	NA	20.4943	20.7928	20.3695	NA	NA	NA	NA	NA	NA	NA	NA	NA	NA	NA	20.6404	NA	NA	21.3398	20.8054	20.3462	20.5386	20.0281	20.7157	20.0274	20.5362
tr|Q2XMZ1|Q2XMZ1_CAEEL;tr|A5Z2U8|A5Z2U8_CAEEL	NA	NA	NA	NA	NA	NA	NA	NA	NA	NA	NA	20.5149	20.0719	NA	NA	20.0646	NA	NA	NA	NA	NA	NA	NA	20.2492	20.3119	NA	NA	NA	NA	NA	NA	NA	NA	NA	NA	NA	NA	NA	20.6854	NA	NA	NA	20.0746	NA	20.8929	21.1942	NA	20.0379	NA
tr|Q2PJ97|Q2PJ97_CAEEL	21.7253	22.1256	21.9479	NA	NA	NA	21.8467	NA	22.3344	NA	NA	23.0388	22.8318	22.4916	22.6971	23.5726	23.3122	23.0121	23.0421	23.0395	22.9958	22.6604	23.5025	23.5906	23.2839	22.3619	22.9052	23.3288	23.5237	23.3225	22.9462	22.852	23.2583	22.9491	22.7824	23.0072	22.9401	23.6287	23.9732	23.6995	23.589	23.1944	23.3084	23.0563	23.3067	23.1146	23.0763	21.513	23.3236
tr|Q2PJ74|Q2PJ74_CAEEL	NA	NA	NA	NA	NA	NA	NA	NA	NA	NA	NA	NA	NA	NA	NA	20.1461	NA	NA	NA	20.7669	NA	NA	NA	NA	NA	NA	NA	NA	NA	NA	20.5174	NA	NA	NA	20.8707	NA	NA	NA	NA	NA	NA	NA	NA	20.7734	NA	21.332	NA	NA	NA
tr|Q2L6Y6|Q2L6Y6_CAEEL	21.4029	22.3168	21.9411	21.3141	21.8533	21.9905	21.1692	21.8628	21.9305	22.208	22.0014	21.6326	20.9724	NA	20.9817	21.2812	21.223	21.3247	21.0711	20.7137	21.3343	20.9872	21.3114	20.6275	21.1017	20.9272	21.0152	20.6774	21.1155	20.9065	21.2515	21.4127	21.0622	20.6591	21.1069	21.2084	20.8817	20.7897	21.2118	20.9242	21.0112	21.6658	21.4638	21.0387	21.0164	20.7223	20.8289	21.1871	21.0775
tr|Q2L6V7|Q2L6V7_CAEEL	NA	NA	NA	NA	NA	NA	NA	NA	NA	NA	NA	NA	NA	NA	NA	NA	NA	NA	NA	NA	NA	NA	NA	NA	NA	NA	NA	NA	NA	NA	NA	NA	NA	NA	NA	NA	NA	NA	NA	NA	NA	NA	NA	NA	20.1633	20.3149	NA	21.2002	NA
tr|Q2L6V1|Q2L6V1_CAEEL;tr|Q2L6V2|Q2L6V2_CAEEL	NA	NA	NA	NA	NA	NA	NA	NA	NA	NA	NA	20.3304	NA	NA	NA	20.7075	NA	NA	NA	NA	NA	NA	NA	NA	NA	NA	NA	NA	NA	NA	NA	NA	NA	NA	NA	NA	NA	NA	NA	NA	NA	NA	NA	NA	NA	NA	NA	NA	NA
tr|Q2L6U9|Q2L6U9_CAEEL;tr|Q21810|Q21810_CAEEL	21.6235	21.3487	21.1633	20.8312	21.3505	21.2676	21.4181	21.5143	21.3911	20.743	20.9721	NA	NA	NA	NA	20.6092	NA	20.9138	20.0056	20.5135	20.0454	20.7228	NA	20.4075	NA	NA	20.3338	NA	NA	NA	NA	NA	NA	20.3969	NA	20.9786	20.5849	NA	21.0991	20.6131	19.7227	NA	20.6033	20.676	20.662	20.5072	20.3657	20.5175	20.8884
tr|Q2L6U7|Q2L6U7_CAEEL;tr|P90887|P90887_CAEEL;tr|H9G2W4|H9G2W4_CAEEL;tr|G3MU11|G3MU11_CAEEL;tr|I2HAA1|I2HAA1_CAEEL	20.5374	20.8556	21.382	NA	20.9169	NA	NA	21.2249	20.7096	20.416	NA	21.1595	NA	22.008	21.0275	NA	NA	21.8057	21.8443	NA	21.3607	21.6511	20.6899	19.7744	20.3723	NA	20.8232	20.2378	20.3394	20.5676	21.3044	20.8864	20.674	NA	21.4349	NA	21.0082	20.7526	21.2301	NA	20.6055	20.5791	21.2242	21.2451	21.171	21.2895	21.2428	20.7062	20.5421
tr|Q2HQL8|Q2HQL8_CAEEL	NA	NA	NA	NA	NA	NA	NA	NA	NA	NA	NA	NA	NA	NA	NA	NA	NA	NA	NA	NA	NA	NA	NA	NA	NA	NA	NA	NA	NA	NA	NA	NA	NA	NA	NA	NA	NA	NA	20.6884	20.9596	21.3471	21.2056	21.0923	NA	21.5308	21.7467	NA	NA	NA
tr|Q2HQL2|Q2HQL2_CAEEL	20.3016	NA	20.2162	NA	NA	NA	NA	20.1118	19.9139	19.7062	NA	21.7197	21.9744	21.6998	21.6288	21.8519	21.5193	21.7633	21.6225	21.5346	22.181	22.3487	22.0577	21.8698	22.0617	21.902	22.1152	21.6238	22.0821	21.9558	21.8153	22.1657	22.6944	22.4463	22.2098	22.3474	22.5117	22.4365	22.6693	22.5002	22.2686	22.6295	22.7227	22.9457	22.8618	23.0942	22.9314	23.1693	22.7007
tr|Q2EEM8|Q2EEM8_CAEEL	22.3877	NA	22.4804	21.6898	NA	NA	20.86	24.2546	NA	NA	23.7071	23.5143	23.7009	23.3374	22.1162	23.9197	23.2786	23.2312	23.0821	NA	24.2699	24.9501	24.021	24.3111	24.7488	24.7132	24.5433	24.2722	24.6285	25.0677	24.3544	25.1225	24.4428	24.8107	24.9633	25.0983	24.8908	25.0101	24.4644	24.8994	24.6246	25.1802	25.087	25.9417	24.9464	25.4395	25.2914	25.7847	25.5706
tr|Q2AAB7|Q2AAB7_CAEEL;tr|W6RTG0|W6RTG0_CAEEL	NA	NA	NA	NA	NA	NA	NA	NA	NA	NA	NA	21.4981	NA	NA	20.5983	21.6828	NA	21.4551	21.4292	NA	21.5525	NA	21.4032	22.2487	21.5287	21.4033	21.9264	21.7966	21.7325	21.8777	21.9147	20.0477	21.5044	20.9235	NA	NA	21.3917	NA	22.5672	NA	NA	21.425	NA	NA	21.7623	22.3292	NA	NA	NA
tr|Q27GU2|Q27GU2_CAEEL;sp|Q20222|FABP3_CAEEL	22.6537	22.4964	22.6105	22.5561	22.3215	22.854	22.737	22.2695	22.465	22.9346	21.9388	23.4858	23.1479	22.504	22.8003	23.3203	23.428	23.6593	23.284	23.0158	23.8963	24.0509	23.9875	23.8877	23.2766	23.876	23.5488	23.8734	23.7584	23.9333	24.1664	23.9815	24.4562	24.3576	24.3922	24.3866	24.293	24.086	23.9054	24.3143	23.978	24.3466	24.2284	24.6157	24.6866	24.9643	24.3534	24.5094	24.6314
tr|Q27GU1|Q27GU1_CAEEL;tr|H2KZD5|H2KZD5_CAEEL	23.1267	23.3737	23.5033	23.4183	23.1972	23.1154	23.0019	23.1829	23.2856	23.3487	22.558	23.0975	22.8461	22.9396	22.86	23.0741	23.1582	23.2626	23.1624	23.0833	23.0799	22.7745	22.8257	23.0779	22.8598	23.23	22.9405	22.9386	23.1029	22.9464	23.0027	23.1408	22.8828	22.8398	23.0395	22.8362	22.9797	22.8066	22.1713	22.6948	22.9106	23.1437	23.0457	22.9932	23.08	22.7169	23.0785	22.9554	22.9861
tr|Q27GT6|Q27GT6_CAEEL	NA	NA	NA	NA	NA	NA	NA	NA	19.7377	18.9742	NA	22.0651	NA	NA	NA	19.6562	NA	NA	NA	NA	21.5172	21.6451	21.3427	20.814	NA	19.8879	NA	20.88	19.8422	21.0561	21.2756	21.9741	NA	21.1176	20.83	20.962	20.8483	20.6735	21.1952	21.2542	NA	21.3332	22.4533	22.6491	23.4377	22.7043	21.9447	23.3081	22.3783
tr|Q27GQ5|Q27GQ5_CAEEL;tr|Q20584|Q20584_CAEEL;tr|Q27GQ6|Q27GQ6_CAEEL	NA	NA	NA	20.0284	NA	NA	NA	NA	20.026	NA	NA	NA	NA	NA	NA	NA	NA	NA	NA	NA	NA	NA	NA	NA	NA	NA	NA	NA	NA	NA	NA	NA	NA	NA	NA	NA	NA	NA	20.7642	NA	NA	19.6986	NA	20.7367	20.7761	21.0416	20.7567	NA	NA
tr|Q27GQ4|Q27GQ4_CAEEL;tr|A0A061AL87|A0A061AL87_CAEEL;tr|Q20109|Q20109_CAEEL;tr|A0A061AJK4|A0A061AJK4_CAEEL;tr|A0A061AD39|A0A061AD39_CAEEL;tr|A0A061AEC1|A0A061AEC1_CAEEL;tr|Q067Y1|Q067Y1_CAEEL;tr|A0A061AD72|A0A061AD72_CAEEL	NA	NA	NA	NA	NA	NA	NA	NA	NA	NA	NA	NA	NA	NA	NA	NA	NA	NA	NA	NA	NA	NA	NA	NA	NA	NA	NA	NA	NA	NA	NA	NA	NA	19.8111	NA	NA	NA	20.1398	NA	20.1227	NA	NA	NA	NA	20.6535	20.7585	NA	NA	20.9483
tr|Q27531|Q27531_CAEEL;tr|Q27506|Q27506_CAEEL;tr|Q27507|Q27507_CAEEL;tr|G5ED86|G5ED86_CAEEL	19.8147	NA	NA	NA	NA	NA	18.7585	19.4355	18.2736	NA	NA	19.9606	NA	20.01	18.752	20.6366	19.691	19.502	20.4312	19.8336	21.7901	21.1578	21.7688	21.5997	21.2096	21.8082	21.935	21.6436	21.3804	21.3459	22.0264	22.5699	22.5939	22.5459	23.245	22.939	22.8271	22.4632	21.7185	22.7721	22.6726	22.649	22.6242	23.627	23.8455	24.0387	23.4985	23.1508	23.5601
tr|Q27526|Q27526_CAEEL	NA	NA	NA	NA	NA	NA	NA	NA	NA	NA	NA	NA	NA	NA	NA	NA	NA	NA	NA	NA	NA	NA	NA	NA	NA	NA	NA	NA	NA	NA	NA	NA	NA	NA	NA	NA	NA	NA	21.0118	19.5149	19.5789	19.1787	19.3516	20.8272	20.9717	20.3428	20.177	NA	20.4868
tr|Q27512|Q27512_CAEEL;tr|Q7JMT5|Q7JMT5_CAEEL	20.6088	NA	20.9664	NA	NA	NA	NA	20.182	NA	20.4946	NA	19.584	19.8085	20.2668	19.9749	20.1894	NA	21.0494	20.5876	NA	19.9124	20.5334	20.8367	20.3471	20.5993	20.9079	20.5096	20.3236	NA	20.4856	20.4336	20.1715	20.5331	20.2249	20.8744	19.9304	20.2474	20.6052	20.5754	20.75	20.5307	20.892	20.9251	21.5977	21.2492	21.4231	21.0499	21.1957	21.2468
tr|Q27493|Q27493_CAEEL	21.1628	NA	NA	21.4528	21.2059	20.5056	NA	NA	NA	NA	NA	21.4601	21.0014	20.9506	20.9757	21.6541	NA	21.2195	20.8558	20.7976	20.8672	20.9307	NA	20.6759	20.4023	NA	NA	NA	NA	20.5054	NA	NA	NA	20.5598	NA	NA	NA	NA	20.1502	20.8577	19.7303	20.95	20.8363	20.9382	20.6657	21.0909	21.0822	20.779	20.9819
tr|Q27492|Q27492_CAEEL	20.3492	NA	19.9196	20.7352	NA	20.1808	20.3415	20.0323	20.4184	20.5679	19.7702	NA	20.1682	20.4136	20.4121	20.1588	20.045	20.4876	19.875	19.9203	20.0819	20.0135	19.6934	20.204	19.9814	20.0281	NA	19.7423	19.8307	19.9026	20.0204	19.8125	20.0142	19.9639	20.0852	19.6921	20.1043	20.2005	19.7818	19.7699	NA	20.003	20.4352	19.264	19.4437	19.8608	19.9351	19.2781	19.9359
tr|Q27485|Q27485_CAEEL;sp|P09588|H2A_CAEEL;tr|J7S164|J7S164_CAEEL;tr|J7SA65|J7SA65_CAEEL	25.6522	25.8278	NA	25.3942	NA	NA	25.0102	27.0814	26.4703	NA	NA	26.1831	NA	NA	NA	25.5374	NA	25.5871	25.3356	27.5386	NA	NA	24.4615	NA	NA	NA	27.4577	NA	26.4449	26.9496	25.9839	NA	26.8468	NA	27.1568	26.3889	26.2824	NA	26.6918	26.7375	27.0139	NA	26.0078	26.114	26.6256	26.4039	23.8581	25.2826	NA
tr|Q27481|Q27481_CAEEL;tr|C1P636|C1P636_CAEEL;tr|Q3S1J5|Q3S1J5_CAEEL	23.8306	23.6173	23.674	23.5203	23.6145	23.4384	23.3769	23.4938	23.6268	23.5227	23.5825	23.7341	23.6134	23.7512	23.6844	23.9341	23.533	23.5375	23.7024	23.805	23.8685	23.6548	24.0403	23.9058	23.9161	23.9871	23.9387	23.8938	23.9356	24.1285	23.7816	23.9223	23.8894	24.0096	24.0028	24.0158	23.9012	23.7331	23.7617	24.0951	23.9105	24.0151	24.1444	24.0584	24.4041	24.2585	24.481	24.1171	24.2218
tr|Q27473|Q27473_CAEEL	22.9123	23.4258	23.234	23.0325	22.9279	22.889	23.2759	23.4845	23.1345	23.4172	23.3011	23.5634	23.5013	23.24	23.2057	23.3254	23.6023	23.2801	23.2573	23.3657	23.5369	23.5019	23.4615	23.3735	23.2401	23.3435	23.447	23.6785	23.6322	23.7124	23.6098	23.5627	23.9828	23.7738	23.8109	23.5967	23.6393	23.7538	23.7104	24.2494	23.627	23.8805	23.9205	24.3752	24.2511	24.4636	24.4542	24.601	24.4686
tr|Q23683|Q23683_CAEEL	NA	NA	NA	NA	NA	NA	NA	NA	NA	NA	NA	NA	NA	NA	NA	NA	NA	NA	NA	NA	20.2285	21.2318	20.2978	20.468	20.6836	20.4894	20.3743	20.4633	20.4373	20.4206	20.5758	21.5904	21.9938	22.0442	21.2852	21.2766	21.4793	20.9701	19.8954	21.9637	21.8572	22.7326	22.0748	23.0709	22.61	23.1384	22.8644	22.2894	22.2852
tr|Q23660|Q23660_CAEEL	21.331	NA	20.6338	21.2787	21.1158	NA	20.9477	21.2624	20.8072	21.1883	20.5202	21.1211	20.8381	21.0626	20.7719	21.3912	21.1347	21.4569	21.2113	NA	NA	21.3775	21.3319	21.1301	21.6395	21.755	21.3442	21.7046	21.9154	21.6791	21.6839	21.9135	21.8725	21.8396	22.012	22.0992	21.5147	21.3023	21.9944	21.7843	NA	21.7067	21.9815	22.4475	22.59	22.4287	22.2861	22.4244	22.371
tr|Q23643|Q23643_CAEEL	NA	NA	NA	NA	NA	NA	NA	NA	NA	NA	NA	NA	NA	NA	NA	NA	NA	NA	NA	NA	NA	NA	NA	NA	NA	NA	NA	NA	NA	NA	NA	NA	NA	NA	NA	NA	NA	NA	NA	NA	NA	NA	NA	19.9932	20.5896	20.4562	NA	20.6005	20.4052
tr|Q23642|Q23642_CAEEL	NA	21.7876	21.1534	21.5828	NA	NA	NA	NA	NA	22.7075	NA	22.7249	22.2774	21.5058	23.8103	22.3293	22.8028	22.5925	22.4708	22.1919	23.2656	24.073	22.9986	23.2714	23.4999	23.2192	23.0627	23.2744	22.6391	23.0533	23.4265	23.8648	23.7868	23.5832	23.6342	23.3563	23.5428	23.6254	23.2565	22.1843	23.1751	23.6711	23.5995	24.0844	24.5525	24.4881	24.1001	23.8271	24.0892
tr|Q23624|Q23624_CAEEL	22.2987	21.9183	21.5888	22.143	21.8141	21.3175	21.8311	22.2306	21.7967	21.8176	21.8968	22.3472	22.1912	22.5934	22.3648	22.7949	22.3816	22.3254	22.7302	22.936	22.292	21.6843	22.3764	22.5458	22.3381	21.6747	22.5678	22.6564	22.6934	22.4542	22.3668	22.2195	23.0919	22.4221	22.9065	22.6523	22.4688	22.3484	23.1585	22.4911	22.7274	22.2318	22.6935	22.9269	23.4328	23.2227	23.4218	23.2351	23.0559
tr|Q23621|Q23621_CAEEL	26.2469	26.102	26.0932	26.2353	25.9973	26.144	26.1243	26.2994	26.2416	26.5431	26.1659	27.0342	26.6211	26.3151	26.4464	26.7092	26.569	26.8942	26.8803	26.4455	27.0687	26.866	26.9123	27.0445	26.6399	26.7447	26.875	26.9973	26.8505	26.8285	26.9833	27.0312	27.011	26.9405	26.8882	26.895	26.9405	26.9556	27.0497	27.039	26.8411	27.0902	26.9995	26.9225	27.0319	27.0917	26.817	26.8076	26.7799
tr|Q23614|Q23614_CAEEL	20.6043	20.2843	NA	NA	NA	NA	20.8412	20.8379	NA	NA	21.5047	20.5352	19.9943	NA	20.4902	21.5305	20.107	20.6927	21.3743	21.1952	21.5337	21.6683	21.0698	21.2125	21.5268	21.2521	NA	21.4494	NA	21.2337	21.8012	21.003	21.8366	21.7077	21.9598	21.4722	21.5867	21.4522	21.3438	21.5163	21.3101	21.6319	21.8645	22.4699	22.9152	22.5702	22.6195	22.3739	22.0931
tr|Q23605|Q23605_CAEEL	NA	NA	NA	NA	NA	NA	19.7703	NA	NA	NA	NA	NA	NA	NA	19.3192	NA	NA	21.0212	20.174	NA	20.4978	NA	NA	21.5859	NA	NA	NA	19.8302	NA	19.8075	20.5582	NA	NA	NA	NA	NA	NA	NA	22.1339	NA	19.8777	NA	20.9663	21.5275	21.2234	NA	20.6954	NA	20.4377
tr|Q23604|Q23604_CAEEL	22.4773	NA	22.7679	21.6199	22.3702	21.8325	22.9994	21.1138	21.9914	22.3245	22.7387	23.4395	23.4951	24.0799	24.0848	23.4422	22.5773	23.4455	23.3422	23.9048	23.4227	23.8624	23.9769	23.4448	23.7777	23.9586	23.8911	23.3982	23.1618	23.8168	23.3138	24.0342	23.9007	24.165	24.0174	23.7082	24.3183	24.0565	24.0799	NA	NA	24.2511	24.0564	25.2382	25.0919	24.9096	24.9108	25.0704	24.7309
tr|Q23597|Q23597_CAEEL	22.1042	22.6046	22.6986	22.504	21.5378	21.8109	22.0722	22.1691	22.7227	22.4036	22.6804	23.0518	21.6772	22.352	22.7629	22.8067	22.1254	22.2205	22.5705	21.5788	22.6813	21.9469	22.89	22.9644	21.8888	22.5633	22.5224	22.7303	22.1089	22.5512	23.0204	22.6445	22.8377	22.7417	22.4579	22.25	22.6437	22.8464	22.7567	23.0743	22.4235	22.6628	22.4247	22.5106	22.6083	22.7809	22.0807	22.8142	22.3589
tr|Q23594|Q23594_CAEEL	NA	NA	NA	NA	NA	NA	NA	NA	NA	NA	NA	NA	NA	NA	NA	NA	NA	NA	NA	NA	NA	NA	NA	NA	NA	NA	NA	NA	NA	NA	NA	NA	NA	NA	NA	NA	NA	NA	NA	NA	NA	NA	NA	NA	NA	NA	NA	NA	NA
tr|Q23591|Q23591_CAEEL	20.8045	20.7156	20.489	20.8331	20.3281	NA	20.375	20.6662	20.5615	20.6877	20.115	20.6188	20.3636	NA	20.7096	20.6812	21.1368	21.0859	20.4212	NA	20.581	20.648	20.5952	20.7147	NA	20.688	20.7271	20.7695	20.6287	20.7742	20.4582	20.8663	20.6616	20.7729	20.8015	20.9488	20.3297	20.6854	19.4348	19.873	20.558	20.0601	20.3353	20.4025	20.6435	20.2094	20.333	20.2853	19.9221
tr|Q23543|Q23543_CAEEL	21.4166	21.0756	21.2618	20.919	NA	21.2019	21.0825	21.5181	20.9878	20.888	20.9913	22.3104	21.5107	21.5385	NA	21.7546	21.9425	21.6815	22.0612	21.5117	22.2635	21.043	22.1905	22.34	21.6595	22.2134	22.1917	21.8508	22.564	21.9698	22.2065	22.086	21.851	22.2065	21.8504	21.9088	22.3669	22.765	21.0631	21.9268	21.8493	22.0274	22.217	22.1839	21.8743	21.8177	22.3936	21.9639	22.1394
tr|Q23526|Q23526_CAEEL;tr|Q95PW8|Q95PW8_CAEEL	19.9344	NA	20.1526	NA	NA	NA	NA	NA	19.8108	20.5255	NA	20.0251	19.915	19.8976	19.7902	20.7521	19.8959	20.275	20.0434	20.1659	19.9796	19.8825	20.2732	20.1045	19.8818	19.6219	20.5201	19.9076	20.5064	20.0675	20.3183	20.3224	20.2151	19.9766	20.2223	20.5566	19.8623	20.0896	20.3169	20.0986	20.2931	20.2326	20.6148	NA	19.8884	20.7646	20.6145	20.4987	20.5872
tr|Q23494|Q23494_CAEEL	21.902	21.8999	21.5741	21.4608	21.0188	20.9178	21.1796	21.2845	21.482	21.4061	NA	21.3878	21.4239	21.287	21.1134	NA	21.5433	21.4924	21.2258	21.3899	21.2954	NA	21.1291	21.4728	20.9865	21.0931	NA	21.3068	21.1421	NA	21.4638	NA	21.2877	NA	NA	NA	NA	NA	NA	20.9298	21.1637	NA	21.3576	21.1025	21.0524	21.0523	20.9482	21.5114	21.0075
tr|Q23493|Q23493_CAEEL	21.7191	21.8388	21.2264	21.7048	21.4475	21.366	20.9497	22.1056	21.8909	21.2299	21.0785	21.5442	21.3229	21.2953	21.1268	20.981	21.7194	21.5382	21.7042	21.4084	21.597	20.5683	21.4699	21.3488	20.4094	20.6249	21.0818	21.0178	21.134	21.244	21.5653	21.0893	21.4607	21.3408	21.5488	20.864	21.6491	20.8363	21.3718	21.3667	NA	21.2995	21.8828	21.1057	20.6778	20.9493	21.2444	20.8082	20.6596
tr|Q23463|Q23463_CAEEL	22.6648	22.2527	22.2716	22.4105	21.5785	21.5954	21.5558	21.3336	22.0219	22.1711	22.0832	22.4465	22.3176	22.2147	22.3924	22.2372	22.2529	22.2183	22.2857	22.3061	22.3319	21.6238	22.1591	22.4705	22.434	22.047	22.1482	22.1432	22.1373	22.3227	21.9913	21.8469	21.887	22.0853	21.958	21.7475	21.6799	21.6716	21.7587	21.9809	21.5895	21.9974	21.9972	22.0611	21.8852	21.936	21.9626	21.9355	22.5724
tr|Q23451|Q23451_CAEEL	22.5165	22.4223	22.4424	22.526	22.7417	22.6239	22.4174	22.3023	22.1807	22.78	22.5394	22.9138	23.0123	23.2014	23.2112	22.8817	22.7488	22.8162	22.9793	22.5491	22.7873	22.9941	22.695	22.8902	22.8897	22.9192	22.9561	22.6669	22.6604	23.0579	23.1463	22.8102	22.9594	23.179	22.993	22.8047	23.0503	22.9948	22.5258	22.9385	22.6805	23.1482	23.1001	22.9816	23.0204	22.6846	23.1826	23.1111	23.1047
tr|Q23447|Q23447_CAEEL;tr|U4PMA2|U4PMA2_CAEEL	22.5919	21.9991	21.3841	22.0634	21.679	21.9696	21.7828	23.1367	21.9743	21.8984	22.1634	NA	NA	NA	NA	NA	NA	NA	22.0969	NA	NA	NA	NA	NA	NA	NA	NA	20.5254	NA	20.273	20.1834	NA	NA	20.1559	NA	NA	20.2913	NA	21.3236	NA	20.9247	21.2121	20.2685	20.1923	21.0464	NA	NA	NA	NA
tr|Q23384|Q23384_CAEEL	19.6501	NA	NA	NA	NA	NA	NA	NA	NA	NA	NA	19.504	NA	NA	NA	NA	NA	NA	NA	NA	NA	NA	NA	NA	NA	NA	NA	19.4205	NA	NA	NA	NA	NA	19.3403	19.1875	NA	NA	19.5984	NA	NA	NA	NA	NA	NA	20.8286	20.4149	20.2984	20.5833	NA
tr|Q23382|Q23382_CAEEL	29.279	29.6272	28.049	29.6823	29.531	29.4501	29.6916	29.6849	28.4052	29.6747	29.1176	28.7341	28.6127	26.9819	28.6106	28.3701	28.6236	28.6877	28.697	28.4486	28.7145	27.7501	28.2547	28.548	28.4987	28.4806	28.3655	28.5166	28.5151	28.5381	28.527	28.5008	28.1228	28.5261	28.5391	28.7195	28.7233	27.8589	28.1794	28.3862	28.6679	28.578	28.4762	28.3461	28.9823	28.9399	28.3321	28.4289	28.6156
tr|Q23378|Q23378_CAEEL	23.8412	22.9016	21.9698	23.563	22.3966	NA	23.165	23.7423	23.2815	22.5063	22.4583	22.6103	22.2663	23.8193	23.0955	24.666	24.3223	22.5707	22.7614	22.1987	22.9829	23.0038	23.3373	23.5934	23.3423	23.0762	22.8311	23.8698	23.5737	22.8813	23.6407	24.5444	24.5523	24.2312	23.3466	23.6527	24.3689	23.5807	23.6179	23.1543	23.9852	24.131	24.3592	24.2186	24.1724	24.5182	23.6705	23.1577	23.3816
tr|Q23368|Q23368_CAEEL	20.4181	19.9455	20.347	20.4021	NA	NA	20.5985	20.5307	19.897	20.0953	NA	20.5525	19.626	NA	20.6987	20.78	20.0801	20.3996	20.6632	20.5606	20.4469	19.427	19.8411	20.3907	20.2555	20.8711	20.3465	20.265	20.0649	20.267	20.0972	20.1558	20.2272	20.3424	20.3128	20.084	20.1426	20.2539	20.6563	20.5513	19.8721	20.7596	20.4977	20.8008	21.1311	21.4119	21.1877	20.8895	20.731
tr|Q23320|Q23320_CAEEL	NA	NA	NA	NA	NA	NA	NA	NA	NA	NA	NA	NA	NA	NA	NA	NA	NA	NA	NA	NA	NA	NA	NA	NA	NA	NA	NA	NA	NA	21.2377	NA	NA	NA	NA	NA	NA	NA	NA	NA	NA	NA	NA	NA	NA	NA	NA	NA	NA	NA
tr|Q23315|Q23315_CAEEL	23.7192	23.7093	23.738	23.6688	23.8136	23.5288	23.7194	23.526	23.8188	23.6998	23.5904	23.4563	23.5646	23.6759	23.5559	23.6957	23.4487	23.499	23.532	23.7335	23.3838	23.0162	23.4828	23.4258	23.435	23.5617	23.3397	23.3263	23.3874	23.4947	23.4293	23.1379	23.3109	23.4039	23.3676	23.3072	23.5195	23.1777	23.261	23.4625	23.2658	23.352	23.4695	23.4451	23.5122	23.4707	23.555	23.3949	23.4712
tr|Q23273|Q23273_CAEEL;tr|H9G2Y9|H9G2Y9_CAEEL;tr|H9G2Y8|H9G2Y8_CAEEL	NA	NA	NA	NA	NA	NA	NA	NA	NA	NA	NA	NA	NA	NA	NA	NA	NA	NA	NA	NA	NA	NA	NA	NA	NA	NA	NA	NA	NA	NA	NA	NA	NA	NA	NA	NA	NA	NA	NA	NA	21.4009	NA	NA	NA	20.8929	21.5782	NA	NA	NA
tr|Q23258|Q23258_CAEEL	22.6931	23.0157	23.2839	22.8729	22.4728	23.0128	23.8391	22.468	22.9296	22.7052	23.1559	24.3488	23.4637	23.5118	24.0134	23.7483	23.1795	23.9131	24.6956	24.1301	24.0921	23.9563	23.9947	24.4656	24.8785	22.9945	24.3766	24.0297	23.4068	24.4929	23.7987	23.16	23.5219	23.5284	23.6802	23.5669	23.6329	24.0139	25.14	23.9948	22.8415	23.6824	23.991	24.8531	24.258	24.0917	24.7502	24.5858	24.5352
tr|Q23227|Q23227_CAEEL;tr|A0A3B1E3U1|A0A3B1E3U1_CAEEL	20.5397	NA	NA	20.8012	NA	NA	20.81	19.6667	20.5377	20.9439	20.9453	21.1386	22.0633	21.3772	21.6871	20.8612	21.3853	21.9389	21.5678	21.7242	22.005	21.6662	21.9057	22.0109	22.3859	21.9957	22.2938	22.2728	22.2593	21.7652	22.3129	22.5097	22.6372	22.6317	22.3283	22.2849	22.4335	21.5068	21.9861	22.2751	21.8966	22.7246	22.6784	22.3224	22.456	22.8182	22.6815	22.6724	22.2776
tr|Q23215|Q23215_CAEEL	NA	NA	NA	NA	NA	NA	NA	NA	NA	NA	NA	NA	NA	NA	NA	NA	NA	NA	NA	NA	NA	NA	NA	NA	NA	NA	NA	21.2473	NA	NA	NA	NA	NA	21.4733	NA	20.8451	NA	NA	22.614	22.3617	22.6275	21.5026	21.2294	21.2366	21.6247	21.0954	20.7936	21.1664	21.2762
tr|Q23191|Q23191_CAEEL	NA	NA	NA	NA	NA	NA	NA	NA	NA	NA	NA	NA	NA	NA	NA	NA	NA	NA	NA	NA	NA	NA	NA	NA	NA	NA	NA	NA	NA	NA	NA	NA	NA	NA	NA	NA	NA	NA	NA	NA	NA	NA	NA	NA	NA	NA	NA	NA	NA
tr|Q23186|Q23186_CAEEL	20.1674	NA	NA	NA	19.9805	NA	NA	NA	NA	NA	NA	20.2269	20.1218	19.6246	NA	20.902	20.1552	NA	20.3761	NA	20.1071	20.5453	19.3425	19.9894	21.2297	20.096	20.5426	19.9709	20.5951	20.4254	20.3494	20.3252	19.7849	NA	20.4439	20.1662	20.4075	NA	NA	NA	NA	20.5911	20.6456	20.9998	NA	20.9884	20.7371	20.7203	21.0434
tr|Q23179|Q23179_CAEEL	18.7467	18.5945	18.877	18.2736	19.6946	18.6185	19.4343	18.7595	19.0976	18.2736	18.8982	19.9896	19.2106	19.7212	20.4737	20.3245	19.5897	19.8777	20.1272	19.4689	22.3013	22.5157	21.9609	22.0338	22.1052	21.8543	21.7137	21.8346	22.4353	21.9852	22.1814	23.7303	23.0285	23.126	22.6707	22.7543	23.2052	23.3307	22.7018	22.5215	22.8955	23.5968	23.5274	24.3411	24.1356	24.241	23.9123	24.3925	23.6923
tr|Q23166|Q23166_CAEEL	21.2353	20.9636	21.0617	20.8964	20.851	20.2111	21.0186	21.4809	21.071	20.8468	20.7918	21.4905	20.3554	20.8128	20.7475	21.425	NA	20.9657	21.2991	19.8161	21.1657	19.9486	21.3746	21.6545	20.8409	20.3335	21.2546	21.1004	20.7684	20.0816	21.8455	21.0648	21.6636	20.6497	20.1633	21.243	21.2385	20.5925	21.6808	20.6818	20.4129	21.512	21.6097	21.661	22.1854	22.075	21.6322	21.7003	21.4555
tr|Q23158|Q23158_CAEEL;tr|Q9XVU8|Q9XVU8_CAEEL;tr|H2L2C9|H2L2C9_CAEEL;tr|H2L2C8|H2L2C8_CAEEL	25.8219	25.7555	25.7419	25.7284	25.6681	25.5872	25.8569	25.8247	25.7507	25.748	25.7789	26.3625	26.1832	26.5992	26.4052	26.4855	26.6123	26.4715	26.3326	26.541	26.7031	26.8453	26.6878	26.6039	26.4064	26.6755	26.6736	26.8107	26.7166	26.7345	26.781	26.6575	26.6845	26.6451	26.7354	26.6907	26.7612	26.6168	26.7596	26.7046	26.6089	26.6565	26.7119	26.6404	26.7362	26.6562	26.7148	26.6026	26.7459
tr|Q23146|Q23146_CAEEL	21.9938	21.7178	21.8508	21.5965	21.0817	21.187	21.8822	22.1549	21.7495	22.199	21.8159	22.0318	21.1698	22.0828	21.3099	22.0515	21.675	21.8848	21.6482	21.7589	21.854	21.885	21.8896	22.0375	21.7273	22.0037	22.1426	21.9308	21.7891	21.9093	21.9857	21.7572	21.7995	21.4793	21.9077	21.7929	21.867	21.8146	21.8782	21.8206	21.5913	21.7103	21.832	22.3614	22.2854	22.4389	22.1102	22.2099	22.4025
tr|Q23098|Q23098_CAEEL	22.0739	22.2431	22.4671	22.3623	21.7036	NA	22.3668	22.6185	22.415	21.9296	21.835	22.5471	22.1353	20.867	21.9151	21.4693	22.0478	22.526	22.1601	22.6761	22.1167	21.8362	22.5212	22.2446	22.1719	22.6326	22.379	22.346	22.0423	22.4789	22.2404	22.2783	22.219	22.2674	22.1222	22.4748	22.2427	22.2922	22.491	21.9696	22.5782	22.0593	22.6206	22.8626	22.9361	22.8374	22.7061	22.732	22.5866
tr|Q23089|Q23089_CAEEL;tr|Q8MPS6|Q8MPS6_CAEEL	21.4853	21.6615	21.7023	21.3851	21.1919	20.5308	21.5208	21.6855	21.5747	21.1738	20.6575	21.8241	20.8607	20.9254	20.9267	21.1701	21.5634	21.3689	21.2223	21.2243	21.8307	21.5272	21.955	21.8131	21.5512	21.6022	21.499	21.812	21.886	21.7614	21.478	21.6798	21.7585	21.7932	21.6069	21.8168	21.6965	21.6234	21.2192	21.9248	21.5781	21.8288	21.8771	22.0861	22.3384	22.0526	22.182	21.9506	21.8678
tr|Q23087|Q23087_CAEEL	19.4995	NA	19.2438	19.1885	NA	NA	19.2438	NA	NA	NA	NA	NA	NA	19.4822	NA	NA	NA	19.1678	19.5477	19.5647	19.3642	19.1815	19.219	NA	NA	NA	NA	19.1632	19.6012	19.4309	NA	NA	NA	NA	NA	NA	19.4627	NA	19.2688	19.4454	NA	19.5922	19.2182	19.5856	NA	19.4891	19.2433	NA	19.2223
tr|Q23068|Q23068_CAEEL;tr|A0A0K3AVX4|A0A0K3AVX4_CAEEL	20.568	20.3365	20.8748	20.2473	20.7899	20.2578	20.4097	20.8109	20.8698	19.6162	20.67	21.3821	21.0983	21.439	20.9857	21.7567	21.4774	21.6851	21.5165	20.7364	21.9322	21.5697	21.8211	22.044	21.3073	21.4242	21.423	22.0519	22.0582	21.3546	21.8435	22.0055	21.9023	22.0986	21.5656	21.7782	21.9444	21.81	22.2004	22.1041	22.0397	22.3216	22.3501	22.4844	22.305	22.3206	22.4262	22.2814	22.1502
tr|Q23050|Q23050_CAEEL;tr|H2L0M6|H2L0M6_CAEEL	25.2751	24.7603	25.0171	24.975	24.7289	25.032	24.9904	24.9421	24.8892	25.2242	24.8951	25.3691	25.6039	24.9466	25.3483	25.4246	25.1534	25.3563	25.5414	25.2529	25.8159	25.8921	26.0029	25.7197	25.7351	25.9987	25.6299	26.078	25.7975	25.8181	25.8234	26.066	25.7226	26.0481	25.8345	25.9509	25.9831	25.9478	26.0564	25.5918	26.0043	26.1317	25.9236	25.5903	26.1123	26.0621	25.298	25.6954	25.4387
tr|Q23044|Q23044_CAEEL	NA	20.7661	20.8311	21.8719	22.9062	21.3124	21.6455	20.8341	20.566	19.7324	20.5741	20.0064	20.6909	19.9028	20.603	20.4084	20.4682	20.5834	21.0913	20.7956	21.689	23.2052	21.9276	21.805	21.8354	22.1192	20.8797	22.1487	22.1398	21.4186	21.6929	23.0194	22.4216	22.6823	22.4322	23.1685	22.6337	23.6029	23.6018	22.5681	22.0646	22.8852	22.6486	23.2746	23.587	23.3553	22.6593	22.614	22.7755
tr|Q23030|Q23030_CAEEL	NA	NA	NA	NA	NA	NA	NA	NA	NA	NA	NA	NA	NA	NA	NA	NA	NA	NA	NA	NA	NA	NA	NA	NA	NA	NA	19.4022	NA	NA	NA	19.1139	NA	19.3987	NA	19.3781	19.4021	NA	NA	19.3626	NA	NA	NA	NA	19.5661	19.6208	19.9473	19.356	NA	NA
tr|Q23010|Q23010_CAEEL	NA	NA	NA	NA	NA	NA	NA	NA	NA	NA	NA	NA	NA	NA	NA	NA	NA	NA	NA	NA	NA	NA	NA	NA	NA	NA	NA	NA	NA	NA	NA	NA	NA	NA	NA	NA	NA	NA	NA	NA	NA	NA	NA	NA	NA	NA	NA	NA	NA
tr|Q22972|Q22972_CAEEL	23.3254	22.8465	22.7859	22.4956	23.0115	22.9124	23.6011	23.1065	23.0842	22.867	23.1446	23.7522	24.4512	24.2499	24.2228	23.9568	24.3083	24.4168	24.6539	24.184	24.2328	23.8476	23.7232	23.5413	24.0586	24.3998	24.0733	24.094	24.1199	23.398	24.3908	23.5954	23.9254	23.2856	23.8505	23.7523	23.5488	23.613	23.9536	23.4657	24.1916	23.9212	23.9058	24.2796	24.0844	24.1233	24.1718	23.62	23.4441
tr|Q22968|Q22968_CAEEL	22.8525	22.5236	22.5236	22.5764	22.5123	22.2379	22.6717	22.6596	22.7297	22.6206	22.8196	22.771	22.553	22.4975	22.2102	22.8089	22.5204	22.7547	22.5344	22.5695	22.5906	22.3712	22.3496	22.4242	22.3341	22.3374	22.2591	22.3516	22.7032	22.4038	22.5211	22.5523	22.2822	22.2084	22.6542	22.5132	22.5717	22.5071	22.7365	22.1535	22.5926	22.4778	22.6989	22.7474	22.5864	22.6725	22.4589	22.3223	22.3756
tr|Q22966|Q22966_CAEEL	20.14	20.0185	20.1064	20.069	NA	NA	20.5759	19.8368	20.3176	20.1706	20.1068	22.3391	22.9883	22.4426	22.7455	22.7301	21.9847	22.5138	22.5819	22.9759	23.4408	23.8701	23.5527	23.516	23.4736	23.5218	23.802	23.5828	23.8583	23.575	23.6781	23.4913	23.7652	23.2308	24.0914	23.6998	23.7897	23.6581	23.9089	24.0137	23.6044	23.4801	23.7501	23.6162	23.7724	24.0735	23.6531	23.4569	23.2687
tr|Q22947|Q22947_CAEEL	21.1497	20.9849	20.9787	20.9754	20.8948	20.7883	20.9986	21.2708	21.1029	21.09	21.0586	21.2118	NA	20.8256	20.7517	21.1257	20.9433	21.2136	21.2717	20.9424	NA	20.9572	NA	NA	NA	NA	NA	NA	21.2076	NA	21.3852	NA	21.2064	21.0292	21.1465	20.9414	21.0837	21.0471	21.3491	21.0771	NA	NA	NA	NA	NA	NA	NA	NA	NA
tr|Q22945|Q22945_CAEEL	23.1391	22.151	22.1447	22.0959	22.0649	22.0746	22.7703	23.1318	23.0481	22.2145	21.786	22.2382	20.9563	21.037	21.7898	21.8406	21.2691	21.0556	21.0966	NA	21.4494	NA	19.7178	NA	20.1819	NA	21.5106	21.201	20.2173	NA	20.3913	NA	NA	NA	NA	NA	NA	NA	NA	NA	NA	NA	NA	NA	NA	NA	NA	NA	NA
tr|Q22922|Q22922_CAEEL	21.7979	21.4973	21.498	21.508	21.2501	21.2417	21.6154	21.9923	21.9129	22.0816	21.6349	21.423	20.7749	20.9858	21.0625	21.4066	21.6564	21.3742	21.4205	21.3344	20.9009	21.3314	21.0642	20.9698	21.1186	21.1616	20.8969	21.2988	21.2133	21.0245	21.0678	21.1804	21.3917	20.9424	21.3213	21.2412	21.1599	22.0062	21.7527	21.6814	20.9813	21.0796	21.0265	21.4802	21.1237	21.5225	20.504	21.7672	21.1051
tr|Q22882|Q22882_CAEEL	23.0854	21.9208	22.6306	23.0132	22.0548	NA	23.2311	NA	22.059	NA	22.8789	NA	23.6333	23.4988	23.7632	23.3178	23.7311	NA	NA	22.281	NA	NA	NA	23.4879	NA	NA	23.8267	NA	23.8469	23.6018	NA	23.6525	NA	NA	23.7645	NA	NA	NA	NA	NA	NA	NA	NA	NA	NA	NA	NA	NA	NA
tr|Q22850|Q22850_CAEEL	NA	NA	NA	NA	NA	NA	NA	NA	NA	NA	NA	NA	NA	NA	NA	NA	NA	NA	NA	NA	NA	NA	NA	NA	NA	NA	NA	NA	NA	NA	NA	NA	NA	NA	NA	NA	NA	NA	NA	NA	NA	20.7189	20.5197	20.4449	20.854	20.7702	NA	NA	20.1041
tr|Q22814|Q22814_CAEEL	21.0254	NA	21.3863	21.3163	20.573	NA	21.0241	21.0378	21.2908	21.1538	20.8908	21.4671	NA	21.5142	21.3596	20.7972	21.2413	21.9006	21.0149	21.2892	21.9422	21.9039	21.2555	21.3679	21.6771	21.1635	21.4643	21.4301	21.4239	21.4343	22.143	21.5813	21.9181	21.5532	21.9193	21.9445	21.4865	21.3948	21.8096	21.2576	21.9196	22.0983	21.8025	22.2631	21.7896	22.1509	22.4932	21.8623	22.4483
tr|Q22800|Q22800_CAEEL	NA	20.7297	NA	NA	NA	NA	NA	NA	NA	21.0054	NA	21.3167	NA	20.6159	20.6146	NA	20.8989	20.8855	NA	20.7178	20.445	NA	20.5423	20.7474	NA	NA	20.635	20.4167	NA	20.6296	20.7051	20.582	20.221	20.5179	20.5504	20.6031	20.6306	NA	NA	20.5274	NA	NA	20.8707	NA	20.5978	NA	NA	NA	NA
tr|Q22792|Q22792_CAEEL	20.8606	20.7686	20.9332	20.961	20.019	20.5691	21.0361	20.7811	20.617	20.6408	20.0079	21.1155	20.7475	20.5695	20.1261	21.0219	20.8017	20.9857	21.2809	20.8847	21.3555	19.4442	20.9691	21.5021	20.7651	20.8341	21.3974	21.1953	20.949	21.0757	21.279	20.799	21.2858	21.3807	21.1411	20.9582	21.2728	20.6586	20.4575	21.0876	20.7523	20.8156	21.6206	21.1576	21.7477	21.5036	21.3473	21.2058	21.3318
tr|Q22781|Q22781_CAEEL	23.0561	22.9138	23.0124	23.1532	22.7678	22.7385	22.8391	23.0355	23.0063	22.8863	22.7859	22.6399	22.1981	22.2852	22.4507	23.194	22.971	22.9103	22.8632	22.8142	23.0407	22.7722	22.7821	22.9815	22.6495	22.382	22.9973	22.7448	22.8788	22.8622	22.8903	22.6799	22.686	22.8638	22.8377	22.9333	22.7757	22.9501	23.0704	23.0586	22.7779	22.9999	23.0709	23.0876	23.1858	23.1305	22.8302	23.1463	22.9977
tr|Q22776|Q22776_CAEEL;tr|Q52GZ2|Q52GZ2_CAEEL	NA	NA	NA	NA	NA	NA	NA	NA	NA	NA	NA	NA	NA	NA	NA	NA	NA	NA	NA	NA	NA	NA	NA	NA	NA	NA	NA	NA	NA	NA	NA	NA	NA	NA	NA	NA	NA	NA	NA	NA	NA	NA	NA	NA	NA	NA	NA	NA	NA
tr|Q22768|Q22768_CAEEL	NA	NA	NA	NA	NA	NA	22.0259	NA	NA	NA	NA	22.5034	NA	NA	NA	22.1513	NA	NA	22.0757	NA	21.8784	NA	22.4636	21.8394	22.4471	22.4209	22.4914	22.1156	22.3587	22.3628	22.599	22.4487	22.3649	22.473	22.4076	22.3254	21.9519	NA	22.5597	22.2631	22.4524	22.5641	22.7302	23.0253	23.1206	22.9082	22.676	23.2017	22.7306
tr|Q22763|Q22763_CAEEL	23.0609	21.6982	20.7492	21.8003	20.6385	20.3569	21.0722	22.757	21.8257	22.0462	21.8037	22.0394	20.2233	20.2944	20.2515	22.6084	20.2297	20.3848	20.3321	20.528	19.957	20.5187	20.361	20.1474	20.2758	20.4722	20.1196	20.5412	20.2717	19.7035	NA	NA	NA	20.1712	NA	NA	NA	19.8272	NA	NA	NA	NA	21.0025	20.3636	20.5271	20.5849	21.0755	20.5491	20.7968
tr|Q22758|Q22758_CAEEL;tr|G5ED20|G5ED20_CAEEL	21.0519	20.5939	20.309	21.2395	19.7918	20.1133	20.7931	21.1675	21.1564	20.9713	20.8004	21.3098	21.3015	20.8299	20.6852	20.846	20.6875	21.25	20.8098	20.878	20.9948	20.7423	21.0969	21.1498	20.5553	20.3416	20.9718	21.2877	20.7878	20.6896	20.9038	21.2467	21.4627	20.8868	20.897	21.215	20.9518	20.5624	20.8735	21.2559	20.9307	20.8936	21.5699	21.8039	22.1568	22.2307	21.5413	21.6948	21.6753
tr|Q22757|Q22757_CAEEL	NA	NA	NA	NA	NA	NA	NA	NA	NA	NA	NA	NA	NA	NA	NA	NA	NA	NA	NA	NA	NA	NA	NA	NA	NA	NA	NA	NA	NA	NA	NA	NA	NA	NA	NA	NA	NA	NA	NA	NA	NA	NA	NA	NA	NA	21.3583	NA	NA	NA
tr|Q22752|Q22752_CAEEL	20.7397	20.7639	21.0997	20.9483	20.3252	NA	21.2071	21.576	21.4541	21.5476	20.7494	19.7123	20.785	20.4684	NA	21.085	21.591	21.3361	21.3212	21.6597	21.1512	20.7733	21.4142	21.8153	21.1879	NA	21.4878	21.4721	21.48	21.81	21.3406	20.9661	21.2792	21.3346	21.4154	21.1476	21.5384	21.2261	21.478	21.478	21.0571	21.311	21.4474	21.7955	21.8817	21.894	22.0586	21.9471	22.0722
tr|Q22750|Q22750_CAEEL	NA	NA	NA	NA	NA	NA	NA	NA	NA	NA	NA	NA	NA	NA	NA	NA	NA	NA	NA	NA	NA	NA	NA	NA	NA	NA	NA	NA	NA	NA	NA	NA	NA	NA	NA	NA	NA	NA	NA	NA	NA	NA	NA	NA	NA	NA	NA	NA	NA
tr|Q22743|Q22743_CAEEL	20.9974	20.9722	20.7165	20.9381	20.8033	20.3794	20.5783	20.6154	NA	20.7296	20.6188	21.1739	21.106	21.4351	20.6951	21.2185	20.9697	20.9427	21.0541	21.0049	21.4598	21.1055	20.8907	21.445	21.6979	21.3833	21.4266	21.0924	20.9188	21.5208	21.3104	21.0195	21.3667	21.2867	20.8667	21.4421	21.1029	21.5682	21.4313	21.6397	21.0967	21.1236	21.3448	21.2331	21.5404	21.7851	21.4948	21.4735	21.3743
tr|Q22721|Q22721_CAEEL	NA	NA	NA	NA	NA	NA	NA	NA	NA	NA	NA	NA	NA	NA	NA	NA	NA	NA	NA	NA	NA	NA	NA	NA	NA	NA	NA	NA	NA	NA	NA	NA	NA	NA	NA	NA	NA	NA	NA	NA	NA	NA	NA	NA	NA	NA	19.9582	NA	NA
tr|Q22716|Q22716_CAEEL	27.8911	27.1092	26.9111	26.5152	27.522	27.3693	26.2406	26.1884	25.7166	26.4766	27.2384	26.4223	27.0805	26.2034	27.0544	26.6296	25.8126	26.2134	26.4483	26.3664	26.5958	26.9786	26.9558	26.8372	27.1813	27.2853	26.4002	26.6694	26.8297	26.6702	26.7095	26.7791	26.2681	26.5599	26.4972	26.674	26.6147	26.6981	26.6001	26.1687	26.3253	26.8438	26.7267	25.9851	26.3227	26.191	26.2819	25.8206	25.6511
tr|Q22714|Q22714_CAEEL	NA	NA	NA	NA	NA	NA	NA	NA	NA	NA	NA	19.2151	19.7199	NA	20.4767	20.4194	19.6534	NA	19.5603	19.3627	21.1767	23.2077	21.9391	21.1814	22.5997	22.6366	21.1295	22.3241	22.3136	21.1807	21.1589	22.8317	21.7071	22.2263	22.2641	21.8024	21.6293	23.4523	22.7767	22.5271	22.4624	22.8527	22.5352	23.0669	22.538	22.7295	22.5859	22.5168	22.6667
tr|Q22694|Q22694_CAEEL;tr|O62342|O62342_CAEEL;tr|Q7YTH0|Q7YTH0_CAEEL	NA	NA	NA	NA	NA	NA	NA	NA	NA	NA	NA	NA	NA	NA	NA	NA	NA	NA	NA	NA	NA	NA	NA	NA	NA	NA	NA	NA	NA	NA	NA	NA	NA	NA	NA	NA	NA	NA	NA	NA	NA	NA	NA	NA	NA	NA	NA	NA	NA
tr|Q22641|Q22641_CAEEL;tr|D5MCR9|D5MCR9_CAEEL	22.3337	22.2083	22.1742	22.1559	21.6896	21.8024	22.3195	22.095	22.0129	21.9559	21.6934	22.6281	22.1645	22.0125	21.8383	22.1786	22.4873	22.4316	22.5529	22.1392	22.4386	22.3169	22.4337	22.4481	22.2119	22.1434	22.3598	22.4507	22.1937	22.4599	22.4256	22.3259	22.5883	22.3826	22.3916	22.2786	22.4445	22.4128	22.2084	22.1238	22.0463	22.694	22.5954	22.4785	22.1002	22.2885	21.8421	22.5281	22.118
tr|Q22631|Q22631_CAEEL	21.2653	20.695	21.1613	20.7759	21.0336	20.9704	20.9121	20.7707	21.0251	20.8405	21.0437	20.9006	20.6479	NA	20.1656	20.5805	20.7194	20.8579	20.9688	20.7591	21.0973	21.2218	20.8479	21.1186	20.6039	21.3197	21.0078	21.2104	21.0492	20.8469	21.5726	21.3817	21.2758	21.5442	21.2192	21.2353	21.49	21.6793	20.9515	21.4125	20.9029	21.5993	21.2957	20.8837	21.3661	21.5386	21.2021	21.3238	21.117
tr|Q22629|Q22629_CAEEL	20.0799	NA	NA	20.4218	NA	19.9964	20.1837	NA	NA	NA	NA	NA	20.2894	NA	19.2663	19.8726	20.2532	19.8612	19.7611	19.8104	20.9275	20.291	19.8699	19.9261	NA	20.4848	20.1443	20.7889	20.7006	20.0242	20.0902	20.2575	20.0544	20.8185	20.693	20.9805	20.2311	20.3353	20.8313	19.8451	20.199	20.6986	20.6228	20.6846	21.0222	20.5888	20.0533	20.9225	20.4888
tr|Q22625|Q22625_CAEEL	20.6135	NA	20.9926	NA	NA	NA	NA	NA	NA	NA	NA	NA	NA	NA	20.9971	NA	NA	NA	NA	20.9203	NA	21.0026	20.8764	NA	NA	NA	NA	NA	NA	NA	21.1127	NA	NA	NA	21.1742	NA	NA	21.0381	NA	NA	NA	NA	NA	20.8801	21.5529	20.1694	20.7206	20.5514	20.6874
tr|Q22620|Q22620_CAEEL;tr|Q65ZK5|Q65ZK5_CAEEL	23.6025	23.515	23.5357	23.4852	23.5922	23.3111	23.5327	23.5555	23.3065	23.5194	23.1474	23.4887	23.7397	23.7363	23.8063	23.6218	23.3622	23.4013	23.1649	23.4431	23.2656	23.2845	23.3063	23.3448	23.4765	23.5851	23.3583	23.3003	23.4253	23.5262	23.2695	23.3898	23.3281	23.4528	23.3547	23.2855	23.3835	23.4021	23.0864	23.3248	23.218	23.4053	23.3911	23.5323	23.5393	23.5033	23.5873	23.4957	23.6065
tr|Q22601|Q22601_CAEEL	21.4242	21.0996	20.9623	20.9105	NA	NA	21.2027	20.721	21.1505	21.1638	20.7602	21.6953	NA	NA	NA	21.3641	21.3234	NA	NA	21.5135	21.2646	21.2421	21.1597	21.6294	20.9745	20.9928	21.0836	21.3643	21.3004	21.1401	21.2969	21.2789	21.5139	21.2904	21.167	21.3364	20.8464	21.0656	21.4078	21.2176	21.2717	21.3733	21.0609	21.045	21.5927	21.6685	21.1625	21.4295	21.065
tr|Q22562|Q22562_CAEEL	23.2657	22.8027	23.1977	23.1667	22.9384	23.0567	23.195	23.3527	23.3404	22.9066	23.2571	23.0816	22.9444	23.1167	22.9361	23.1916	23.0611	23.0506	23.2793	22.9526	23.5139	23.3753	23.3502	23.41	23.2119	23.5007	23.3766	23.2082	23.4172	23.3638	23.4402	23.5353	23.7837	23.703	23.9503	23.8335	23.7709	23.7432	23.1322	23.9136	23.6884	23.8836	23.9848	24.2349	24.2218	24.5353	24.4932	24.526	24.176
tr|Q22532|Q22532_CAEEL	NA	NA	NA	NA	NA	NA	NA	NA	NA	NA	NA	NA	NA	NA	NA	NA	NA	NA	NA	NA	NA	NA	NA	NA	NA	NA	NA	NA	NA	NA	NA	NA	NA	NA	NA	NA	NA	NA	NA	NA	NA	NA	NA	NA	NA	NA	NA	NA	NA
tr|Q22528|Q22528_CAEEL	NA	NA	NA	NA	NA	NA	NA	NA	NA	NA	NA	NA	NA	NA	NA	NA	NA	NA	NA	NA	NA	NA	NA	NA	NA	NA	NA	NA	NA	NA	NA	NA	NA	NA	NA	NA	NA	NA	NA	19.7558	NA	19.5714	NA	NA	19.3682	19.8749	19.9628	NA	NA
tr|Q22515|Q22515_CAEEL	23.367	23.3646	23.4241	23.1611	23.0396	22.829	23.2492	23.6644	23.5019	23.2962	23.2597	23.2516	22.3848	22.9497	22.8914	23.1552	23.32	23.2099	23.3966	23.0059	23.2155	23.1711	22.5363	23.02	22.8959	22.9472	23.1971	23.0388	23.0451	22.9875	23.0051	22.9387	22.8618	22.5726	23.344	23.0726	22.709	22.6983	23.1512	22.9519	23.4346	22.6216	22.6172	22.6769	22.3303	22.5601	23.5309	22.4563	22.1966
tr|Q22508|Q22508_CAEEL	23.1175	23.1278	22.9685	22.935	22.9492	22.6089	22.9324	22.5557	22.8123	23.1069	22.7483	23.4799	23.3135	23.5018	23.8324	23.5001	23.4163	23.532	23.5673	23.4286	23.2816	23.8664	23.5466	23.4502	23.724	23.6983	23.624	23.5998	23.7043	23.6817	23.7541	23.3426	23.5135	23.5578	23.6279	23.6778	23.6986	23.7709	23.7443	23.6498	23.4231	23.6911	23.6899	23.6558	23.6563	23.7294	23.6039	23.6045	23.6238
tr|Q22499|Q22499_CAEEL	NA	NA	NA	NA	NA	NA	NA	NA	NA	NA	NA	19.3374	NA	NA	NA	19.9638	NA	NA	NA	NA	NA	NA	18.2736	19.6673	NA	NA	18.8456	NA	19.9185	NA	NA	NA	20.0026	NA	19.5155	19.4933	19.9848	20.3847	19.5416	20.4644	19.984	20.4983	20.5589	21.4553	21.6465	20.8053	21.1216	21.0836	21.2275
tr|Q22470|Q22470_CAEEL	NA	NA	NA	NA	NA	NA	NA	NA	NA	NA	NA	NA	NA	NA	NA	NA	NA	NA	NA	NA	NA	NA	NA	NA	NA	NA	NA	NA	NA	NA	NA	NA	NA	NA	NA	NA	NA	NA	NA	NA	NA	NA	NA	NA	NA	NA	NA	NA	NA
tr|Q22437|Q22437_CAEEL	20.4416	20.1574	21.5064	NA	NA	21.3843	20.5736	21.0938	20.598	NA	21.2828	20.2794	20.4225	20.5018	20.4656	20.3721	20.7363	20.5556	20.4763	20.5468	20.5973	20.2436	20.7214	20.7573	20.7423	20.7031	20.4517	20.6087	20.7087	20.7463	20.5092	20.7075	20.5961	20.7639	20.7866	20.9913	20.5796	21.0216	20.6489	20.745	20.5055	20.8103	21.1037	20.7991	21.3965	20.7276	20.6878	20.5814	21.584
tr|Q22419|Q22419_CAEEL	NA	NA	NA	NA	NA	NA	NA	NA	NA	NA	NA	NA	NA	NA	NA	NA	NA	NA	NA	NA	NA	NA	NA	NA	NA	NA	NA	NA	NA	NA	NA	NA	20.6998	NA	NA	NA	NA	NA	21.5858	21.5896	21.5587	22.082	21.4816	21.4147	21.455	21.4814	21.7241	21.6424	21.8526
tr|Q22392|Q22392_CAEEL	20.8786	NA	NA	NA	NA	19.8244	NA	NA	NA	19.7736	NA	20.7112	21.3291	NA	20.5464	20.5424	20.6513	20.8252	21.6025	21.1201	21.2586	21.2702	21.3064	21.3522	21.2221	21.1398	21.0991	21.1894	21.0081	21.0596	21.2216	21.4185	21.5559	21.4416	21.7733	21.3886	21.6668	21.2927	21.5208	21.475	21.1618	22.1302	21.3673	21.8072	22.0163	22.2145	21.8387	21.7511	21.7011
tr|Q22370|Q22370_CAEEL	25.471	25.4496	25.4377	25.3544	25.2505	25.414	25.6994	25.4742	25.4805	25.388	25.4695	25.5932	25.641	25.8462	25.7512	25.7446	26.0533	25.487	25.7382	25.6247	25.589	25.6834	25.6912	25.4816	25.7987	25.7744	25.941	25.7839	26.0584	25.7172	25.7307	25.6533	25.865	25.83	25.7031	25.7723	25.6198	25.6712	26.1134	26.033	25.6102	26.3984	25.8215	25.9677	25.9257	25.8895	25.6268	26.1446	26.0636
tr|Q22368|Q22368_CAEEL	NA	NA	NA	NA	NA	NA	NA	NA	NA	NA	NA	NA	NA	NA	NA	NA	NA	NA	NA	NA	NA	NA	NA	NA	NA	NA	NA	NA	NA	NA	NA	NA	NA	NA	NA	NA	NA	NA	19.7472	19.4873	NA	NA	NA	NA	NA	NA	20.0465	20.2665	20.0438
tr|Q22352|Q22352_CAEEL	24.069	24.0711	24.0246	23.8999	23.5823	23.701	24.1127	24.1567	24.2056	24.056	23.9716	24.5478	24.153	24.3284	23.9193	24.2689	24.4158	24.578	24.5626	24.3629	24.5381	24.1661	24.5039	24.522	24.2091	24.1807	24.2591	24.4585	24.4563	24.1251	24.4153	24.3586	24.4379	24.327	24.4437	24.2845	24.5045	24.3915	24.5874	24.3816	24.3582	24.3923	24.6324	24.4397	24.4856	24.401	24.217	24.263	24.21
tr|Q22341|Q22341_CAEEL	20.9898	NA	NA	NA	NA	NA	NA	NA	NA	NA	NA	NA	NA	NA	20.434	NA	NA	NA	NA	NA	20.0751	21.2561	20.5045	20.0892	20.1659	20.8264	20.7452	20.4986	21.1815	20.3793	20.3621	21.2185	21.3404	21.0783	21.2439	19.318	21.4557	21.3106	NA	NA	NA	21.224	21.0675	20.7348	21.6329	21.6582	21.6597	21.7655	21.4091
tr|Q22336|Q22336_CAEEL	NA	NA	NA	NA	NA	NA	NA	NA	NA	NA	NA	NA	NA	NA	NA	NA	NA	NA	NA	NA	NA	NA	19.5432	19.5463	19.2479	19.0182	18.9375	NA	NA	18.8415	NA	NA	NA	19.1142	NA	19.4353	NA	19.4881	NA	19.9041	NA	NA	NA	20.9902	20.7629	20.0985	21.7681	20.3216	20.6696
tr|Q22308|Q22308_CAEEL;tr|O18056|O18056_CAEEL;tr|O62372|O62372_CAEEL;tr|B7WN80|B7WN80_CAEEL;tr|B7WN81|B7WN81_CAEEL	21.5646	21.2946	21.5166	21.562	20.9395	20.3664	21.2662	20.9178	21.5669	21.7908	21.3023	21.662	21.6888	21.3212	21.7596	21.9018	21.5118	21.5362	21.2062	21.1327	21.3502	20.5476	21.2357	21.3608	21.3693	20.947	21.882	20.7999	21.3571	21.53	21.5001	20.8165	21.4271	21.4327	21.2549	21.3382	21.4592	21.112	20.9214	21.1559	21.1986	21.5486	21.4146	21.4899	21.6497	21.0139	21.4677	21.4072	21.4942
tr|Q22291|Q22291_CAEEL	NA	NA	NA	NA	NA	NA	NA	NA	NA	NA	NA	NA	NA	NA	NA	NA	NA	NA	NA	NA	NA	NA	NA	NA	NA	NA	NA	NA	NA	NA	NA	NA	NA	NA	NA	NA	NA	NA	NA	NA	21.595	NA	NA	NA	NA	NA	NA	NA	NA
tr|Q22257|Q22257_CAEEL	NA	NA	NA	NA	NA	NA	NA	NA	NA	NA	NA	NA	NA	NA	NA	NA	NA	NA	NA	NA	NA	NA	NA	NA	NA	NA	NA	NA	NA	NA	NA	NA	NA	NA	NA	NA	NA	NA	NA	NA	NA	NA	NA	NA	19.2249	NA	19.2218	NA	NA
tr|Q22254|Q22254_CAEEL	19.705	NA	NA	NA	NA	NA	NA	NA	NA	NA	NA	NA	20.2477	NA	NA	20.2394	NA	NA	NA	NA	NA	NA	NA	NA	NA	NA	NA	NA	NA	NA	NA	NA	NA	NA	NA	NA	NA	NA	NA	20.1593	NA	NA	NA	NA	20.5878	NA	20.1485	NA	NA
tr|Q22253|Q22253_CAEEL	23.4982	23.2782	23.3739	23.2722	23.1055	23.017	23.187	23.0731	23.2912	23.2874	22.5536	23.2634	23.13	22.6422	22.7478	23.0899	22.6724	23.2458	23.3139	22.8674	23.2056	22.3885	23.3116	23.3076	22.9215	23.2351	23.461	23.3684	23.2483	23.4662	23.2673	23.2335	23.0853	23.2731	23.32	22.9292	23.0871	23.2001	22.9505	23.2391	22.8133	23.2596	23.3196	23.2794	23.5044	23.3275	23.4691	23.5704	23.3424
tr|Q22240|Q22240_CAEEL	21.1543	20.7402	20.9144	21.129	NA	NA	20.0053	21.0594	NA	21.0493	NA	21.2118	21.0736	21.2255	21.4393	21.7108	21.3337	20.5878	21.4657	21.489	21.0038	21.0624	21.3944	21.3748	21.3384	21.411	21.4625	21.5121	21.5248	21.1113	21.4815	21.2895	21.2626	21.1446	NA	NA	NA	NA	21.1261	20.8745	20.9887	21.4076	21.2598	20.8748	21.1485	21.3414	21.2171	20.6087	20.9309
tr|Q22192|Q22192_CAEEL	21.862	21.8118	21.3484	21.4212	21.7589	21.9166	21.7597	22.4472	21.9894	22.1872	22.5132	21.6876	21.4141	21.2891	NA	21.6641	21.7502	21.3344	21.3052	21.5809	21.68	21.339	21.8247	21.553	NA	21.5572	21.0939	21.5988	21.9334	21.8518	20.21	21.8034	21.589	21.7612	22.0914	21.8525	21.5364	21.6179	21.7032	21.8503	21.3038	21.962	22.4335	21.7852	22.2538	22.3515	22.5053	21.6892	21.8693
tr|Q22183|Q22183_CAEEL	NA	NA	NA	NA	NA	NA	NA	NA	NA	NA	NA	NA	NA	NA	21.926	21.9296	NA	NA	21.856	21.63	NA	21.5962	21.9888	NA	22.0175	21.9268	21.1874	22.2522	21.7857	21.4448	21.5333	21.7494	NA	21.2486	22.0238	21.6427	21.8314	21.6056	21.7623	20.5926	21.6243	21.4866	21.6345	21.8301	21.9926	22.5265	22.1289	21.5002	21.489
tr|Q22171|Q22171_CAEEL	19.3381	19.7509	NA	19.579	NA	NA	19.9417	NA	19.4507	NA	19.8396	19.7965	NA	19.3018	NA	19.7607	NA	NA	19.6814	18.7479	20.3033	NA	19.42	NA	19.9233	NA	19.8852	NA	NA	NA	NA	19.664	NA	NA	NA	19.6839	19.8993	20.0667	NA	NA	NA	NA	20.3873	20.7173	20.6071	20.6067	20.3376	20.3362	20.9328
tr|Q22170|Q22170_CAEEL	21.7719	21.3793	21.2962	22.0655	21.0462	20.682	21.1995	21.4028	21.2463	21.1576	20.921	21.0476	20.8036	21.0667	20.9699	21.2426	20.5503	21.2749	22.2207	22.7998	21.8358	21.953	21.7248	21.8033	21.5531	21.7289	21.7753	21.8968	22.1686	21.9775	21.8351	21.7142	21.6124	21.8492	21.7397	21.9165	21.9145	21.7866	21.9612	21.6591	21.9873	22.0482	22.0692	21.2637	21.502	21.4911	21.3539	21.1546	21.2794
tr|Q22161|Q22161_CAEEL	21.2808	20.6791	20.6633	20.1282	20.2455	20.4169	20.8581	20.0588	20.0868	20.5565	20.4608	20.5044	20.6159	21.0545	20.7257	21.222	19.9915	20.8213	20.5062	20.6072	NA	20.993	20.2558	20.5137	20.9505	20.7075	20.9809	20.7652	21.0912	20.9121	20.5824	NA	20.8754	NA	21.137	21.1207	20.7648	20.6938	20.8574	NA	20.5907	21.0111	20.7759	21.3659	21.542	21.4247	20.999	20.9847	21.1281
tr|Q22140|Q22140_CAEEL	NA	NA	NA	NA	NA	NA	NA	20.3772	20.5127	20.4382	20.2097	20.6795	20.38	20.4303	20.6054	NA	20.0574	20.4781	20.0769	20.2593	20.2314	NA	NA	NA	20.2471	20.043	20.3416	NA	NA	20.4921	NA	NA	NA	NA	NA	NA	NA	NA	NA	NA	NA	NA	NA	NA	20.3172	NA	19.9257	NA	NA
tr|Q22137|Q22137_CAEEL;tr|Q86G92|Q86G92_CAEEL	21.4317	21.3326	21.6517	21.0982	20.9327	20.9225	21.3286	21.2192	21.0668	21.2235	20.9232	21.7121	21.6417	21.6471	21.2953	21.6447	21.6848	21.8077	21.6662	21.651	21.8904	21.4906	21.6883	21.77	21.6058	21.5591	21.8368	21.693	21.4454	21.6329	21.7139	21.4994	21.7454	21.7729	21.9748	21.6718	21.9928	21.6014	21.6879	21.8294	21.726	21.968	21.971	22.2219	22.3335	22.0243	22.1749	22.0589	22.1678
tr|Q22135|Q22135_CAEEL	23.2532	22.7859	22.9022	22.8891	23.3576	22.9384	22.8515	22.538	22.9774	22.8159	22.893	22.9284	23.203	22.7983	23.3163	23.1213	22.7916	22.9467	22.8566	22.9255	22.8376	23.0113	22.6662	23.0555	22.9	23.1217	22.8553	22.9588	22.815	22.7414	22.8266	23.0421	22.9337	22.889	22.9108	22.9017	22.9579	23.0266	22.1241	22.4891	22.2856	22.7016	22.8128	22.6584	22.8015	22.4238	22.4806	22.5804	22.8224
tr|Q22134|Q22134_CAEEL	NA	NA	NA	NA	NA	NA	NA	NA	NA	NA	NA	NA	NA	NA	NA	NA	NA	NA	19.2998	NA	19.5089	NA	19.2427	NA	NA	19.3054	19.6923	19.7962	19.4521	NA	19.5652	NA	NA	NA	19.5726	NA	NA	NA	20.133	20.0269	20.3565	NA	20.5102	19.3699	19.9831	20.3006	20.5242	20.6905	20.3222
tr|Q22129|Q22129_CAEEL	NA	NA	NA	NA	NA	NA	NA	NA	NA	NA	NA	NA	NA	NA	NA	NA	NA	NA	NA	NA	NA	NA	NA	NA	NA	NA	NA	NA	NA	NA	NA	NA	NA	NA	NA	NA	NA	NA	20.7145	20.6721	20.8113	20.6682	21.2084	21.7303	21.1374	21.8556	21.7538	20.4725	22.088
tr|Q22101|Q22101_CAEEL	23.7724	23.815	23.5327	23.543	23.389	23.4208	23.6706	23.8785	23.7059	23.7875	23.7393	24.0574	23.991	23.6342	23.7266	24.4825	24.0696	24.1182	24.2319	24.0328	24.1616	23.8986	24.1322	24.2625	24.0835	24.1036	24.0376	24.069	24.27	23.7862	23.9884	24.1619	24.1744	24.0396	24.2123	24.0264	24.165	23.9664	24.3199	24.1098	24.114	24.2144	24.241	24.2149	24.19	24.2514	24.3577	24.0594	24.0441
tr|Q22065|Q22065_CAEEL	NA	NA	NA	NA	NA	NA	NA	NA	NA	NA	NA	NA	NA	NA	NA	NA	NA	NA	NA	NA	NA	NA	NA	NA	NA	NA	NA	NA	NA	NA	NA	NA	NA	NA	NA	NA	NA	NA	NA	NA	NA	NA	NA	NA	NA	NA	NA	NA	NA
tr|Q22028|Q22028_CAEEL;tr|C1P627|C1P627_CAEEL	20.3573	20.613	20.3721	20.7077	20.0455	NA	NA	20.4937	20.3987	20.537	20.0123	20.5171	20.2596	NA	20.3169	19.7388	20.3599	20.1615	20.3399	20.2804	20.9638	20.8085	20.9163	20.8345	20.5679	20.6492	20.6418	20.8778	20.464	20.4483	20.7535	20.473	20.7627	20.6678	20.5175	20.7733	20.5339	20.8111	20.7183	20.737	20.7474	20.5449	20.745	20.2578	21.0945	20.7059	20.2472	20.2354	20.602
tr|Q22020|Q22020_CAEEL	21.5955	21.229	21.2349	21.4409	21.5582	20.7001	21.0978	21.8475	21.2754	21.8389	21.6508	21.7858	21.3123	21.4827	21.5362	21.7964	21.9234	21.5765	21.9552	21.4774	21.8583	21.7976	21.951	21.9488	21.8809	21.6805	21.7448	21.7798	21.7646	22.004	21.8284	21.8566	21.7899	21.9911	21.9681	21.9483	21.7893	21.7199	22.0576	21.9012	21.6525	22.0855	22.04	22.1172	22.4208	22.2161	22.6516	22.029	22.0574
tr|Q22013|Q22013_CAEEL	21.3367	21.1759	21.0438	21.2499	21.4217	21.421	21.2982	20.9802	21.0448	21.3963	21.343	20.8172	21.19	21.0467	21.2118	21.1829	20.8402	20.8791	20.744	21.3284	20.7779	21.599	21.1781	20.5454	21.196	21.247	20.7964	21.0442	20.9531	21.2593	21.0948	21.0839	21.0411	21.2672	21.0063	21.2448	20.9084	21.2225	20.8973	21.1542	21.5665	21.2275	21.0351	21.2297	21.4056	21.256	21.2882	21.3257	21.0857
tr|Q22003|Q22003_CAEEL	NA	NA	NA	NA	NA	NA	NA	NA	NA	NA	NA	NA	NA	NA	NA	NA	NA	NA	NA	NA	NA	NA	NA	NA	NA	NA	NA	NA	NA	NA	NA	NA	NA	NA	NA	NA	NA	NA	NA	NA	NA	NA	19.9483	NA	20.3506	20.2448	NA	NA	NA
tr|Q21962|Q21962_CAEEL;tr|Q86LS6|Q86LS6_CAEEL	22.4026	22.747	22.6282	22.7409	22.368	22.3126	23.029	22.648	22.9606	22.5831	22.5739	22.8583	22.5204	22.8326	22.236	22.5383	22.8508	23.0072	23.1028	22.5107	22.8894	22.4741	22.7378	22.9061	22.2967	22.3881	22.7227	22.716	22.8724	22.5019	22.9812	22.9901	22.9571	22.7917	22.7549	22.8319	22.8789	22.8046	22.89	22.8084	22.757	23.1689	23.213	23.0961	22.9006	23.0661	22.7345	22.9367	22.982
tr|Q21961|Q21961_CAEEL	20.7439	20.8752	20.3274	20.6214	20.8331	20.7856	20.2586	20.9092	21.0776	20.8619	20.7233	20.6635	20.6999	19.9585	20.7554	20.8771	20.8687	21.1259	21.0381	20.4282	21.1195	NA	21.0196	21.342	21.5172	20.685	21.2928	21.0105	20.8656	21.4521	21.2232	21.1204	21.0604	20.6183	21.2403	20.8623	20.6369	20.7876	20.7896	21.8445	21.1674	21.3668	21.0987	21.1484	21.5864	21.3871	20.7013	20.417	20.6274
tr|Q21959|Q21959_CAEEL	19.7136	NA	18.9715	NA	NA	NA	NA	20.4888	NA	NA	NA	19.1882	NA	19.5388	19.6041	19.7306	19.1789	NA	19.3474	NA	NA	NA	19.2956	20.1045	20.2786	19.1704	20.3042	18.5662	19.8933	19.8907	NA	NA	NA	NA	19.9049	20.0297	NA	NA	20.1814	19.967	NA	19.9344	20.0644	19.9244	20.4891	20.1164	19.9934	20.2408	19.9134
tr|Q21925|Q21925_CAEEL	23.328	NA	23.85	NA	21.576	22.1494	NA	23.0783	22.0999	22.3745	22.2432	22.8518	22.8603	22.0848	22.7126	NA	22.74	21.8297	22.5903	21.9715	22.8874	22.365	22.7641	21.8068	22.3939	22.5895	22.1057	22.0333	22.7216	21.8659	23.4208	21.8858	22.6839	21.8726	22.6864	22.4179	22.5152	23.1326	21.5392	NA	22.33	NA	22.5225	22.8742	NA	21.9552	23.0076	21.5623	21.3794
tr|Q21916|Q21916_CAEEL	20.4755	NA	NA	NA	NA	NA	NA	NA	NA	NA	NA	21.1195	NA	NA	NA	21.0953	20.8161	20.9928	21.1022	21.1635	21.311	NA	20.8199	21.3993	21.0046	20.5538	20.8758	21.4419	21.1219	21.4272	20.8704	20.9489	20.9271	21.2748	20.321	NA	NA	NA	21.7778	20.8284	20.9852	21.0293	20.6301	21.3321	21.2346	21.1417	20.7602	NA	20.46
tr|Q21915|Q21915_CAEEL	21.4449	21.2925	21.1314	21.131	21.212	20.6142	21.4201	NA	21.2318	21.3446	21.0127	21.7786	21.6993	21.6869	21.4899	21.9454	21.7664	21.5825	21.2511	21.3475	21.1466	NA	21.3299	20.7859	21.2186	21.3157	21.6121	21.3207	20.7356	21.6954	20.9658	20.5646	NA	20.5743	NA	19.9108	20.7115	20.4807	NA	NA	NA	NA	NA	NA	NA	NA	NA	NA	NA
tr|Q21888|Q21888_CAEEL	NA	20.4818	NA	NA	20.7533	21.244	21.7106	22.2061	21.8997	21.6072	21.3954	22.2446	20.8138	20.9045	NA	22.075	22.3838	21.9736	22.1397	21.5709	NA	NA	NA	21.8281	NA	NA	NA	21.6474	21.8732	NA	21.8031	21.8199	22.1647	21.4021	21.7712	21.8394	22.0357	21.842	22.0814	22.0871	21.6898	21.8905	22.2414	22.6622	22.4192	22.5058	22.6328	22.763	22.5564
tr|Q21884|Q21884_CAEEL	21.99	21.7918	21.7952	21.628	21.547	21.5135	21.7171	21.9248	21.4965	21.8451	21.9228	21.384	21.2068	20.959	21.3752	21.5194	21.5413	21.4943	20.8873	21.1346	21.1709	21.262	20.8942	20.587	20.9526	21.0707	21.0853	21.0986	20.981	21.0845	20.9752	20.9912	20.9812	21.0687	21.143	21.0867	20.9024	21.2764	21.558	20.9016	21.059	21.2578	20.9781	20.8385	21.3008	21.3475	20.8746	20.9946	20.7135
tr|Q21859|Q21859_CAEEL	NA	NA	NA	NA	NA	NA	NA	NA	NA	NA	NA	24.6099	NA	NA	NA	NA	NA	24.8785	NA	24.6869	NA	24.064	NA	NA	NA	NA	NA	NA	NA	24.839	24.8805	NA	NA	NA	NA	NA	NA	NA	NA	NA	NA	NA	NA	NA	NA	NA	NA	NA	NA
tr|Q21854|Q21854_CAEEL	20.7005	20.4493	20.3938	20.5096	20.4994	20.4325	20.8979	20.905	20.477	20.5255	20.7691	21.2804	21.761	21.7948	21.8295	21.8918	21.3044	21.6021	21.7954	21.6659	21.7737	22.0976	21.9235	21.8363	21.9836	22.0932	22.0217	22.0593	21.8774	21.95	21.9837	21.9721	21.9651	21.8027	22.022	21.9401	21.8297	21.683	21.856	22.0487	22.1384	22.1202	22.1729	21.9163	22.1981	22.1988	22.0002	21.6221	21.8605
tr|Q21830|Q21830_CAEEL	NA	NA	NA	NA	NA	NA	NA	NA	NA	NA	NA	NA	NA	NA	NA	NA	NA	NA	NA	NA	21.2759	NA	21.1634	NA	NA	NA	NA	NA	20.8833	NA	21.2475	NA	21.0134	NA	NA	NA	21.2259	20.8634	21.4209	21.2745	20.9406	NA	NA	21.5492	21.4528	21.5145	NA	21.2241	21.3351
tr|Q21826|Q21826_CAEEL	NA	NA	NA	NA	NA	NA	NA	NA	NA	NA	NA	NA	NA	NA	19.3673	NA	NA	20.4178	NA	20.092	20.256	20.1268	19.9174	20.3347	20.4449	20.3703	NA	20.2111	20.3497	20.182	20.2883	20.3562	20.1816	20.2913	20.565	20.5243	20.1952	20.4606	20.3835	20.3627	20.322	20.4922	20.9562	20.7837	20.5555	20.2303	20.8094	20.23	20.7076
tr|Q21817|Q21817_CAEEL	22.1576	21.4432	21.6815	21.5577	21.6371	21.4276	21.5329	21.4289	NA	21.8583	21.5797	21.9232	21.7837	NA	21.9937	21.8001	NA	21.4369	NA	NA	21.4946	22.0306	21.6829	21.1512	NA	21.941	22.1961	21.6492	21.8282	21.7892	21.9229	21.9956	21.6452	21.7231	21.8541	NA	NA	NA	22.1173	21.661	21.4661	21.9265	21.8881	22.0561	22.1532	22.0784	22.0459	21.8543	21.9885
tr|Q21793|Q21793_CAEEL	22.4861	22.5578	22.4934	22.375	22.2129	22.1084	22.1671	22.1257	22.2959	22.5019	22.7647	21.8374	22.0866	21.8819	22.0708	22.5161	22.0856	22.0394	20.6817	22.0863	NA	NA	NA	21.843	21.6158	21.9347	22.1582	20.777	21.1072	20.7816	20.8683	20.7604	NA	NA	20.72	NA	NA	NA	NA	22.1514	NA	21.4421	21.9936	NA	21.4073	20.9675	NA	21.4965	20.9553
tr|Q21763|Q21763_CAEEL	23.2631	22.955	23.0898	23.3242	22.6753	22.9412	22.7416	22.6733	23.3096	22.8905	22.8978	24.0014	23.3408	23.0907	23.0296	23.8668	22.8007	22.9978	23.2095	22.7907	22.5314	21.8036	22.9752	23.4614	22.6805	22.3777	23.3064	22.5993	22.5678	23.4109	22.837	22.0784	22.2478	22.7577	22.1894	22.168	22.2695	22.4791	22.428	22.5532	21.9152	22.6431	22.9133	22.3715	22.4372	22.2524	22.2616	22.2948	22.5305
tr|Q21754|Q21754_CAEEL	21.0616	NA	NA	20.6696	NA	NA	NA	20.6318	NA	NA	NA	NA	NA	NA	NA	20.7014	20.6921	NA	20.452	NA	21.0075	NA	20.8783	20.4523	20.979	NA	NA	NA	21.0692	20.8695	NA	NA	20.676	NA	20.9834	21.0571	21.0801	20.6229	21.0347	NA	21.306	NA	20.985	20.7089	21.3146	21.641	20.707	21.037	21.089
tr|Q21750|Q21750_CAEEL	20.5571	19.6368	19.9822	20.0179	19.826	19.8174	20.2541	20.6341	20.5019	19.3558	20.0257	21.6751	21.633	21.7208	21.9323	21.3667	21.6905	21.4794	21.7527	21.4286	22.001	22.0356	21.9077	21.9359	21.9112	21.5804	21.9035	22.0096	22.0896	21.8166	21.9325	22.1213	22.1135	22.1544	22.305	22.1701	22.1952	21.8644	22.2815	22.1662	22.0711	22.3865	22.4231	23.184	23.2901	23.2884	22.8823	22.7704	22.676
tr|Q21746|Q21746_CAEEL	24.1733	24.0092	24.0591	24.1961	23.4835	23.618	23.7746	24.2633	24.1143	23.8919	23.8235	23.7003	23.6167	23.3313	23.4958	23.7551	23.7525	23.7652	23.77	23.49	23.6776	23.1948	23.6158	23.7255	23.3214	23.2494	23.4581	23.5321	23.4364	23.5465	23.625	23.3999	23.5919	23.417	23.4418	23.2681	23.5747	23.3365	23.3476	23.2221	23.3927	23.4886	23.7436	23.3382	23.56	23.5367	23.2719	23.3769	23.1882
tr|Q21742|Q21742_CAEEL	22.7078	22.7792	22.6555	22.5128	22.0461	22.0569	22.7772	22.9568	22.6844	22.7511	22.6758	23.0227	22.9048	22.6559	22.664	23.2213	23.1606	23.3072	23.2931	22.9098	23.1985	22.8949	23.1178	23.1189	23.0978	23.1146	23.0974	23.1865	23.2268	23.1369	23.1947	23.0748	23.115	23.2414	23.182	23.1302	23.2308	23.0158	23.0164	23.1831	23.0395	23.0087	23.3032	23.317	23.4648	23.3899	23.2462	23.3974	23.3914
tr|Q21740|Q21740_CAEEL	20.4284	20.8447	22.0504	20.4769	NA	NA	20.1803	21.0435	20.4427	NA	NA	20.6973	20.5662	20.5649	20.8004	21.6269	20.4315	20.4468	21.3348	21.1781	21.1116	20.7022	21.0925	21.7139	21.9332	21.2227	21.6141	21.1131	NA	21.6716	21.0375	20.7679	20.5196	21.1892	21.5039	20.8376	20.9537	20.941	21.2562	21.8278	21.3692	20.4083	20.4148	20.5897	21.075	20.7683	21.5638	20.5153	21.6054
tr|Q21736|Q21736_CAEEL	NA	NA	NA	NA	NA	NA	NA	19.5397	NA	19.5548	19.4698	NA	NA	NA	NA	NA	NA	NA	19.4994	NA	NA	NA	NA	19.5	NA	NA	NA	NA	NA	NA	NA	NA	19.4742	NA	NA	NA	NA	NA	NA	NA	NA	NA	NA	NA	19.4796	NA	19.7389	19.5804	NA
tr|Q21732|Q21732_CAEEL	24.7253	24.165	24.2786	23.0988	24.2062	24.0669	23.371	22.9954	22.7205	23.6617	24.1968	23.9717	23.43	24.0846	23.6812	24.4631	23.9913	23.0578	23.9868	23.2902	23.8574	23.7236	24.5337	24.1851	23.7407	23.8198	23.3713	24.1372	23.4803	24.0735	24.1705	24.0703	24.0224	23.6481	23.9098	24.3773	23.9722	24.0062	24.3029	24.2418	23.9412	23.9764	24.542	24.0997	24.4495	24.3206	22.9143	24.1521	24.3303
tr|Q21702|Q21702_CAEEL;tr|Q21703|Q21703_CAEEL	NA	NA	NA	NA	NA	NA	NA	NA	NA	23.0659	NA	23.1408	25.0706	23.7992	NA	23.4097	23.9426	23.6488	23.3664	23.1761	23.7455	24.4556	23.8761	23.6872	23.9968	24.385	23.3981	23.7503	23.8054	22.8682	24.0845	23.4079	23.8158	24.169	24.2337	24.3358	24.0096	23.2459	24.1246	23.8075	24.0897	24.112	24.2051	24.0477	23.7832	24.1295	24.187	24.4643	23.9024
tr|Q21649|Q21649_CAEEL	NA	NA	NA	NA	NA	NA	NA	NA	NA	NA	NA	NA	NA	NA	NA	NA	NA	NA	NA	NA	NA	NA	NA	NA	NA	NA	NA	NA	NA	NA	NA	NA	NA	NA	NA	NA	NA	NA	NA	NA	NA	NA	NA	NA	NA	NA	NA	NA	NA
tr|Q21605|Q21605_CAEEL;tr|K8FE02|K8FE02_CAEEL;tr|Q6A582|Q6A582_CAEEL;tr|K8ERX1|K8ERX1_CAEEL	22.3215	22.0542	22.2512	21.9121	22.3453	22.089	21.9542	22.4305	21.7239	22.1028	21.9298	22.131	22.1153	21.9539	21.8085	22.4247	22.2836	22.3876	22.1496	21.8547	22.1709	21.3468	22.2273	22.1086	22.2323	22.3657	21.8302	22.108	22.3859	22.0461	22.3516	22.4562	21.9995	22.2613	22.1584	22.2334	22.4295	22.4346	21.8308	21.9074	21.8805	22.3479	22.251	22.358	22.4727	22.0156	21.9701	22.0538	22.0385
tr|Q21603|Q21603_CAEEL	21.2842	21.1208	21.6259	21.4648	21.1421	20.8341	21.4055	21.6607	21.7832	21.6907	21.2847	21.4407	19.9094	20.817	20.32	21.5809	21.4312	20.9698	21.3113	21.5011	22.1916	21.0585	21.9035	21.9901	21.4443	21.0039	21.6835	21.8688	21.9926	21.4093	21.634	22.2078	22.1359	22.0124	21.5711	22.1203	22.2142	21.3898	22.165	21.9112	22.607	22.0785	22.3638	22.7891	22.6568	22.885	22.1254	22.4598	22.3245
tr|Q21601|Q21601_CAEEL	NA	NA	NA	NA	NA	NA	NA	NA	NA	20.6287	NA	20.5067	20.1819	NA	21.3637	NA	NA	NA	20.5465	NA	20.6013	NA	20.2891	21.0494	NA	NA	20.5246	NA	20.1568	20.4364	20.3392	NA	NA	NA	NA	NA	20.3919	NA	NA	NA	NA	20.1772	NA	NA	NA	21.1239	19.8531	20.4322	20.3985
tr|Q21569|Q21569_CAEEL	NA	NA	NA	NA	NA	NA	NA	NA	NA	NA	NA	NA	NA	NA	NA	NA	NA	NA	NA	NA	NA	NA	NA	NA	NA	NA	NA	NA	NA	NA	NA	NA	NA	NA	20.1846	20.2353	20.5942	NA	NA	18.8407	NA	NA	NA	19.9725	19.7573	19.8348	NA	19.9975	19.9672
tr|Q21559|Q21559_CAEEL	22.2146	22.2062	22.1188	22.4609	21.9778	21.758	21.4594	22.1444	21.7533	22.8484	22.0811	21.7447	21.9124	22.2441	21.5265	21.1866	21.779	21.6759	21.6622	21.2781	21.1602	20.9855	21.3461	21.1926	21.631	21.439	21.1691	21.2283	21.1889	21.3775	21.2364	20.7151	21.079	21.3699	21.017	21.1492	21.2467	20.9333	NA	21.3845	22.2877	21.2209	21.0251	NA	21.3212	21.2106	20.7759	20.7844	20.6821
tr|Q21549|Q21549_CAEEL	21.5307	21.2042	21.2108	21.3707	21.0881	21.0486	21.1314	20.9617	21.2443	21.3525	21.3807	21.1047	21.1139	21.1524	21.1387	21.0701	21.2733	21.0965	20.9163	21.1781	21.2673	21.5492	21.1094	21.0615	20.8679	21.2245	21.1992	21.2212	21.1186	21.117	21.2584	21.1383	21.1069	21.2941	21.1215	21.3773	21.0922	21.4556	21.169	21.2779	20.9621	21.7252	21.2685	21.353	21.3798	21.2773	20.938	21.3311	20.9674
tr|Q21544|Q21544_CAEEL	22.4757	22.2406	22.2062	22.2338	22.1856	21.987	22.1624	22.1277	22.3411	22.3139	22.2939	21.5794	21.5465	21.7763	21.4546	21.3227	21.7049	21.7201	21.854	21.4392	21.5375	21.5896	21.4488	21.288	21.3657	21.6788	21.3994	21.5081	21.4205	21.3719	21.7356	21.4955	21.7147	21.4865	21.5434	21.6304	21.6648	21.8537	21.6482	21.4373	21.3563	21.8353	21.6786	21.5443	21.7148	21.7213	21.4709	21.4878	21.2622
tr|Q21541|Q21541_CAEEL;tr|A0A486WUL5|A0A486WUL5_CAEEL	21.3706	20.501	21.8383	22.006	21.7903	20.766	21.8621	21.8692	22.0042	22.0346	21.5643	21.2039	21.5666	21.7675	21.6852	21.4746	22.0202	21.6539	21.1963	21.6618	21.4454	21.5596	21.7017	21.3712	21.5687	21.7177	21.43	21.8058	21.6973	21.5023	21.6361	21.5831	21.587	21.9928	21.5322	21.2867	21.5513	21.958	21.6444	21.5256	NA	21.9211	21.9063	21.7802	21.8423	21.9795	21.8327	21.9916	21.4243
tr|Q21525|Q21525_CAEEL	22.4007	22.1704	22.5716	22.4424	22.5993	22.7226	22.087	22.003	22.2306	22.2212	22.381	22.4576	23.017	22.9007	22.8385	21.9588	22.9543	22.4803	22.6803	22.4922	22.9766	22.8905	22.9816	22.7057	22.2218	22.7781	22.3246	22.775	22.6436	22.6424	22.9175	22.7528	22.6155	22.7656	22.4018	22.3237	22.9776	22.9862	22.5787	22.7185	22.3969	23.1713	22.9268	22.3596	22.4773	22.627	22.1363	22.7914	22.424
tr|Q21523|Q21523_CAEEL	21.2416	20.8426	20.8707	NA	NA	NA	NA	21.3552	20.7076	20.1144	NA	NA	19.7024	19.9682	NA	20.3269	NA	NA	NA	NA	NA	NA	19.5551	20.1127	NA	NA	NA	20.2794	18.8474	19.5377	20.0864	20.7972	20.4089	20.5952	20.2884	20.5023	20.2146	20.5014	20.3144	20.2573	NA	20.452	20.4918	20.1189	21.1252	20.8551	NA	NA	20.0133
tr|Q21515|Q21515_CAEEL	NA	NA	NA	NA	NA	NA	NA	NA	NA	NA	NA	NA	NA	NA	NA	NA	NA	NA	NA	NA	NA	NA	NA	NA	20.0601	NA	19.5773	NA	NA	NA	NA	19.9276	NA	NA	19.9845	20.4033	NA	NA	NA	NA	NA	19.911	NA	NA	20.0401	NA	NA	NA	NA
tr|Q21486|Q21486_CAEEL	NA	NA	NA	NA	NA	NA	NA	NA	NA	NA	NA	NA	NA	NA	NA	NA	NA	NA	NA	NA	NA	NA	NA	NA	NA	NA	NA	NA	NA	NA	NA	NA	NA	NA	NA	NA	NA	NA	NA	NA	NA	NA	NA	NA	20.8629	NA	NA	NA	NA
tr|Q21484|Q21484_CAEEL	20.1963	20.2266	19.6126	NA	NA	NA	NA	NA	19.7699	NA	NA	20.0648	20.1255	20.041	19.5694	20.0056	NA	19.4096	19.7388	20.1348	20.1423	20.531	20.1836	20.7394	21.3195	20.2942	20.5061	20.483	20.2627	20.7724	20.2245	20.1929	19.7649	20.6913	NA	NA	20.2104	20.1288	NA	20.4957	20.1647	20.8175	20.3895	20.2031	20.0012	NA	20.6047	NA	20.2507
tr|Q21481|Q21481_CAEEL	24.9483	24.9492	24.7337	24.8357	24.6012	24.7231	24.8182	25.0612	25.0185	24.6118	24.7865	24.892	24.7649	24.517	24.8627	25.0399	25.0267	24.8207	24.964	24.8902	24.8919	25.0311	24.8121	24.7961	24.8906	25.0527	24.8796	24.914	24.9618	24.8163	24.9783	24.7573	24.8914	24.7578	24.8118	24.7884	24.879	24.7525	25.1811	24.7462	24.8333	24.8348	24.8938	24.5908	24.8213	24.6178	24.4674	24.7501	24.5871
tr|Q21465|Q21465_CAEEL	23.1076	23.5716	23.3444	23.6439	23.0529	23.0859	23.8617	23.9614	23.7797	23.6959	23.3408	24.2155	23.1847	22.782	23.017	23.2478	23.7638	24.0018	24.1257	23.5857	23.9761	23.6717	23.8931	24.1259	23.1326	23.3766	23.9784	23.7894	24.0624	23.9759	24.041	23.8891	24.0606	23.8517	23.7343	23.921	24.0917	23.9276	24.1042	23.8818	23.6852	23.6994	23.833	23.9805	24.1759	24.3656	24.2453	24.219	24.0702
tr|Q21463|Q21463_CAEEL	20.711	20.5455	20.8858	20.7629	20.8833	20.4007	20.8331	20.5553	21.1643	20.3578	20.747	20.2954	20.8689	20.5603	21.0221	21.1795	20.5123	21.1131	20.9668	20.9143	20.7315	22.501	20.3353	20.7014	20.7239	21.0171	20.6309	21.039	20.7067	20.6539	21.0303	21.0302	20.8023	19.418	20.3289	20.4777	20.6285	21.9298	21.7362	21.096	20.5926	21.3449	20.9098	21.4683	20.4379	21.6767	20.6621	21.5056	20.7791
tr|Q21436|Q21436_CAEEL	20.0259	20.3089	20.099	20.2726	NA	NA	20.3384	20.1275	NA	20.3321	NA	20.5938	20.4859	20.7455	20.4792	20.6179	20.4569	20.5144	20.5853	20.6624	20.356	20.0807	21.0679	20.6424	NA	20.6208	20.9096	20.7172	20.5398	20.776	20.6721	20.5982	20.7706	20.4804	20.9278	20.6634	20.9479	20.7916	20.4484	21.0006	20.482	20.664	21.2957	20.5951	20.4948	20.5627	20.9655	21.087	21.3247
tr|Q21392|Q21392_CAEEL	22.5855	22.5535	22.8148	22.8802	22.0772	22.4896	23.0396	22.8935	22.8672	22.8529	22.8885	22.8051	22.5159	23.0355	22.7034	22.5448	22.9735	22.8231	22.8256	22.4023	22.9269	22.9085	22.5468	22.7792	22.3983	22.2471	22.6639	22.8077	22.4274	22.4928	22.9214	22.7852	22.9416	22.9714	22.6987	22.5476	22.7417	23.0136	22.7239	22.5662	22.5605	23.0233	23.1953	22.7176	22.7057	22.8549	22.2195	23.1	22.5266
tr|Q21352|Q21352_CAEEL	NA	NA	NA	NA	NA	NA	NA	NA	NA	NA	NA	NA	NA	NA	NA	NA	NA	NA	NA	NA	NA	NA	19.7488	19.5802	NA	NA	19.7167	19.5211	19.2712	NA	19.7305	19.9764	19.4603	NA	NA	19.8397	19.8501	NA	NA	NA	NA	NA	NA	20.1873	NA	NA	NA	NA	NA
tr|Q21351|Q21351_CAEEL	24.0816	24.0613	24.1681	24.0637	24.1821	23.899	23.8658	24.0795	23.9516	24.1198	23.9219	23.7421	23.6975	23.2531	23.3328	23.8703	23.3965	23.5436	23.6293	23.6123	23.5398	23.174	23.6901	23.7001	23.3187	23.4349	23.4246	23.5618	23.4834	23.7723	23.4514	23.1554	23.4081	23.4994	23.1163	23.0704	23.1814	23.2505	22.9312	23.5575	23.1925	23.5658	23.4558	23.5535	23.48	23.3232	23.5579	23.2282	23.4519
tr|Q21342|Q21342_CAEEL	20.9878	NA	20.7551	NA	NA	NA	NA	NA	NA	NA	NA	20.257	20.6317	20.482	21.1306	20.3748	NA	20.0649	20.0656	19.7635	19.5207	NA	20.4672	20.0245	NA	NA	NA	NA	NA	20.5466	NA	NA	20.0941	19.9928	20.6289	20.0147	19.6564	NA	NA	NA	NA	NA	20.8921	20.9398	20.7385	20.9626	NA	NA	20.7257
tr|Q21336|Q21336_CAEEL	NA	NA	19.4162	NA	20.2357	NA	NA	NA	NA	NA	NA	20.3606	NA	NA	NA	NA	NA	NA	NA	NA	20.4649	NA	NA	NA	NA	NA	NA	19.8358	NA	20.9437	21.1714	NA	NA	NA	20.8371	21.0625	NA	NA	21.3178	21.351	21.3243	NA	21.1434	21.2485	21.7494	22.0174	20.7242	20.96	21.5938
tr|Q21323|Q21323_CAEEL;tr|U4PBX2|U4PBX2_CAEEL	21.7822	21.1863	21.8148	NA	21.9158	NA	21.2557	NA	NA	22.3879	21.1778	21.767	NA	19.6357	22.2978	21.4859	21.8334	22.183	21.7683	NA	NA	NA	21.6501	21.6933	22.0391	NA	21.4101	21.787	21.8476	NA	21.6149	21.2526	21.0809	21.4976	NA	NA	NA	NA	NA	21.7469	NA	NA	21.652	21.8005	21.8263	21.7012	21.7318	21.4894	21.4874
tr|Q21322|Q21322_CAEEL	NA	NA	NA	19.8939	20.4445	NA	NA	NA	NA	20.0992	19.6882	20.4065	20.8463	20.8397	21.0256	20.3445	NA	20.3746	20.4287	20.4726	NA	NA	NA	NA	21.7017	21.7984	20.5953	20.569	NA	NA	NA	20.252	20.1647	NA	20.5482	NA	20.1463	20.3302	22.1501	20.1153	NA	NA	NA	NA	20.1497	20.327	NA	NA	NA
tr|Q21294|Q21294_CAEEL;tr|Q23057|Q23057_CAEEL	NA	NA	NA	NA	NA	NA	NA	NA	NA	NA	NA	NA	NA	NA	NA	NA	NA	NA	NA	NA	NA	NA	NA	NA	NA	NA	NA	NA	NA	NA	NA	NA	NA	NA	NA	NA	NA	NA	NA	NA	NA	NA	NA	NA	NA	NA	NA	NA	NA
tr|Q21285|Q21285_CAEEL	NA	NA	NA	NA	NA	NA	NA	NA	NA	NA	20.8076	20.1798	20.5456	NA	20.4367	20.5072	20.5193	20.9445	20.7805	19.422	20.6923	20.5593	20.6638	21.0281	20.6678	21.0223	20.7212	21.3393	20.86	21.0335	21.389	21.9035	21.8887	21.3309	21.0378	21.3507	21.4846	21.718	19.5767	21.5877	21.3416	21.7867	21.7107	21.744	21.7367	21.919	21.8359	21.6514	21.7334
tr|Q21284|Q21284_CAEEL	22.5062	22.3254	22.3065	22.2176	21.7752	21.6045	22.5324	22.2556	22.3645	22.2649	22.1079	23.0054	22.5468	22.6674	22.5393	22.9307	23.0199	23.0906	22.9658	22.7863	23.289	23.2132	23.0597	23.0508	22.8418	23.0011	22.9952	23.292	23.2774	22.8831	23.1629	23.1626	23.5654	23.1639	23.3287	23.4093	23.2544	23.0643	23.1855	23.145	23.3189	23.4492	23.5918	23.4744	23.7212	23.773	23.3268	23.652	23.4163
tr|Q21274|Q21274_CAEEL	20.709	20.8402	20.8331	20.3327	20.5289	20.5744	20.413	20.6998	20.6948	20.3265	20.4754	20.9141	21.2702	21.2362	21.0509	20.9551	21.2249	20.96	20.8135	20.8302	21.0835	21.5875	21.4342	21.183	21.1656	21.4801	20.9934	20.8363	21.127	20.7797	21.2875	20.9296	21.4314	21.5581	21.1617	21.2466	21.1064	21.0308	21.3594	21.4409	21.0912	21.7523	21.2616	21.2983	21.6825	21.1269	21.425	21.9525	21.4126
tr|Q21267|Q21267_CAEEL	NA	NA	NA	NA	19.2081	NA	NA	NA	NA	NA	NA	NA	NA	NA	NA	NA	NA	NA	NA	NA	NA	NA	NA	NA	NA	NA	NA	NA	NA	NA	NA	21.3362	NA	20.3218	20.4916	21.193	20.2583	20.6674	20.1082	20.2332	20.8445	20.7491	21.0391	21.8317	22.087	22.2235	21.2564	21.72	22.1697
tr|Q21246|Q21246_CAEEL	NA	NA	NA	NA	NA	NA	NA	NA	NA	NA	NA	NA	NA	NA	NA	NA	NA	NA	NA	NA	NA	NA	NA	NA	NA	NA	NA	NA	NA	NA	NA	NA	NA	NA	NA	NA	NA	NA	NA	NA	NA	NA	NA	NA	NA	NA	NA	NA	NA
tr|Q21243|Q21243_CAEEL	NA	NA	NA	NA	NA	NA	NA	NA	NA	NA	NA	NA	NA	NA	NA	NA	NA	NA	NA	NA	NA	NA	NA	NA	NA	NA	NA	NA	NA	NA	NA	NA	NA	NA	NA	NA	NA	NA	NA	NA	NA	NA	NA	NA	NA	NA	NA	NA	NA
tr|Q21233|Q21233_CAEEL;tr|Q8MQ11|Q8MQ11_CAEEL	23.1518	23.0673	23.252	23.401	23.3991	23.3535	23.3444	22.9691	23.4317	23.503	23.3502	23.3288	23.7326	23.0472	23.524	23.2133	23.17	23.0674	23.4374	23.2501	23.2839	23.1818	23.2245	23.2768	23.1872	23.2373	23.1438	23.26	23.0889	23.1492	23.3577	23.0888	23.0199	23.3148	23.0108	22.9482	23.2101	23.2434	23.2122	23.0249	23.0349	23.3669	23.1425	22.9913	23.2946	23.3875	22.9471	22.962	22.8305
tr|Q21225|Q21225_CAEEL	NA	NA	NA	NA	NA	NA	NA	NA	NA	NA	NA	NA	NA	NA	NA	NA	NA	NA	NA	NA	NA	NA	NA	NA	NA	NA	NA	NA	NA	NA	NA	NA	NA	NA	NA	NA	NA	NA	NA	19.8065	NA	NA	NA	NA	20.2583	NA	20.1684	NA	20.2138
tr|Q21224|Q21224_CAEEL;tr|A0A061ACY0|A0A061ACY0_CAEEL	20.9992	21.6457	20.6812	22.1536	19.6306	NA	21.1497	21.4212	22.0633	21.5226	NA	21.8186	20.8814	20.5536	21.5945	NA	20.7235	21.8478	21.1862	21.7628	22.2262	21.3449	21.8496	22.2709	21.5573	20.475	22.0454	21.9072	22.4293	22.26	21.8088	21.8951	21.9493	21.7211	22.1711	22.0622	21.8986	20.8752	21.4562	20.6068	21.8943	21.7454	22.3181	22.2537	22.5039	22.5752	22.6477	21.9678	NA
tr|Q21210|Q21210_CAEEL	22.2968	22.2968	22.1212	22.6268	22.3192	22.2724	22.1506	22.3803	22.1878	22.6666	22.0459	22.2285	22.2049	21.9434	22.3669	22.423	22.4537	22.286	22.0128	22.3248	21.6548	21.878	21.4414	21.6313	21.6077	22.0405	22.0237	22.0296	22.2176	21.9042	21.891	21.9977	21.8905	21.5905	22.167	21.8206	21.7707	21.8439	21.0974	21.7016	21.5025	22.0612	21.8662	21.9273	21.8321	21.7285	21.6521	21.6187	21.6838
tr|Q21155|Q21155_CAEEL	NA	NA	NA	NA	NA	NA	NA	20.6526	20.5825	20.3991	20.794	20.4328	20.0122	NA	20.2602	21.313	20.7714	20.6153	NA	NA	20.5071	NA	NA	NA	NA	NA	20.3963	20.344	20.5698	20.4687	NA	20.5385	20.6682	20.4782	20.3057	NA	NA	NA	NA	NA	NA	NA	20.6495	20.6467	20.8458	20.6526	20.5378	20.7927	20.6179
tr|Q21152|Q21152_CAEEL	NA	NA	NA	NA	NA	NA	NA	NA	NA	NA	NA	NA	NA	NA	NA	NA	NA	20.9475	NA	NA	NA	NA	NA	NA	21.107	NA	NA	NA	NA	NA	NA	NA	NA	NA	NA	NA	NA	NA	NA	NA	NA	NA	NA	NA	20.4336	21.4544	NA	20.2559	22.0777
tr|Q21151|Q21151_CAEEL	NA	NA	NA	NA	20.2288	21.1639	21.1219	21.0743	21.3056	21.0302	21.0607	21.4425	20.8484	NA	22.0834	21.5124	21.5731	21.7284	21.0734	20.5304	22.2511	21.9808	22.1118	22.273	21.7467	22.4776	22.4507	22.5587	22.3641	21.8973	22.2591	22.6739	22.6701	22.0778	22.6102	22.6934	22.9863	21.7733	22.5989	22.6239	22.1898	22.5477	22.6693	22.9212	23.0553	23.284	22.3073	22.3257	22.3369
tr|Q21105|Q21105_CAEEL	NA	NA	NA	NA	NA	NA	NA	NA	NA	NA	NA	NA	NA	NA	NA	NA	NA	NA	NA	NA	NA	NA	NA	NA	NA	NA	NA	NA	NA	NA	NA	NA	NA	NA	NA	NA	NA	NA	NA	NA	NA	NA	NA	NA	NA	NA	NA	NA	NA
tr|Q21083|Q21083_CAEEL	NA	NA	NA	NA	NA	NA	NA	NA	NA	NA	NA	NA	NA	NA	NA	NA	NA	NA	NA	NA	NA	NA	NA	NA	NA	NA	NA	NA	NA	NA	NA	NA	NA	NA	NA	NA	NA	NA	NA	NA	NA	NA	NA	NA	19.7044	NA	NA	NA	NA
tr|Q21080|Q21080_CAEEL	21.6009	21.272	21.4554	21.5473	21.4626	21.207	21.5109	21.8854	21.5376	22.0553	21.5506	22.3062	22.2134	22.2694	22.1119	22.9289	22.0936	22.8278	22.4189	22.6327	22.4136	22.0931	22.1158	22.2769	21.9757	22.0535	22.371	22.436	22.2677	21.8444	22.1835	22.1277	22.412	22.0321	22.4153	22.1415	22.4201	21.4264	22.4318	22.1191	21.9919	22.301	21.9903	22.2814	22.0485	22.1261	22.157	21.8305	22.1343
tr|Q21069|Q21069_CAEEL	NA	NA	NA	24.8736	NA	22.5986	24.3252	24.0358	NA	21.0373	NA	24.5582	NA	NA	21.3367	22.256	NA	NA	24.1293	NA	NA	NA	NA	23.3322	22.3403	22.3095	22.4013	21.9478	22.2698	22.2315	22.8695	25.145	23.542	23.7834	23.6845	22.2625	22.1361	23.9435	NA	22.2245	NA	NA	23.7948	21.2899	22.4108	NA	22.1479	NA	22.9126
tr|Q21053|Q21053_CAEEL	20.9283	21.0734	20.5945	21.0449	20.9439	20.81	20.5308	19.7789	20.9026	21.0511	21.1564	20.7034	21.1218	20.5789	21.1916	20.693	20.442	20.9371	20.7315	20.4971	20.7705	20.9145	20.3481	20.9971	20.9955	20.9356	20.9511	20.6793	20.8716	21.0387	20.643	20.662	20.5528	20.655	20.892	20.426	20.3993	20.7776	20.5588	20.8667	NA	20.0423	20.9441	20.9366	21.1472	20.5364	21.1986	20.4405	20.9346
tr|Q21021|Q21021_CAEEL;tr|Q86G90|Q86G90_CAEEL	22.567	22.5421	22.7572	22.5636	22.2196	22.5093	22.5037	22.6322	22.7698	22.3856	22.2287	23.2151	23.2587	23.1394	23.2435	23.308	23.2187	23.0275	23.1377	23.0537	23.164	22.6377	23.0807	23.2938	23.3162	23.1581	23.146	23.1147	22.9304	23.3479	23.0863	23.1805	23.217	23.2356	23.2181	23.0247	23.245	23.1372	22.5943	23.2273	23.2208	23.4227	23.3695	23.1553	23.4011	23.1706	23.48	23.0738	23.2016
tr|Q21004|Q21004_CAEEL	21.1964	21.6368	21.5148	23.1453	21.6853	21.1365	21.7023	21.0824	20.805	21.9996	NA	21.3679	20.9275	21.4068	21.4605	21.4586	21.2038	21.0123	21.38	21.3495	21.4527	21.7648	21.4431	21.3696	21.371	20.9375	21.4248	21.2245	21.3356	20.7538	21.4439	21.2543	21.6738	21.3609	21.3501	21.3489	21.2709	21.4318	21.7567	NA	21.093	NA	21.7664	21.8708	21.8519	21.8257	21.123	21.7164	21.5734
tr|Q21000|Q21000_CAEEL	25.9926	25.9494	25.9071	25.9401	25.8554	25.9971	26.0396	25.799	25.8129	25.3967	26.3205	26.866	27.2197	25.9061	27.752	26.9186	26.552	26.5789	26.9871	25.6552	26.9768	27.1581	26.9772	26.7095	26.7583	27.1687	26.2574	26.8709	26.4748	26.6868	26.7256	26.8592	26.9681	27.1465	26.6398	25.9701	26.7802	27.4297	26.8765	26.9093	26.5666	27.3904	26.9415	26.6132	26.6528	26.7124	25.09	26.8465	26.6987
tr|Q20974|Q20974_CAEEL	20.4598	20.0859	20.1803	20.3119	20.1963	NA	NA	20.501	NA	NA	20.2409	20.3805	20.0366	20.1068	19.8878	20.1741	NA	20.1837	19.7466	20.3703	20.6143	NA	20.3812	20.2129	20.188	NA	20.6616	20.4964	20.1819	20.5126	20.0131	20.8885	19.8589	20.2695	20.3858	19.8339	20.1559	20.7656	20.2591	20.301	20.8075	20.8138	20.6618	20.7106	20.8104	20.5719	20.6661	20.4023	20.5074
tr|Q20968|Q20968_CAEEL;sp|Q20967|LYS5_CAEEL	NA	NA	NA	NA	NA	NA	NA	19.91	NA	NA	NA	NA	NA	NA	NA	NA	NA	NA	NA	NA	NA	NA	NA	NA	NA	NA	19.9651	NA	NA	NA	NA	NA	NA	NA	20.7417	NA	NA	NA	20.5942	20.6741	20.3434	20.1537	20.5432	NA	NA	20.8417	20.4411	NA	20.3091
tr|Q20965|Q20965_CAEEL	NA	NA	NA	NA	NA	NA	NA	NA	NA	NA	NA	NA	NA	NA	NA	NA	NA	NA	NA	NA	NA	NA	NA	NA	NA	NA	NA	NA	NA	NA	NA	NA	NA	NA	NA	NA	NA	NA	21.4134	NA	NA	NA	NA	NA	NA	NA	NA	NA	NA
tr|Q20964|Q20964_CAEEL;tr|O61518|O61518_CAEEL	24.6116	24.0003	23.1923	22.9717	23.3167	23.4349	24.359	24.4112	24.2443	24.5875	22.6854	24.1792	24.1484	23.8113	23.9229	23.8738	23.7416	23.8061	24.6707	24.5279	23.221	23.1244	23.0395	23.7802	23.6083	23.6493	22.9781	23.0567	23.6821	23.0509	23.3339	22.8452	22.7446	22.1261	23.0062	23.2229	21.8966	22.1615	22.9106	22.9	23.3541	22.2787	22.749	22.5872	21.6841	22.059	22.271	21.9453	22.0503
tr|Q20950|Q20950_CAEEL	22.5833	22.5775	22.9924	21.8613	22.3377	21.4413	22.8891	23.1092	22.6123	23.2418	22.319	22.6525	22.5945	21.9738	22.7565	22.9102	21.777	23.0651	22.5626	22.9381	23.8141	23.6243	23.2822	23.3889	23.3139	23.7896	23.6365	23.9305	23.9584	22.8049	23.4001	23.8536	23.6035	23.593	23.5917	23.7257	23.6178	23.8543	24.3286	23.5715	23.8842	23.7758	23.7348	23.115	22.8989	22.9136	23.3433	22.8069	23.716
tr|Q20943|Q20943_CAEEL	NA	NA	NA	NA	NA	NA	NA	NA	NA	NA	NA	NA	NA	NA	NA	NA	NA	NA	NA	NA	NA	NA	NA	NA	NA	NA	NA	NA	NA	NA	NA	NA	NA	NA	NA	NA	NA	NA	NA	NA	NA	NA	NA	NA	NA	NA	NA	NA	NA
tr|Q20922|Q20922_CAEEL;tr|Q20921|Q20921_CAEEL	24.468	24.1222	24.2329	24.0815	24.6658	24.641	24.7092	24.212	23.9857	24.6922	25.1674	24.1499	23.7362	23.6029	24.076	24.2733	23.6394	23.3435	23.6679	23.642	22.2615	22.2743	22.2252	22.0227	22.3106	22.4998	22.4189	22.3106	21.981	22.4889	22.3613	NA	NA	NA	21.4384	NA	21.7912	NA	NA	NA	NA	NA	NA	NA	NA	NA	NA	NA	NA
tr|Q20877|Q20877_CAEEL	21.4623	21.2463	21.2557	21.7155	21.0702	20.9029	21.4456	22.4371	21.4782	21.4347	21.3071	21.652	NA	20.4944	20.6749	21.7344	20.8101	20.8056	20.7482	20.7514	20.2161	20.656	20.2867	20.1234	19.8762	20.1213	21.1429	20.1685	20.0395	NA	20.2723	NA	20.7341	19.7154	20.0638	20.6138	NA	NA	20.4154	NA	NA	21.3072	21.0415	NA	NA	21.0478	21.0717	NA	21.2486
tr|Q20865|Q20865_CAEEL	NA	NA	NA	NA	NA	NA	NA	NA	NA	NA	NA	NA	NA	NA	NA	NA	NA	NA	NA	NA	NA	NA	NA	NA	NA	NA	NA	NA	NA	NA	NA	NA	20.6137	NA	20.7003	NA	NA	NA	20.863	20.6485	NA	NA	NA	NA	21.1953	NA	NA	20.7507	21.7807
tr|Q20829|Q20829_CAEEL	21.2199	21.0777	20.7143	20.66	21.3101	NA	21.2682	21.4108	20.7965	21.234	21.1862	21.4371	21.1984	21.2218	21.7243	21.4877	21.3	21.1431	20.8442	21.3181	21.1639	21.6577	21.6464	21.7333	21.4753	21.4913	21.2491	21.3983	22.0621	21.2632	21.4907	21.4746	22.0801	21.5071	21.7581	21.9464	21.354	22.0592	21.983	21.498	21.6281	21.6119	21.8627	22.2977	22.2817	22.2392	22.3681	21.7474	21.7718
tr|Q20815|Q20815_CAEEL	21.2534	20.771	21.192	21.0034	21.2679	20.8481	20.7357	20.284	21.269	20.4129	21.053	20.7005	20.3898	20.1667	20.6791	20.4216	20.2788	19.9352	20.4968	20.5739	19.9071	20.0494	20.0272	NA	NA	NA	NA	19.6108	20.0284	20.2942	NA	NA	NA	NA	19.8576	NA	19.362	NA	20.7071	NA	NA	19.6907	NA	NA	NA	NA	NA	NA	NA
tr|Q20790|Q20790_CAEEL	22.0879	22.2267	21.7887	21.9761	21.2938	21.5863	22.0217	21.6538	21.9566	22.0219	21.7205	22.0064	21.3619	21.6082	21.5163	21.3393	20.5889	21.6779	21.7703	21.8594	21.6988	21.145	21.3819	21.4044	21.2898	20.791	21.6043	21.0261	21.0825	21.6622	21.4545	21.0321	21.4486	21.1581	21.3136	21.5913	21.4379	21.3226	22.006	21.7304	20.8544	21.6266	21.8465	21.7053	21.7948	21.6494	21.9014	20.8599	21.5564
tr|Q20780|Q20780_CAEEL;tr|Q8IG19|Q8IG19_CAEEL	24.1551	23.9857	23.9762	24.0205	24.2475	23.8632	24.1439	24.0614	24.0702	24.0604	23.9488	24.133	24.3698	23.9441	24.1551	24.4536	24.3269	24.2067	24.2183	24.1046	24.4657	24.5285	24.4709	24.3733	24.4047	24.7196	24.263	24.4967	24.5961	24.4699	24.3284	24.5865	24.6252	24.3869	24.6676	24.6549	24.4336	24.4883	24.5462	24.5512	24.5123	24.6519	24.511	24.5958	24.6913	24.6804	24.4415	24.4511	24.5128
tr|Q20774|Q20774_CAEEL	21.8373	22.0397	21.8774	22.0324	21.5045	21.7604	21.9631	22.0804	21.8492	21.9452	21.7838	21.9365	21.1921	21.463	21.1597	21.7472	21.667	21.7533	21.8871	21.424	21.5846	20.4592	21.5597	21.8878	21.4483	21.2895	21.484	21.6022	21.3301	21.6218	21.7374	21.3454	21.576	21.6852	21.371	21.2393	21.6103	21.497	21.1446	21.3632	21.1507	21.714	21.4968	21.6848	22.0009	21.8862	22.2767	21.8773	22.0541
tr|Q20770|Q20770_CAEEL	21.3443	21.3214	21.2081	21.2026	21.7268	21.1418	21.5764	21.5784	21.5135	21.2675	21.4912	22.5623	21.4336	20.7959	21.1895	22.254	21.5033	21.7183	21.6758	21.7449	22.7288	22.0376	22.4966	22.6394	22.4397	22.4328	22.8929	22.3631	22.9162	22.6689	22.8546	22.3041	23.3	22.7458	23.0374	22.9831	23.021	22.5357	23.1736	22.9987	22.9362	22.4331	23.3007	23.0194	22.8131	23.0218	22.922	22.6273	23.4235
tr|Q20769|Q20769_CAEEL	NA	NA	NA	NA	NA	NA	NA	NA	NA	NA	NA	NA	NA	NA	NA	NA	NA	NA	NA	NA	NA	NA	NA	NA	NA	NA	NA	NA	NA	NA	NA	NA	NA	NA	NA	NA	NA	NA	NA	NA	NA	NA	NA	NA	NA	NA	22.7042	NA	NA
tr|Q20753|Q20753_CAEEL	NA	NA	NA	NA	NA	NA	NA	NA	NA	NA	NA	NA	NA	NA	NA	NA	NA	NA	NA	NA	NA	NA	NA	NA	NA	NA	NA	NA	NA	NA	NA	NA	NA	NA	NA	NA	NA	NA	NA	NA	NA	19.4035	NA	20.5149	20.8667	20.4933	20.1454	NA	NA
tr|Q20752|Q20752_CAEEL	NA	NA	20.6412	20.8582	NA	NA	20.7675	21.1655	NA	20.8787	20.6598	20.6458	20.7205	NA	NA	NA	20.5584	20.6863	NA	NA	20.7069	NA	20.9782	20.7183	NA	NA	NA	NA	NA	NA	NA	NA	NA	NA	19.5266	NA	NA	NA	NA	NA	NA	20.857	20.6281	20.383	20.4753	20.4502	20.3307	20.02	20.0881
tr|Q20720|Q20720_CAEEL	22.8776	22.6699	22.8824	23.0027	22.7193	22.5694	22.7209	22.8959	22.6302	23.038	22.2846	22.3296	22.6753	22.4998	22.4691	22.2785	22.563	22.4903	22.3825	22.2704	22.0748	21.7956	21.9436	21.9633	22.2681	22.0758	21.8336	21.9365	22.0783	21.8324	22.0892	21.7707	21.7436	21.8812	21.9834	21.9047	22.1564	22.1318	21.5764	21.7416	22.0605	21.7798	22.2339	21.6322	21.8247	21.4944	21.6147	21.6055	21.7772
tr|Q20684|Q20684_CAEEL	24.9823	25.079	24.962	24.9958	24.9025	24.8979	25.1302	25.1174	25.1645	25.1164	24.9679	25.4885	25.4645	25.543	25.4864	25.5291	25.737	25.5324	25.4519	25.4889	25.73	25.8634	25.6694	25.5915	25.6157	25.679	25.6228	25.6676	25.6733	25.5426	25.738	26.0352	26.104	25.8472	26.1667	26.2153	25.8647	25.9873	25.8798	25.8369	25.8195	26.2001	25.9839	26.1055	26.0465	26.239	26.1733	26.275	26.26
tr|Q20675|Q20675_CAEEL	19.7388	19.7248	19.2173	NA	NA	NA	NA	19.7994	19.873	19.6483	NA	19.5163	19.2658	NA	19.5058	19.8052	19.5029	19.302	19.6047	NA	19.8809	20.5538	20.0043	19.9855	19.5368	19.9693	19.9463	20.3013	20.2829	19.9106	20.3073	20.3328	20.7463	20.4391	20.5397	20.5847	20.4075	20.2799	20.0292	20.5103	NA	20.268	20.5136	21.4699	21.8028	21.7867	21.5925	21.7942	21.62
tr|Q20660|Q20660_CAEEL;tr|Q7JP52|Q7JP52_CAEEL	20.9305	21.048	20.8352	20.7421	20.5316	20.3879	20.9867	20.9657	21.0969	20.9895	21.0248	21.2853	20.6387	21.1237	20.657	21.9608	21.3833	21.5174	21.6281	20.9183	22.0128	21.2935	21.8932	21.6394	21.0194	21.4572	21.5233	21.749	21.6418	21.8621	21.9779	22.1844	22.514	22.1652	22.5891	22.3316	22.5535	21.3544	21.502	21.8696	22.2623	22.4893	22.3762	22.2908	23.0399	23.0494	22.6122	22.1275	22.6552
tr|Q20643|Q20643_CAEEL	20.0957	20.24	20.5132	20.482	20.0899	20.2759	20.0008	NA	20.1833	NA	NA	20.9914	21.654	20.8087	21.5341	21.2204	20.4957	20.579	20.8349	20.7692	21.0166	21.0086	21.4125	20.8655	21.1362	21.507	21.264	20.6529	21.1401	21.8043	19.7933	20.6806	20.4586	21.4753	20.7315	21.1815	21.0312	21.1881	20.8383	19.5368	20.3861	21.355	21.5963	21.1627	21.3705	21.183	21.6019	21.4503	21.4606
tr|Q20641|Q20641_CAEEL	22.5651	22.5601	22.604	22.5304	22.2105	22.352	22.8612	22.4113	22.7389	22.5553	22.774	22.8626	22.4636	22.6108	22.4389	22.7645	22.5422	22.6629	22.7346	22.5404	22.9409	22.8397	22.8778	22.8209	22.6473	22.5915	22.6926	23.0203	22.7684	22.8405	22.8783	23.0961	23.1371	23.0573	23.0866	23.0471	23.1568	22.9794	22.8167	23.0146	23.0273	23.1899	23.2681	23.2595	23.4144	23.4837	23.2238	23.3531	23.2805
tr|Q20637|Q20637_CAEEL	NA	NA	NA	NA	NA	NA	NA	NA	NA	NA	NA	NA	NA	NA	NA	NA	NA	NA	NA	NA	NA	NA	NA	NA	NA	NA	NA	NA	NA	NA	NA	NA	NA	NA	NA	NA	NA	NA	NA	NA	NA	NA	NA	NA	NA	NA	NA	NA	NA
tr|Q20634|Q20634_CAEEL	22.8091	22.9065	22.5951	22.4342	22.7316	22.4289	22.4913	22.2105	22.7742	22.533	22.971	22.1902	23.1323	23.405	22.8196	22.3313	22.3212	22.5355	22.5977	22.5962	22.3523	22.7308	22.1178	22.054	21.8422	22.7233	22.0962	22.3767	22.7746	22.183	22.8349	22.4448	22.4722	22.5036	22.2254	22.5394	22.6866	22.7149	22.5003	21.9462	22.099	22.5131	22.5082	22.3913	22.4526	22.2848	22.1689	22.2681	22.1888
tr|Q20628|Q20628_CAEEL	21.717	21.4867	21.3642	21.816	21.2365	21.2836	21.4616	21.726	21.4506	21.8218	21.2588	22.3351	22.1936	21.928	22.0578	22.7486	22.1361	22.048	22.3804	22.2748	22.3564	21.7668	22.2113	22.3591	22.3677	21.9779	22.5203	22.0351	22.1644	22.3979	22.0443	22.3105	22.1175	22.2427	22.1792	22.0027	22.0947	21.6376	22.0372	21.7934	22.1124	21.7763	22.2788	22.3524	22.3137	22.206	22.1345	22.3775	22.5794
tr|Q20621|Q20621_CAEEL;tr|A6ZJ46|A6ZJ46_CAEEL	24.8595	25.0351	25.5361	24.8925	25.0221	23.6334	25.2742	24.7338	24.5822	24.3345	25.4341	25.1496	26.5919	26.6301	26.7828	25.0842	25.3765	25.4245	25.5735	25.6032	26.0412	25.6682	25.9378	25.9937	25.4396	26.7254	26.8557	25.7658	25.3873	25.6382	26.0013	25.969	26.0946	25.8911	25.4991	25.8271	25.8389	26.1759	25.542	25.8791	25.722	26.4598	25.7566	25.4184	25.6338	25.4653	26.2224	26.1248	25.9666
tr|Q20615|Q20615_CAEEL	NA	NA	NA	NA	NA	NA	NA	NA	NA	NA	NA	20.3528	NA	NA	NA	NA	NA	NA	20.9554	NA	21.2249	20.9988	21.8712	22.154	20.6493	21.7	22.0296	21.6531	22.5342	22.4417	21.5927	21.0875	22.3286	22.2045	21.5803	22.4997	22.7656	21.5721	22.7705	22.5333	21.5451	22.2415	22.4403	22.6342	23.6878	23.0084	22.516	20.5752	22.0261
tr|Q20546|Q20546_CAEEL	22.7598	22.9422	NA	23.0937	23.05	22.9726	22.8752	NA	21.141	22.581	23.1145	22.5453	22.9026	NA	22.0204	22.0367	NA	22.7728	22.6784	NA	23.1496	22.369	22.6352	22.6236	NA	22.7903	22.3691	NA	NA	22.8427	22.676	22.5639	22.4951	NA	NA	23.1445	NA	NA	22.9657	NA	22.9545	23.0753	22.8344	22.7766	22.8115	22.9407	22.4177	22.7497	22.5031
tr|Q20528|Q20528_CAEEL	NA	NA	NA	NA	NA	NA	NA	NA	NA	NA	NA	NA	NA	NA	NA	NA	NA	NA	NA	NA	NA	NA	NA	NA	NA	NA	NA	NA	NA	NA	NA	NA	NA	NA	NA	NA	NA	NA	NA	NA	NA	NA	NA	NA	NA	NA	NA	NA	NA
tr|Q20476|Q20476_CAEEL	22.4881	22.3768	22.8041	22.4019	22.0954	21.2927	22.519	22.3369	22.5366	22.4893	22.2983	23.2332	23.0237	22.9421	22.923	22.4035	22.9336	23.0373	22.7835	22.3745	23.4005	23.2001	22.9394	23.1413	23.065	22.8973	23.3189	23.0471	23.1451	23.083	23.3603	22.9706	22.8986	22.9863	23.1228	23.1492	23.0804	22.9284	23.2352	22.9429	23.0068	23.0668	23.1931	22.8702	23.0926	22.7512	22.8784	22.8658	22.6726
tr|Q20448|Q20448_CAEEL	22.5125	22.4397	22.9117	22.659	22.717	22.3816	22.5821	22.3241	22.467	22.5149	22.2098	22.3274	22.4022	22.2188	22.4428	22.3875	22.458	22.3691	22.225	22.1168	22.1601	22.2101	22.1344	22.3552	22.4884	22.344	22.317	22.1135	22.1184	22.673	22.2715	22.064	22.0072	22.2858	22.114	21.972	22.2447	22.2736	22.1088	22.1641	21.9852	22.3179	22.2753	22.2198	22.297	22.3891	22.3827	22.2582	22.2701
tr|Q20392|Q20392_CAEEL	NA	NA	NA	NA	NA	NA	NA	NA	NA	NA	NA	NA	NA	NA	NA	NA	NA	NA	NA	NA	NA	NA	NA	NA	NA	NA	19.7548	NA	NA	19.625	NA	NA	NA	NA	NA	NA	NA	19.8794	19.8116	NA	NA	NA	19.9119	NA	20.2836	NA	NA	NA	NA
tr|Q20384|Q20384_CAEEL;tr|Q8MQ51|Q8MQ51_CAEEL	21.365	21.0687	NA	21.1349	20.8625	20.853	NA	20.8281	NA	NA	21.1142	20.8288	NA	NA	20.7841	NA	20.7814	20.3669	NA	NA	NA	NA	21.3765	20.2276	NA	19.9827	20.5292	NA	NA	NA	20.7853	NA	NA	20.8888	20.5753	20.4626	20.616	20.5603	20.796	20.6683	20.5948	20.658	21.3787	20.8643	21.3597	21.108	20.7618	20.5283	NA
tr|Q20340|Q20340_CAEEL	NA	NA	19.6553	19.7227	NA	NA	NA	NA	19.6239	NA	NA	20.1521	NA	NA	NA	NA	NA	19.961	NA	19.6803	19.8701	19.8886	NA	20.0021	20.1003	NA	19.0075	19.9627	NA	19.6705	NA	NA	19.6801	NA	20.0779	NA	NA	20.1887	19.9645	19.4299	19.662	NA	20.3445	20.414	20.0961	20.1748	19.9027	20.3722	20.0561
tr|Q20330|Q20330_CAEEL	NA	NA	NA	NA	NA	NA	NA	NA	NA	NA	NA	NA	NA	NA	NA	NA	NA	NA	NA	NA	NA	NA	NA	NA	NA	NA	NA	NA	NA	NA	NA	NA	NA	NA	NA	NA	NA	NA	NA	NA	NA	19.435	NA	NA	19.5551	NA	NA	NA	19.4253
tr|Q20329|Q20329_CAEEL	21.7149	21.6892	21.527	21.5723	21.8377	21.4091	21.5043	21.6766	21.5007	21.3743	21.6627	21.1758	21.2104	21.2653	21.4413	21.3694	21.412	21.4526	21.093	21.2208	21.4637	21.2579	21.1024	20.6701	20.9218	21.5149	21.0782	21.3303	21.2433	21.1899	21.1487	20.9377	21.3259	21.0957	21.3345	21.6882	21.445	21.3398	21.3953	21.5114	21.0532	21.4707	21.5835	21.4493	21.811	22.0191	21.7772	21.5512	21.577
tr|Q20312|Q20312_CAEEL	NA	NA	NA	NA	NA	NA	NA	NA	NA	NA	NA	20.6952	NA	21.516	21.7138	21.2844	21.4972	20.449	20.7502	22.292	NA	NA	21.6775	NA	20.9678	NA	NA	NA	NA	21.159	21.1357	NA	22.0949	NA	NA	20.993	20.3944	NA	NA	NA	NA	20.9751	NA	20.6777	20.1136	21.863	20.9289	21.2157	21.2434
tr|Q20311|Q20311_CAEEL	20.2027	19.8625	19.9084	NA	20.05	NA	20.0425	NA	NA	NA	NA	20.6737	20.5364	NA	21.2499	21.6938	20.3007	20.5535	NA	NA	20.9619	NA	NA	21.0597	NA	22.2093	21.6202	NA	NA	21.6503	21.3353	21.3779	21.7829	20.8749	21.8375	22.0642	21.0155	NA	NA	21.3684	21.0313	20.999	21.8275	NA	NA	21.0509	NA	NA	21.9302
tr|Q20310|Q20310_CAEEL	24.1032	23.8266	24.0131	23.6941	24.0782	23.9309	23.9367	23.7351	23.8552	23.4776	23.8917	23.6785	24.1935	24.1569	24.3269	23.9602	23.6599	23.7527	23.6647	23.7826	23.464	23.2189	23.4953	23.6115	23.6016	23.6459	23.6214	23.783	23.6232	23.8558	23.7	23.4674	23.548	23.7934	23.5679	23.4254	23.7244	23.6162	23.3219	23.8478	23.7326	23.8053	23.9159	23.5642	23.675	23.5939	23.6269	23.705	23.7775
tr|Q20306|Q20306_CAEEL	23.7116	23.1442	23.1623	23.3724	23.5037	23.4903	23.3519	22.7615	23.1859	23.3901	23.0388	22.8894	23.261	22.972	23.5772	22.472	22.7637	22.6522	23.091	23.2233	22.9915	22.6096	22.9551	23.0734	23.4267	23.6238	22.7363	22.8396	22.7789	23.0333	22.8076	22.8429	22.5123	22.5334	22.8355	22.8937	22.9819	22.8393	22.8049	23.1927	21.9729	23.0622	22.9619	22.7952	22.578	22.6432	22.7532	22.6645	22.9529
tr|Q20305|Q20305_CAEEL	19.8974	21.8508	NA	21.956	20.5754	20.0121	21.7044	20.7066	21.7473	21.2589	NA	NA	20.742	NA	20.057	20.3942	NA	NA	NA	19.9937	NA	20.1991	20.7913	20.4836	20.7464	20.2404	20.806	NA	21.2893	21.6486	20.3964	NA	21.5854	20.2042	NA	21.2654	NA	NA	NA	NA	NA	NA	NA	NA	20.2146	NA	NA	NA	20.7564
tr|Q20287|Q20287_CAEEL	NA	NA	NA	NA	NA	NA	NA	NA	NA	NA	NA	NA	NA	NA	NA	NA	NA	NA	NA	NA	NA	NA	NA	19.965	NA	NA	NA	20.6812	21.6615	22.1733	NA	NA	NA	22.1941	NA	21.7764	NA	NA	21.1389	22.1257	NA	21.35	21.1961	NA	19.8303	21.9831	21.4576	21.4312	21.63
tr|Q20277|Q20277_CAEEL	24.9088	24.9926	24.9482	25.1298	24.9359	25.0888	24.9482	24.9979	25.0326	25.2592	24.9312	25.2695	25.5112	25.5613	25.4119	25.3507	25.4591	25.3405	25.4357	25.3531	24.8001	25.5819	25.1123	25.0993	25.3544	25.481	25.5092	25.1518	25.1641	25.1913	25.3587	25.2685	25.0954	25.2934	25.3519	24.6714	25.2249	25.6641	25.313	24.9241	25.0016	25.7893	25.4237	24.9743	24.9625	25.0694	25.0493	25.2675	25.1223
tr|Q20276|Q20276_CAEEL	20.6749	20.3279	21.2145	20.6997	NA	20.4703	20.8642	20.588	20.8198	20.6098	20.7896	21.4547	21.6751	NA	NA	21.1985	21.8137	22.0255	21.5848	21.4971	22.3914	22.1922	22.2013	22.2587	22.2784	22.3695	22.3831	22.0197	22.5139	21.8407	22.3028	22.9433	23.2349	23.3124	22.533	22.7032	22.7896	22.7711	22.3305	22.7548	22.7338	23.0905	22.9303	24.0267	23.3112	23.1125	23.1017	23.5513	22.9529
tr|Q20264|Q20264_CAEEL	20.9802	20.6298	20.5553	20.8793	19.9532	20.0774	20.7185	20.6638	20.5083	20.9915	20.2131	21.396	20.9319	20.9695	20.8495	20.99	21.3066	21.6662	21.5621	20.4551	21.6967	21.3933	21.5428	21.557	21.1729	21.0729	21.5492	21.3843	21.6457	21.2918	21.7256	21.5165	21.9394	21.704	21.5195	21.5208	21.6869	21.4931	21.8445	21.6316	21.3918	21.9078	21.675	21.9808	21.8898	22.1131	21.6704	22.0377	21.717
tr|Q20206|Q20206_CAEEL	26.4353	26.3213	26.423	26.3923	26.4892	26.4156	26.423	26.2852	26.5373	26.4434	26.2534	26.1933	26.3263	26.0812	26.2522	26.135	25.7883	26.0004	26.1457	25.9478	25.7518	25.9027	25.9662	25.8194	26.093	25.8755	25.7478	25.7432	25.9534	25.9122	26.0291	25.7857	25.6091	25.7668	25.5749	25.6233	25.7849	25.8143	25.5877	25.7586	25.2915	25.9508	25.9405	25.7506	25.6165	25.6417	25.978	25.7986	25.7467
tr|Q20203|Q20203_CAEEL	22.4942	22.6069	22.2647	22.198	22.2224	21.9268	22.1082	22.1945	22.1765	22.2965	22.4366	23.3141	22.8175	23.1748	23.2687	23.3154	22.7966	22.7211	23.207	23.2501	23.3259	22.7197	22.4578	22.8468	22.5684	22.838	22.9995	23.1236	23.3503	23.1514	23.1095	22.9616	23.4674	22.496	23.1915	23.2305	23.3124	22.7528	23.605	23.2482	23.2731	22.7092	23.1214	23.298	23.9234	23.7898	23.4074	23.1325	23.1587
tr|Q20199|Q20199_CAEEL	NA	NA	NA	NA	NA	NA	NA	NA	NA	NA	NA	NA	NA	NA	NA	NA	NA	NA	NA	NA	NA	NA	NA	NA	NA	NA	20.808	NA	19.8252	20.4616	NA	20.6598	21.0981	NA	20.6678	NA	NA	NA	NA	NA	NA	21.2404	20.6399	20.4851	21.8217	21.5175	21.0073	21.1356	21.0741
tr|Q20184|Q20184_CAEEL;tr|D1MN80|D1MN80_CAEEL	21.2086	21.0317	21.0902	21.8789	21.4647	20.7567	20.7204	21.5863	21.2155	20.9835	21.1308	21.3521	21.7348	21.1806	21.6693	21.5397	21.2514	21.4053	21.5659	21.4732	21.3933	21.6965	21.3928	21.2594	21.0856	21.2064	21.3425	21.1291	21.5003	21.1823	21.0659	20.745	20.7592	20.8354	21.2218	21.2749	21.082	21.1251	21.1277	21.2347	21.4159	20.7848	20.9732	20.9568	21.0297	20.9788	20.7669	21.0435	21.3761
tr|Q20173|Q20173_CAEEL	21.5705	21.2969	21.4856	21.3118	21.2164	21.9965	21.8643	22.2627	21.6899	21.4024	21.3554	22.1034	20.8265	20.7341	20.5785	21.6792	21.1201	21.3595	21.0506	21.5668	20.9248	20.7814	21.1059	21.3154	20.7849	20.7372	21.3369	21.3128	20.9737	21.3986	21.0427	21.0944	21.2237	21.5163	21.5087	21.1949	21.2209	21.1268	21.4243	21.531	21.442	21.0414	21.8353	21.7752	22.006	22.3086	21.8603	22.1031	21.7523
tr|Q20166|Q20166_CAEEL	20.2574	NA	NA	NA	NA	NA	20.1902	NA	NA	20.6027	NA	NA	21.0591	NA	NA	20.4563	20.673	20.0083	19.9578	20.2747	20.3612	21.321	19.8752	20.0674	20.5851	21.0257	20.4472	20.6256	20.7025	21.4987	20.5982	21.3653	21.3827	21.1763	21.4099	21.0778	20.8446	20.415	20.9739	21.344	20.833	20.8121	21.4262	21.309	21.603	21.6784	21.7737	21.3938	21.5581
tr|Q20143|Q20143_CAEEL	21.2045	NA	20.5477	NA	20.3403	NA	20.8707	20.8423	20.8551	NA	NA	20.9447	20.2868	NA	20.4259	20.8726	20.6312	21.3327	20.6835	NA	21.2403	21.1541	20.8518	21.1548	20.9042	20.9217	21.2754	20.9725	21.193	NA	21.1921	21.1786	21.5005	20.83	21.0862	21.5966	21.0766	21.3085	22.6043	20.7282	20.7876	21.2686	21.4933	21.3737	21.815	21.0073	NA	NA	NA
tr|Q20128|Q20128_CAEEL	NA	NA	NA	NA	NA	NA	NA	NA	NA	NA	NA	NA	NA	NA	NA	20.4629	NA	NA	NA	NA	NA	NA	NA	NA	NA	NA	NA	NA	NA	NA	NA	NA	NA	NA	NA	NA	NA	NA	NA	NA	NA	NA	NA	NA	NA	NA	20.0872	NA	NA
tr|Q20122|Q20122_CAEEL	22.2022	22.7257	22.6738	22.4545	22.7071	22.2101	22.3907	22.7026	22.655	23.0052	22.5717	23.0701	22.6841	22.7147	22.1517	21.7419	22.7788	23.0481	22.4886	22.6236	22.1772	22.4228	22.2053	22.8722	22.5743	21.8319	22.0886	22.3164	22.2862	22.5213	22.7434	22.6057	22.8026	22.7619	22.3532	22.8088	22.5763	22.417	22.1522	20.9523	22.6151	22.9418	22.6857	22.8025	22.2413	22.8298	22.9652	22.9292	22.7552
tr|Q20121|Q20121_CAEEL	23.0831	23.1226	23.2055	23.2569	23.0071	22.9583	23.0569	23.0936	23.1455	23.2391	22.9835	23.2599	23.4798	23.4347	23.1506	23.2409	22.9615	23.3709	23.2866	22.9317	23.6962	23.2505	23.6029	23.7082	23.6214	23.691	23.6181	23.6975	23.5678	23.7562	23.6436	23.6082	23.6779	23.8045	23.545	23.5057	23.6082	23.5575	22.9019	23.5858	23.5586	23.7577	23.753	23.659	23.6464	23.4548	23.4553	23.6584	23.7705
tr|Q20107|Q20107_CAEEL;tr|F1LIM6|F1LIM6_CAEEL	22.1338	21.7337	22.2418	22.1482	22.1135	22.2306	22.0061	22.3135	22.3885	22.258	22.3785	22.6024	22.2687	21.6016	21.6124	22.3176	22.0603	22.5324	22.594	22.4353	23.1258	22.4059	22.7678	23.191	22.8576	22.3738	22.8768	23.0163	22.9564	22.7271	22.6578	22.8718	22.8421	22.9884	23.1297	22.8916	23.1306	22.637	23.1253	22.9083	23.2315	22.932	22.9875	23.1755	23.5344	23.4809	23.1375	22.9535	23.2297
tr|Q20089|Q20089_CAEEL	NA	NA	NA	NA	NA	NA	NA	NA	NA	NA	NA	NA	NA	21.7924	NA	NA	NA	NA	21.8087	21.6161	NA	NA	NA	NA	NA	21.821	NA	NA	NA	NA	NA	22.6362	NA	22.7069	22.7903	NA	NA	NA	NA	NA	22.8852	22.8925	NA	NA	NA	23.714	NA	NA	NA
tr|Q20063|Q20063_CAEEL;tr|A6ZJ62|A6ZJ62_CAEEL	NA	NA	NA	NA	NA	NA	NA	NA	NA	NA	NA	NA	NA	NA	NA	NA	NA	NA	NA	NA	NA	NA	NA	NA	NA	NA	NA	NA	NA	NA	NA	NA	NA	NA	NA	NA	NA	NA	NA	NA	NA	NA	NA	NA	NA	NA	NA	NA	NA
tr|Q20062|Q20062_CAEEL	22.3646	22.339	22.4342	22.192	22.1285	22.0963	22.298	21.8607	22.2716	22.3551	22.3834	22.8236	22.6645	22.9029	22.6216	23.1597	23.0462	22.7005	22.7712	22.9477	23.0024	23.0649	22.9213	22.9019	23.0252	22.9036	23.0359	22.9499	22.9807	23.0359	22.8219	22.9771	22.8531	22.7211	23.0686	23.1785	22.9262	22.8598	22.9876	22.8025	23.0141	23.1174	22.9358	23.2081	22.9206	22.9318	23.0485	22.8107	23.1816
tr|Q20058|Q20058_CAEEL	21.1113	21.1344	21.2803	21.3748	21.1372	20.8555	20.9206	21.2687	21.1701	21.5105	20.728	21.3556	21.5522	20.8525	21.5608	21.4198	21.3296	21.2802	21.2955	21.2343	21.3966	21.1134	21.5314	21.7352	21.6654	21.8172	21.471	21.4074	21.5527	21.7483	21.5078	21.3419	21.482	21.513	21.3893	21.3577	21.2765	21.3724	21.1991	21.6253	21.4851	21.2137	21.9401	21.3839	21.6398	21.0719	21.4515	21.2979	21.2346
tr|Q20049|Q20049_CAEEL	23.5766	23.3919	23.7452	23.3795	23.818	23.8247	23.455	22.9394	22.9704	23.1174	23.9615	23.1157	22.8983	23.2879	23.4305	23.5496	23.1743	23.0531	23.8634	23.2147	23.1123	22.272	23.4501	23.4821	23.4157	22.9082	23.1627	23.6281	23.396	23.4631	23.3031	22.8139	23.3306	22.9114	23.5031	23.045	23.3719	23.3582	23.3612	23.1241	23.0227	23.4152	22.9497	23.0584	23.3734	23.1878	23.2982	22.7996	23.0516
tr|Q20048|Q20048_CAEEL	NA	NA	NA	NA	NA	NA	NA	NA	NA	NA	NA	NA	NA	NA	NA	NA	NA	NA	NA	NA	NA	NA	NA	NA	NA	NA	21.153	NA	NA	NA	NA	NA	NA	NA	NA	NA	NA	NA	NA	NA	NA	19.7576	NA	NA	20.7793	21.0555	20.4185	20.4357	NA
tr|Q20034|Q20034_CAEEL	21.784	21.6479	22.0259	22.0459	22.131	22.1287	21.7574	21.1856	21.9722	21.7615	21.5621	23.517	23.906	22.8784	23.5273	23.5376	23.0959	22.9254	23.5228	23.9559	23.4134	23.8544	23.9224	23.9165	23.9927	24.1074	23.7316	23.414	23.5563	23.8902	23.6718	23.5654	23.5946	23.7709	23.4364	23.6657	23.819	23.4319	23.0367	23.3922	23.6567	23.8255	23.6567	23.2128	23.5765	23.5062	23.3533	23.2896	23.302
tr|Q20014|Q20014_CAEEL	NA	NA	NA	NA	NA	NA	NA	NA	NA	NA	NA	NA	NA	NA	NA	NA	NA	NA	NA	NA	NA	NA	NA	NA	NA	NA	NA	NA	NA	NA	NA	NA	NA	NA	NA	NA	NA	NA	NA	NA	NA	20.2652	19.5442	NA	20.381	19.6463	19.4653	NA	19.3941
tr|Q20012|Q20012_CAEEL	22.3319	NA	22.9588	NA	NA	NA	22.5415	22.4006	22.402	22.5241	NA	22.2325	NA	22.3887	22.4926	22.1994	NA	21.2689	22.3885	NA	22.3621	NA	22.6029	22.2266	22.5801	22.4009	22.3929	22.365	21.5662	22.2019	NA	NA	22.2315	22.4501	NA	21.956	22.3225	22.2715	NA	21.698	NA	NA	NA	NA	NA	NA	NA	NA	NA
tr|Q20011|Q20011_CAEEL	22.3069	21.9499	21.8845	20.7696	22.8375	22.441	21.9148	20.6132	21.8406	21.4546	21.2957	21.5532	22.2947	22.3326	22.1363	22.1534	21.8657	22.0196	22.3925	22.6676	20.6557	22.6117	22.024	20.7601	22.2194	23.0619	21.5719	22.8115	22.0528	20.9474	20.8457	21.1307	20.3656	20.5786	20.5818	20.6738	21.447	21.883	21.705	21.2414	NA	21.6801	21.1656	19.7667	19.9684	19.9896	19.9896	18.2736	19.899
tr|Q1ZXU6|Q1ZXU6_CAEEL;tr|G1K0X0|G1K0X0_CAEEL;tr|Q22656|Q22656_CAEEL;tr|Q22655|Q22655_CAEEL	23.2584	23.0989	22.6578	22.8655	22.6335	21.904	23.5069	22.5178	22.4826	22.7889	23.1329	22.811	22.6356	21.9951	22.4904	23.6024	22.45	22.8387	22.3989	22.8941	23.1816	23.4837	23.1202	22.8444	22.7992	23.5247	23.2273	23.2108	23.3743	23.3613	23.1923	23.6428	23.4821	23.6515	23.5763	23.2945	23.3589	23.3203	23.4329	23.3558	23.147	23.8316	23.3527	23.7279	24.154	24.233	23.9354	23.8585	24.0166
tr|Q1XFY9|Q1XFY9_CAEEL	26.3837	25.9716	26.4529	26.5473	25.8989	25.6336	25.7585	26.6118	26.5219	26.7508	26.0839	26.5684	25.7528	25.2639	25.3179	25.7057	25.2919	26.7734	26.761	25.919	26.6094	25.653	26.509	26.6314	25.83	25.6498	26.3496	26.702	25.9914	26.4374	26.8398	26.447	26.7	26.6769	25.9858	25.9889	26.5745	26.0051	25.9902	26.4401	26.535	26.4335	26.7599	26.4411	26.6135	26.489	26.1452	26.0243	26.0799
tr|Q1W0S5|Q1W0S5_CAEEL;sp|P34436|MSRB_CAEEL	NA	NA	NA	NA	NA	NA	NA	NA	NA	NA	NA	NA	NA	NA	NA	NA	NA	NA	NA	NA	NA	NA	NA	NA	NA	NA	NA	NA	NA	NA	NA	NA	NA	NA	NA	NA	NA	NA	NA	NA	NA	NA	NA	NA	19.8603	20.1354	20.1963	NA	NA
tr|Q1NZ17|Q1NZ17_CAEEL;tr|A5Z2T8|A5Z2T8_CAEEL;tr|Q1NZ18|Q1NZ18_CAEEL;tr|Q22015|Q22015_CAEEL	NA	NA	NA	NA	NA	NA	NA	NA	NA	NA	NA	NA	NA	NA	NA	NA	NA	NA	NA	NA	NA	NA	NA	NA	NA	NA	NA	NA	NA	NA	NA	NA	NA	NA	NA	NA	19.4922	NA	NA	NA	NA	NA	NA	NA	NA	NA	NA	NA	19.9592
tr|Q1HB05|Q1HB05_CAEEL;tr|Q27477|Q27477_CAEEL;tr|Q21262|Q21262_CAEEL;tr|Q27479|Q27479_CAEEL	20.6512	20.501	20.3695	20.229	20.505	NA	20.5945	20.8443	20.4957	20.6791	20.3729	20.6039	21.0362	21.2038	21.2521	20.7686	20.7256	21.1001	20.7711	20.5541	21.1278	21.4847	20.9671	20.8178	20.7947	21.2263	21.0116	21.016	21.4035	20.6875	20.9209	21.222	21.2168	21.3036	21.1298	21.3137	20.9142	21.1476	21.4008	21.0251	21.0705	21.3204	21.558	20.837	20.9732	21.1254	20.9908	20.8263	20.9205
tr|Q1HB04|Q1HB04_CAEEL;tr|Q22317|Q22317_CAEEL	21.1944	20.9462	20.5231	21.0609	20.8987	20.4885	20.9926	20.794	20.6719	20.0665	21.1209	20.3893	20.8791	21.1545	21.4802	22.0115	NA	21.1829	20.8931	21.2544	21.0285	21.3641	21.2471	21.2001	21.16	21.7196	21.6453	21.4739	21.1797	21.2319	21.3907	21.9176	21.2809	21.3272	22.0688	21.5486	21.3156	21.4281	21.9733	21.4034	21.5471	22.001	21.293	21.0819	21.8945	21.9086	21.9481	21.9988	21.9934
tr|Q19983|Q19983_CAEEL	20.9147	20.618	20.375	20.6448	20.55	NA	20.7741	21.1334	20.665	20.059	20.1777	20.8629	20.3583	20.2605	20.5921	20.9644	20.6552	20.8402	20.6654	20.7279	20.3408	20.8674	20.774	20.5519	20.6431	21.1543	20.382	20.7469	20.7295	20.9024	20.9678	20.5341	20.5355	20.8371	20.9319	20.9507	20.5796	20.4731	21.0025	20.7058	20.7955	20.8231	20.1599	20.8403	20.7368	21.5602	NA	NA	NA
tr|Q19973|Q19973_CAEEL	20.8145	NA	20.7403	21.2416	20.4718	20.9932	20.075	21.1878	20.2208	NA	NA	20.5816	20.4059	20.7067	20.5249	NA	20.6942	20.1924	19.9925	20.146	20.0314	19.8155	19.9703	19.944	NA	NA	NA	19.8022	NA	19.8463	20.4411	20.1152	NA	20.1075	19.4145	18.9374	20.2146	20.4304	NA	NA	NA	20.7395	20.5118	20.8471	21.2617	20.9347	19.6009	19.4612	20.3539
tr|Q19966|Q19966_CAEEL;tr|Q9U3H0|Q9U3H0_CAEEL	NA	NA	NA	NA	NA	NA	NA	NA	NA	NA	NA	NA	NA	NA	NA	NA	NA	NA	NA	NA	NA	NA	NA	NA	NA	NA	NA	NA	NA	NA	NA	NA	NA	20.5339	NA	NA	NA	NA	NA	NA	NA	NA	NA	NA	NA	NA	NA	NA	NA
tr|Q19901|Q19901_CAEEL	NA	NA	26.0177	NA	NA	NA	NA	NA	NA	NA	NA	NA	NA	NA	NA	NA	NA	NA	NA	NA	26.6232	NA	NA	NA	NA	28.0936	NA	NA	NA	NA	NA	NA	26.5946	NA	NA	NA	27.8307	27.7407	NA	26.8704	NA	27.8178	NA	NA	27.2763	26.934	NA	NA	NA
tr|Q19891|Q19891_CAEEL	20.4647	20.83	20.8684	20.6997	20.3617	20.1767	21.1514	20.7876	21.1842	20.6479	20.7168	22.1252	21.4221	21.1411	20.4816	22.09	22.2439	21.9656	21.6167	21.8369	22.5593	21.9639	22.1304	22.1728	22.0332	21.7966	22.397	22.0851	22.2636	22.4097	22.6475	22.4721	22.3614	22.2105	22.816	22.2816	22.0165	21.9825	22.255	22.4063	22.3742	22.4149	22.9456	21.7627	21.4884	21.632	22.3165	21.4718	22.1123
tr|Q19876|Q19876_CAEEL	NA	NA	NA	NA	NA	NA	NA	NA	NA	NA	NA	19.3986	NA	18.7588	19.4085	19.4342	19.3164	NA	NA	NA	18.8466	NA	18.9385	NA	19.0714	20.0506	19.4781	NA	NA	19.0611	19.6383	20.4842	NA	20.0058	19.9639	19.885	NA	NA	20.5038	NA	NA	20.1803	20.2388	22.3313	20.773	21.7303	22.4734	21.7978	21.6001
tr|Q19873|Q19873_CAEEL	NA	NA	NA	NA	NA	NA	NA	NA	NA	NA	NA	NA	NA	NA	NA	NA	NA	NA	NA	NA	NA	NA	NA	NA	NA	NA	NA	NA	20.0429	NA	NA	NA	NA	NA	NA	NA	NA	NA	19.4017	19.7185	NA	19.7442	NA	19.6895	NA	19.8399	NA	NA	19.7319
tr|Q19866|Q19866_CAEEL	NA	NA	NA	NA	NA	NA	NA	NA	NA	NA	NA	NA	NA	NA	NA	NA	NA	NA	NA	NA	NA	NA	NA	NA	NA	NA	NA	NA	NA	NA	NA	NA	NA	NA	NA	NA	NA	NA	NA	NA	NA	NA	NA	NA	NA	NA	NA	NA	NA
tr|Q19864|Q19864_CAEEL	NA	NA	NA	NA	NA	NA	NA	NA	NA	NA	NA	19.55	NA	NA	NA	NA	NA	NA	NA	NA	NA	NA	NA	NA	NA	NA	NA	NA	NA	NA	NA	NA	NA	NA	20.253	NA	NA	NA	NA	NA	NA	NA	20.5636	20.4232	20.3223	NA	NA	NA	20.7423
tr|Q19853|Q19853_CAEEL	22.8314	22.4022	22.0458	22.7949	22.1783	22.0264	22.6417	22.7525	22.5164	22.7303	22.4163	22.947	22.1331	22.1922	22.1724	22.9743	22.9847	22.5864	22.9117	22.9985	22.8271	22.5861	22.8278	22.6837	22.4681	22.6495	22.7475	22.7284	22.9498	22.7113	22.7206	22.7028	22.7946	22.584	22.9127	22.9273	22.8491	22.7987	23.1277	22.5913	22.8073	22.7966	22.9855	22.8469	22.6217	22.7934	22.4845	22.1984	23.0412
tr|Q19824|Q19824_CAEEL	20.3827	20.5329	20.3893	20.6426	20.5127	19.9754	20.562	20.445	20.4237	20.7901	20.2908	20.7439	20.4622	20.4358	20.6812	20.4703	20.5479	20.249	20.2319	20.8179	20.8106	20.9735	20.4075	20.6778	20.6319	20.3183	20.3388	20.7734	20.6095	20.6253	20.6026	20.1354	20.3455	20.3135	20.6248	20.1755	20.4143	20.5127	20.5797	20.5469	20.395	20.5511	21.1021	20.5879	20.6052	20.7168	20.6975	20.1849	20.8614
tr|Q19818|Q19818_CAEEL	NA	NA	NA	NA	NA	NA	NA	NA	NA	NA	NA	NA	NA	NA	NA	NA	NA	NA	NA	NA	NA	NA	NA	NA	NA	NA	NA	NA	NA	NA	NA	NA	NA	NA	NA	NA	NA	NA	NA	NA	NA	20.1376	20.6637	20.8165	20.3011	20.5645	20.5702	20.647	20.4217
tr|Q19813|Q19813_CAEEL	21.8358	22.4673	22.2441	23.2101	22.1092	23.7384	22.7679	22.696	22.3304	22.3967	21.9207	23.6571	24.2613	23.9828	24.35	23.8052	23.8655	23.7911	24.0208	23.8416	24.3338	NA	24.308	24.0013	24.0249	23.51	24.2126	24.1413	24.5596	24.2275	24.4247	24.2634	24.4475	24.2098	24.1677	23.5088	24.2016	24.7003	24.1359	24.323	24.0983	24.7345	24.2016	24.2111	24.3146	24.1365	24.4717	24.2788	24.1647
tr|Q19780|Q19780_CAEEL	NA	NA	NA	NA	NA	NA	NA	NA	NA	NA	NA	NA	NA	NA	NA	NA	NA	NA	NA	NA	NA	NA	NA	NA	NA	NA	NA	NA	NA	NA	NA	NA	NA	NA	NA	NA	NA	NA	NA	20.8446	20.4982	NA	20.9341	NA	NA	22.5684	NA	NA	NA
tr|Q19767|Q19767_CAEEL	NA	NA	NA	NA	NA	NA	20.018	19.9741	NA	NA	NA	NA	NA	NA	NA	NA	19.806	NA	NA	NA	NA	NA	NA	NA	NA	NA	NA	NA	NA	NA	NA	NA	NA	NA	NA	NA	19.4343	NA	NA	NA	NA	NA	NA	20.0578	20.3702	20.3951	NA	NA	NA
tr|Q19752|Q19752_CAEEL	NA	NA	20.3152	20.6624	20.252	NA	20.3666	20.432	20.3661	20.419	NA	20.766	20.6952	20.741	20.7156	20.695	20.376	20.3643	20.3216	20.4574	20.4869	20.2316	20.2671	20.4251	20.9902	19.2803	20.5913	19.7264	19.5327	20.2507	20.5843	20.1048	19.7784	19.2173	20.3463	20.4913	NA	19.4442	20.526	20.3227	20.3538	20.2815	21.0159	20.4113	20.147	20.4367	20.755	20.3483	20.4262
tr|Q19751|Q19751_CAEEL;tr|A8WHS3|A8WHS3_CAEEL	21.304	NA	NA	NA	NA	NA	NA	NA	NA	NA	NA	NA	NA	NA	NA	21.0485	20.8424	NA	NA	NA	NA	NA	NA	NA	NA	NA	NA	NA	NA	NA	NA	NA	NA	NA	NA	NA	NA	NA	NA	20.1499	NA	20.9627	NA	NA	19.6452	20.0246	20.4699	NA	20.122
tr|Q19733|Q19733_CAEEL	NA	NA	NA	NA	NA	NA	NA	NA	NA	NA	NA	NA	NA	NA	NA	NA	NA	NA	NA	NA	NA	NA	NA	NA	NA	NA	NA	NA	NA	NA	NA	NA	NA	NA	NA	NA	NA	NA	NA	NA	NA	NA	21.4045	21.3936	NA	21.8595	NA	NA	22.0914
tr|Q19731|Q19731_CAEEL	NA	NA	NA	NA	NA	NA	NA	NA	NA	NA	NA	NA	NA	NA	NA	NA	NA	NA	NA	NA	NA	NA	NA	NA	NA	NA	NA	NA	NA	NA	NA	NA	NA	NA	NA	NA	NA	NA	NA	NA	NA	NA	NA	NA	NA	NA	NA	NA	NA
tr|Q19699|Q19699_CAEEL	NA	21.3901	NA	NA	NA	NA	NA	NA	NA	NA	NA	NA	NA	NA	NA	21.8464	NA	21.1736	21.0771	21.2224	NA	NA	NA	NA	20.7182	NA	NA	20.8862	NA	NA	20.7399	NA	NA	NA	NA	NA	NA	NA	NA	NA	NA	NA	NA	NA	NA	NA	NA	NA	NA
tr|Q19694|Q19694_CAEEL	NA	NA	NA	NA	20.0235	19.9207	20.45	20.1715	20.3242	NA	NA	20.8582	21.3369	20.7387	20.8702	20.9828	21.1542	20.5261	21.1585	20.6411	20.9317	21.4341	21.2806	21.5259	20.4205	20.7768	21.0889	22.1042	21.0887	21.0783	21.9484	22.5237	22.3595	22.6095	21.4716	21.1326	22.5496	22.1872	21.6229	21.9053	21.2961	22.398	22.6389	23.2248	22.8524	23.2295	23.0097	23.153	22.8406
tr|Q19680|Q19680_CAEEL	21.2315	21.4143	21.3681	21.3433	20.8906	21.0341	20.7761	21.3262	21.267	21.1402	20.6136	22.0006	21.7547	21.6293	21.8569	22.2169	21.8445	21.7383	22.0347	21.6014	21.893	21.5838	22.0891	22.2508	22.0478	21.736	22.2918	21.7416	21.9714	22.084	21.6873	21.6502	21.7284	21.8262	21.8583	21.849	21.7174	21.5163	21.4653	21.7913	21.8047	21.7958	22.1391	22.0089	22.1751	21.8665	22.4625	21.6719	22.164
tr|Q19663|Q19663_CAEEL	NA	NA	20.5853	NA	NA	NA	20.8035	NA	NA	NA	NA	NA	NA	NA	NA	NA	NA	21.0896	21.1677	NA	NA	21.2957	NA	NA	NA	NA	NA	NA	NA	20.4506	NA	20.7953	NA	NA	NA	NA	NA	NA	NA	NA	20.2117	20.3994	20.4374	20.1033	20.8589	20.7461	20.597	NA	19.9983
tr|Q19661|Q19661_CAEEL	20.9706	20.3336	20.2479	20.4133	20.6967	19.8747	20.3834	21.1315	20.5401	20.8533	20.5962	21.9347	20.5001	20.5413	20.404	21.8056	20.4485	20.7781	20.5319	22.0317	19.8018	20.4324	19.7097	19.3337	20.1178	20.1172	20.191	19.9272	19.9843	20.0281	20.2832	19.6262	19.8414	19.7467	20.2109	19.8513	20.054	19.3033	20.243	20.4164	20.0712	20.0248	20.1795	19.5335	20.6895	20.4389	20.3705	21.0218	NA
tr|Q19660|Q19660_CAEEL	19.9081	NA	19.6846	19.5672	20.6728	NA	20.1615	19.7132	21.4266	19.9461	19.8672	19.8136	20.4359	20.3644	20.3857	20.7282	20.1852	19.9999	20.3347	20.5399	20.7743	22.753	21.199	21.4433	22.1071	22.3461	20.9772	21.7947	21.2986	20.942	21.4599	22.1239	20.6835	21.7554	21.5453	21.9108	21.1851	21.4539	22.373	21.522	21.3784	22.1381	21.7268	21.9019	21.6935	21.8349	21.4483	21.121	21.3646
tr|Q19655|Q19655_CAEEL	NA	20.0813	NA	20.0443	NA	NA	20.114	20.3576	19.9192	20.009	NA	19.9009	19.925	20.27	20.2144	20.3775	20.0886	20.1236	20.2514	20.0234	20.042	20.3003	19.6407	19.7312	19.9188	20.5665	19.9555	19.8759	20.6226	19.6874	19.8218	20.0808	20.1737	20.1218	20.2502	20.538	20.4758	20.0856	20.636	20.0738	20.0426	20.5468	20.5018	20.62	20.8991	20.7514	20.6808	20.817	20.4621
tr|Q19591|Q19591_CAEEL	22.7207	NA	21.9365	22.2889	22.4017	21.4764	NA	22.3544	22.3388	22.6598	21.7004	22.5718	22.1468	21.689	21.8875	22.2075	NA	22.5687	22.3783	22.3039	22.7937	22.6913	22.9355	22.8617	22.9539	22.8312	22.7435	22.9053	22.9476	22.7514	22.7752	23.2025	22.9176	22.8657	23.2403	23.2612	23.0035	22.7005	23.1633	22.7861	23.1086	22.9084	23.0563	22.7911	23.0134	23.0127	22.2443	21.8905	22.4996
tr|Q19583|Q19583_CAEEL;tr|Q9U3I7|Q9U3I7_CAEEL;tr|H2L2A8|H2L2A8_CAEEL;tr|D3YT38|D3YT38_CAEEL	20.8187	20.4468	20.0053	20.2875	NA	NA	19.7466	20.3827	19.6651	20.2435	NA	19.9818	19.9474	NA	20.1452	NA	NA	19.6838	19.6636	19.7851	20.1104	19.7123	19.9122	20.1337	19.8933	20.4317	19.8638	19.9129	19.9355	19.869	19.6907	20.1278	NA	18.8446	19.8072	NA	19.6288	NA	NA	20.2546	19.6431	19.6315	19.7333	20.1759	20.6451	20.2327	20.3612	19.8426	20.9255
tr|Q19579|Q19579_CAEEL;tr|Q19581|Q19581_CAEEL	23.7513	23.4352	23.9087	23.7134	23.6106	23.5941	23.6118	23.9517	24.2014	22.8007	23.6264	24.2537	24.0564	24.2121	24.5474	23.2291	23.8396	24.0284	24.3768	24.0705	23.9557	24.1705	23.8183	24.193	23.9696	23.9907	23.9742	24.1547	23.9829	23.9525	24.1361	24.4707	24.2771	24.0431	24.2826	24.1846	24.3035	23.9981	24.1621	24.0466	23.8588	24.2625	24.5199	24.3021	24.4778	24.4165	23.9088	24.0263	24.195
tr|Q19554|Q19554_CAEEL	22.5938	22.6225	22.7209	22.4852	22.9912	22.4242	22.4505	22.3568	22.4543	22.3489	22.4296	22.3971	22.5434	22.3777	22.4265	22.5343	22.3545	22.3227	22.2313	22.3229	22.3073	21.8416	22.2807	22.413	22.3504	22.474	22.2324	22.4118	22.1599	22.5038	22.4499	22.3837	22.3825	22.4808	22.4266	22.1142	22.3322	22.354	22.0344	22.3159	22.0374	22.4708	22.4204	22.2873	22.6499	22.6413	22.403	22.266	22.45
tr|Q19545|Q19545_CAEEL	21.3082	NA	NA	22.1863	NA	NA	NA	NA	NA	NA	NA	21.6464	NA	NA	NA	NA	NA	21.9974	NA	21.9981	NA	21.9124	21.1563	NA	22.0295	NA	22.2404	22.0178	22.0661	21.9925	NA	21.9518	21.3578	22.0421	21.624	21.7591	21.9948	22.0696	NA	NA	NA	NA	NA	NA	21.3997	NA	NA	NA	NA
tr|Q19536|Q19536_CAEEL	NA	NA	NA	NA	NA	NA	NA	NA	NA	NA	NA	19.6052	NA	NA	19.7287	19.4921	NA	19.0726	NA	18.959	21.0502	19.6767	21.4591	21.4259	22.2702	20.7867	21.2581	21.212	20.877	21.8895	21.3795	20.5155	20.8771	21.8189	20.9076	20.8949	20.4243	20.3717	19.8682	21.42	20.1773	21.3926	21.1821	20.0346	19.7917	19.8451	20.804	19.9738	18.2736
tr|Q19519|Q19519_CAEEL	NA	NA	NA	NA	NA	NA	NA	NA	NA	NA	NA	NA	NA	NA	NA	NA	NA	NA	NA	NA	NA	NA	NA	NA	NA	NA	NA	NA	NA	NA	NA	NA	NA	NA	NA	NA	NA	NA	NA	NA	NA	NA	NA	NA	NA	NA	NA	NA	NA
tr|Q19480|Q19480_CAEEL;tr|B5U8N0|B5U8N0_CAEEL	NA	NA	NA	NA	NA	NA	NA	NA	NA	NA	NA	NA	NA	NA	NA	NA	19.4868	19.3707	NA	NA	NA	NA	NA	NA	19.7622	NA	NA	NA	NA	NA	NA	19.6903	20.0433	19.8445	NA	NA	NA	19.8569	NA	NA	NA	20.0912	20.0144	NA	20.8348	20.3172	19.4398	20.0236	20.5695
tr|Q19478|Q19478_CAEEL	NA	NA	NA	NA	NA	NA	NA	19.0408	19.3012	NA	NA	19.0617	19.2933	19.7547	19.0317	NA	19.3414	18.7367	20.9857	19.7404	22.596	22.1809	22.2334	21.097	22.4847	22.1554	21.6569	22.4049	21.9015	21.3811	22.8485	22.7611	24.6511	23.9528	23.7892	24.3265	22.5477	22.9926	23.5987	24.0189	23.9687	23.5607	24.8264	26.5093	25.4022	26.1555	25.763	25.0279	25.6905
tr|Q19437|Q19437_CAEEL	23.0977	23.538	23.5296	23.2303	23.0283	22.805	23.4302	22.9004	23.3812	22.966	23.2458	23.9936	23.9541	24.0488	23.4334	24.1204	24.3635	24.3052	24.2367	24.1344	24.4987	24.1973	24.1995	24.3777	24.0391	24.0917	24.1291	24.2558	24.1392	24.253	24.3329	24.4948	24.4046	24.3227	24.4335	24.4231	24.3614	24.2081	24.2153	24.3186	24.453	24.427	24.5563	24.5628	24.8011	24.762	24.6051	24.397	24.6359
tr|Q19433|Q19433_CAEEL	21.5606	20.5479	20.9455	20.8928	20.3799	NA	21.1333	20.8549	21.3415	NA	20.0989	20.6165	20.5956	20.22	20.3314	21.117	NA	21.4461	20.8018	21.0166	21.2973	20.2024	20.5871	20.8395	20.4047	20.6569	21.148	20.7345	20.591	20.6215	20.8798	20.7638	20.6104	20.6892	20.9853	20.8287	20.8868	NA	NA	NA	20.7421	NA	NA	20.1001	20.3375	20.2814	20.2598	NA	20.7405
tr|Q19431|Q19431_CAEEL	20.8526	NA	20.2298	NA	NA	NA	20.7334	20.4702	NA	NA	NA	22.0753	21.3447	20.5237	NA	22.4453	NA	22.2586	NA	22.0824	22.0937	NA	NA	22.4934	20.7616	NA	NA	21.7322	21.2735	21.9539	21.8317	NA	21.9672	NA	21.9427	NA	21.8726	NA	NA	21.5642	NA	NA	21.3178	21.4784	21.7431	21.7181	21.7456	20.7772	21.4925
tr|Q19416|Q19416_CAEEL	26.7208	NA	26.3397	27.0802	NA	NA	26.631	NA	NA	NA	26.5771	27.6768	26.8042	NA	NA	29.3835	27.0619	26.9812	NA	NA	25.3056	NA	25.4399	26.2573	NA	25.3325	NA	25.3969	NA	25.4559	25.0848	NA	24.9395	NA	NA	25.517	NA	NA	NA	NA	NA	25.7811	24.7891	25.1561	25.0541	26.8089	NA	26.79	26.2911
tr|Q19393|Q19393_CAEEL	20.8328	20.2871	20.0873	20.3994	20.186	20.5462	20.5169	20.6037	20.5916	NA	20.2598	20.6144	20.3162	20.1343	20.2428	20.7262	20.5992	20.5443	20.302	20.1048	20.4491	20.0453	20.2933	20.6337	20.2868	20.1137	20.2298	20.6385	20.4175	20.3841	20.5046	20.6578	20.5151	20.769	20.6062	20.5534	20.2502	20.6161	NA	20.0519	20.9328	20.477	20.767	21.2848	21.5122	20.6651	21.1794	21.322	21.4212
tr|Q19390|Q19390_CAEEL	NA	NA	NA	NA	NA	NA	NA	NA	NA	NA	NA	NA	NA	NA	NA	NA	NA	NA	NA	NA	NA	NA	NA	NA	NA	NA	NA	NA	NA	NA	NA	NA	NA	NA	NA	NA	NA	NA	NA	NA	NA	NA	NA	20.561	20.3616	NA	NA	NA	20.387
tr|Q19371|Q19371_CAEEL	21.963	21.854	21.6279	21.7687	21.7408	21.487	21.9741	22.3261	21.9874	21.881	21.7635	21.7535	21.6375	21.5595	21.7782	21.6427	21.7481	21.2948	21.6642	21.6034	21.7025	21.3564	21.5709	21.792	21.3899	21.6979	21.4138	21.6258	21.3642	21.4147	21.7197	21.4108	21.5819	21.6549	21.4666	21.7745	21.6985	21.6697	21.6715	21.3916	21.7363	21.7488	21.6238	21.5596	22.0145	21.912	21.4895	21.5074	21.625
tr|Q19346|Q19346_CAEEL;tr|S6EZK7|S6EZK7_CAEEL	24.0271	24.09	24.0294	23.98	23.4446	23.6533	24.3398	24.25	23.9555	24.0256	23.9935	24.7955	24.6059	24.3188	24.3175	24.5106	24.4427	24.6955	24.5996	24.4415	24.4938	24.6064	24.6658	24.5508	24.3957	24.4392	24.3542	24.849	24.6382	24.3267	24.7305	24.6455	24.4804	24.5147	24.7214	24.5758	24.2888	24.5706	25.0936	24.6836	24.827	24.9171	24.7055	24.8588	24.741	24.7727	24.8343	24.8389	24.8121
tr|Q19339|Q19339_CAEEL	21.9335	22.182	22.2306	22.057	22.0384	22.2198	22.3626	22.0141	22.1103	22.1521	21.9969	21.976	22.2463	21.7864	22.0978	21.8038	21.9612	22.3056	21.7491	22.0488	21.7999	22.0851	21.7227	21.8263	21.7541	21.6496	21.7156	21.905	21.9414	21.686	21.958	21.8254	21.9551	22.0262	22.0953	21.6484	21.8768	21.5371	21.9773	21.7166	21.8657	21.9454	22.2154	21.782	21.9239	22.0435	21.737	21.7388	21.9485
tr|Q19328|Q19328_CAEEL	25.1682	25.1719	25.0668	25.0872	25.0532	24.9446	25.0459	25.2427	25.1564	25.1715	25.0947	24.7896	24.6123	24.721	24.5981	24.7939	24.5792	24.6704	24.7535	24.5825	24.4558	24.4408	24.4811	24.4559	24.3509	24.4877	24.6007	24.5309	24.4039	24.5223	24.5559	24.2719	24.4521	24.3965	24.4187	24.305	24.3529	24.3157	24.5068	24.4375	24.3486	24.4906	24.4588	24.2721	24.3038	24.2908	24.389	24.2443	24.346
tr|Q19324|Q19324_CAEEL	22.9783	22.8071	22.9465	22.8017	22.5533	22.5814	22.4464	22.6504	22.6688	22.8262	22.7311	22.8191	22.9766	22.5548	22.9575	22.8934	22.5377	22.6373	22.9548	22.6501	22.6695	22.1295	22.7719	22.8784	22.4763	22.7841	22.9304	22.6895	22.6414	22.8361	22.6681	22.6135	22.7125	22.7251	22.7306	22.4531	22.5938	22.4285	22.5103	22.5512	22.4177	22.6783	22.7834	22.793	22.8371	22.613	22.7981	22.546	22.7121
tr|Q19305|Q19305_CAEEL	19.4534	NA	19.0979	NA	20.9553	NA	20.8205	19.2183	19.8229	18.8801	19.5052	19.3791	19.8383	20.041	20.2573	19.5528	19.8782	19.9462	19.9882	20.0074	19.9267	20.7445	19.6003	19.9121	20.4356	20.5467	20.0555	20.2594	19.9355	20.1695	20.3341	20.6157	20.9793	20.3675	20.8882	21.0249	19.7679	20.4831	20.0547	20.897	20.3019	20.8873	20.6714	21.6169	21.5851	21.7501	21.258	21.2076	21.5254
tr|Q19303|Q19303_CAEEL	21.0184	NA	20.9808	20.78	20.8969	20.3602	21.0596	NA	20.9049	20.9934	20.6486	NA	21.2801	21.0586	21.0047	21.5748	NA	NA	20.9809	NA	NA	NA	NA	21.1886	21.0746	21.2385	20.7927	NA	NA	21.5973	21.0696	21.3616	NA	NA	NA	20.945	20.937	NA	NA	NA	NA	21.0041	NA	NA	NA	NA	NA	NA	NA
tr|Q19302|Q19302_CAEEL	21.6925	21.8295	21.6238	21.6413	21.5246	21.5416	NA	21.0719	21.4345	21.5988	21.3617	21.4085	21.6395	21.3592	21.5146	21.4284	21.4695	21.4753	21.3912	20.9644	21.3949	20.949	21.5349	21.0765	20.7891	21.1823	21.2714	21.4617	21.144	21.2032	21.1235	21.1271	20.8092	21.2047	21.1848	21.1561	20.7557	21.0563	20.1292	20.6424	20.4502	21.6868	21.5649	NA	21.4428	NA	20.6242	NA	NA
tr|Q19293|Q19293_CAEEL	NA	NA	NA	NA	NA	NA	NA	NA	NA	NA	NA	NA	NA	NA	NA	NA	NA	NA	NA	NA	NA	NA	NA	NA	NA	NA	NA	NA	NA	NA	NA	NA	NA	NA	NA	NA	NA	NA	NA	NA	NA	NA	NA	NA	NA	NA	NA	NA	NA
tr|Q19288|Q19288_CAEEL;tr|A0A2C9C3B2|A0A2C9C3B2_CAEEL	NA	NA	NA	NA	NA	NA	NA	NA	NA	NA	NA	NA	NA	NA	NA	NA	NA	NA	NA	NA	NA	NA	NA	NA	NA	NA	NA	NA	NA	NA	NA	NA	NA	NA	NA	NA	NA	NA	NA	NA	NA	NA	NA	NA	NA	NA	NA	NA	NA
tr|Q19265|Q19265_CAEEL	21.7657	NA	NA	21.9727	NA	NA	NA	21.7433	NA	21.7888	NA	22.4688	21.5001	NA	21.6754	22.44	22.0424	21.8514	22.0109	22.3561	22.8421	22.0233	21.8513	22.5928	22.2382	NA	22.9138	22.511	22.2021	22.7249	22.5917	22.0179	22.4934	22.5649	22.4597	22.4021	22.1714	22.2961	22.4242	22.7945	22.7424	22.2805	22.6764	23.3192	22.8469	22.7827	22.6289	23.0629	22.8345
tr|Q19257|Q19257_CAEEL	NA	NA	NA	NA	NA	NA	19.5262	NA	NA	NA	NA	NA	19.8448	NA	20.0445	NA	20.5079	20.5486	NA	20.2835	NA	NA	NA	NA	NA	20.2315	NA	20.6629	NA	NA	NA	NA	NA	NA	NA	20.7942	NA	NA	NA	NA	20.666	20.6848	20.8904	NA	21.3691	21.4372	21.4297	NA	21.4995
tr|Q19246|Q19246_CAEEL	23.5864	23.8189	23.4971	23.7253	23.1503	23.3975	24.0048	23.7022	23.6721	23.763	23.6414	23.8428	23.9577	23.8033	23.4869	24.1115	24.04	24.1262	24.2491	23.766	24.0095	23.9785	23.9261	24.2254	23.6783	23.7388	23.7587	24.0486	24.0012	23.5377	24.0522	24.0743	24.2148	23.8898	24.0994	23.9246	23.8586	24.3562	24.3069	23.9605	23.9067	24.5818	24.3003	23.7844	23.7269	24.0156	23.7293	23.9126	23.6786
tr|Q19240|Q19240_CAEEL;tr|Q95QM5|Q95QM5_CAEEL	NA	NA	NA	NA	NA	NA	NA	NA	NA	NA	NA	20.7892	NA	NA	NA	20.3824	NA	NA	NA	NA	NA	NA	20.0159	20.0099	NA	NA	20.0031	20.3336	20.5614	20.256	20.2663	20.2052	20.507	20.1009	21.3175	20.3565	20.5659	NA	20.5903	20.0597	20.4846	20.8605	20.4615	20.5514	21.0975	20.8152	20.522	20.8991	21.0252
tr|Q19209|Q19209_CAEEL	NA	NA	21.5392	NA	NA	NA	NA	NA	22.057	NA	22.2481	20.7168	NA	NA	21.8524	20.0578	NA	NA	19.2747	21.0521	21.532	21.3081	20.9596	21.1319	21.1425	21.6387	21.022	21.2263	21.3282	21.6101	21.5909	22.8229	22.3686	22.3987	22.7568	22.8859	22.984	22.8263	19.1148	22.818	22.9732	22.8169	22.2303	23.5743	24.0433	24.0768	23.8135	23.3621	23.4912
tr|Q19133|Q19133_CAEEL	NA	NA	20.7675	20.7823	20.8761	21.0162	21.7993	20.752	21.0177	NA	22.1444	20.8153	21.3731	21.1343	21.0996	20.8923	21.2631	NA	21.1983	21.0335	21.1675	20.8999	21.1364	NA	20.6655	20.9856	20.6097	20.9268	21.0273	20.8621	21.041	21.0821	20.6555	21.2833	21.088	21.1095	21.101	21.4651	21.1368	20.717	21.0406	21.0847	21.0445	20.4851	20.781	20.9009	20.5378	20.8024	20.3018
tr|Q19104|Q19104_CAEEL;tr|I2HAE5|I2HAE5_CAEEL	NA	NA	NA	NA	NA	NA	NA	NA	NA	NA	NA	NA	NA	NA	NA	NA	NA	NA	NA	NA	NA	NA	NA	NA	NA	NA	NA	NA	NA	NA	NA	NA	NA	NA	NA	NA	NA	NA	NA	NA	NA	NA	NA	NA	NA	20.7006	20.6773	20.5693	NA
tr|Q19102|Q19102_CAEEL;tr|A0A061AD09|A0A061AD09_CAEEL	24.351	24.2793	23.9225	24.2655	23.9671	23.4491	24.2834	24.4811	24.1835	24.5197	23.7744	24.6044	24.3014	24.1895	24.1804	24.7201	24.5029	24.5671	24.5015	24.6327	24.4703	24.4662	24.4272	24.5022	24.5792	24.314	24.6277	24.454	24.3557	24.5024	24.3028	24.3747	24.2608	24.1348	24.4528	24.4388	24.1561	23.9314	24.4252	24.2651	24.5069	24.0856	24.1983	24.3835	24.3183	24.255	24.4017	24.1762	24.4192
tr|Q19093|Q19093_CAEEL	NA	20.4076	20.2571	20.7138	20.3311	NA	20.5169	21.0417	20.9917	NA	20.4388	20.8506	20.2077	NA	20.0684	21.1223	20.6596	NA	NA	NA	NA	NA	NA	NA	NA	NA	NA	NA	NA	NA	NA	NA	NA	NA	NA	NA	NA	19.6675	NA	NA	NA	NA	20.3514	NA	20.2703	NA	20.8404	20.4089	20.2843
tr|Q19088|Q19088_CAEEL	NA	NA	NA	NA	NA	NA	NA	NA	NA	NA	NA	NA	NA	NA	NA	NA	NA	NA	NA	NA	NA	NA	NA	19.4572	19.8244	NA	NA	NA	NA	NA	NA	19.5482	NA	NA	NA	NA	NA	NA	NA	NA	NA	NA	NA	19.4608	20.0309	20.8353	20.03	19.8651	19.8847
tr|Q19086|Q19086_CAEEL	22.2473	22.0221	22.3195	21.9538	21.9089	23.2622	22.0998	22.6298	21.6655	22.0941	22.0083	22.1091	22.0076	22.1101	21.9111	22.3525	22.1763	22.7381	22.2773	21.9187	22.4155	22.3671	22.9233	22.3611	22.9195	23.0408	22.0096	22.2052	22.3898	22.3479	22.2954	22.2405	22.4101	22.4258	23.1437	22.4272	22.0225	21.5413	21.979	22.2404	21.8009	22.331	22.2623	21.9864	22.0723	22.0032	22.0789	22.1822	21.9867
tr|Q19064|Q19064_CAEEL	NA	19.8872	19.8676	19.7643	NA	19.4198	20.2329	20.3631	NA	19.7579	NA	20.8714	21.5943	20.9632	21.7159	22.3139	22.2417	22.6878	22.4207	21.7264	23.3284	23.727	23.5843	23.6051	22.8621	23.1531	23.3316	23.8979	23.8583	24.0494	23.6345	24.389	24.5986	24.285	24.5528	24.3915	24.4186	24.3068	23.9846	24.3574	23.9736	24.3222	24.3858	25.253	25.2077	25.7047	25.1773	25.0946	25.2395
tr|Q19063|Q19063_CAEEL	20.1439	20.1139	20.2329	20.2354	NA	19.6491	20.2228	19.9261	19.8415	20.2615	19.9681	22.428	21.9254	21.3377	21.8331	22.31	22.3317	22.5823	22.4245	21.3988	23.7026	23.308	23.3984	23.7029	22.8395	23.1197	23.6681	23.4886	23.135	23.5294	23.8949	24.3275	24.3817	24.4717	24.2701	24.1806	24.3035	24.021	23.3167	24.3101	24.0356	24.577	24.5609	25.4112	25.4566	25.8154	25.0373	25.5924	25.2608
tr|Q19058|Q19058_CAEEL	21.7938	22.0627	22.2188	22.2638	21.5535	21.77	22.4065	22.3715	22.4193	22.3993	22.0107	22.5659	22.4211	22.2981	22.073	22.7321	22.731	22.8724	22.8005	22.2593	23.0867	22.4989	22.5987	22.8379	22.2155	22.4238	22.7129	22.9267	22.8488	22.5172	22.8845	23.1504	23.0115	22.7939	22.6928	22.6503	22.9689	22.8621	23.0471	22.8759	22.9016	23.2462	23.2296	22.7456	22.9643	23.2523	22.5991	22.7721	22.7643
tr|Q19057|Q19057_CAEEL	22.8821	22.7094	22.6717	22.7522	22.5194	22.4045	22.7187	22.6571	22.7674	22.7866	22.5419	22.8773	22.7612	22.7353	22.4629	22.7385	22.6942	22.9036	22.9185	22.7132	22.6654	22.5508	22.6411	22.6519	22.5242	22.5303	22.6148	22.6483	22.7807	22.6506	22.6412	22.64	22.6536	22.5194	22.6341	22.7073	22.2591	22.6142	22.7487	22.4308	22.4507	22.5206	22.7852	22.7104	22.7633	22.7026	22.7156	22.4824	22.4328
tr|Q19056|Q19056_CAEEL	NA	NA	NA	NA	NA	NA	NA	NA	NA	NA	NA	NA	NA	NA	NA	NA	NA	NA	NA	NA	NA	NA	NA	NA	NA	NA	NA	NA	NA	NA	NA	NA	NA	NA	NA	NA	NA	NA	NA	19.6239	NA	NA	NA	NA	NA	NA	NA	NA	19.785
tr|Q19048|Q19048_CAEEL	NA	NA	NA	NA	NA	NA	NA	NA	NA	NA	NA	NA	NA	NA	NA	NA	NA	NA	NA	NA	NA	NA	NA	NA	NA	NA	NA	NA	NA	NA	NA	NA	NA	NA	NA	NA	NA	NA	NA	NA	NA	NA	NA	NA	19.5053	NA	NA	NA	NA
tr|Q19007|Q19007_CAEEL	25.1088	24.956	25.0878	25.1383	24.384	24.8464	25.1549	25.3394	25.1787	25.0236	24.4976	25.4055	24.7458	24.3751	24.7133	25.2336	24.7772	25.023	24.9007	25.0491	25.2216	24.2917	25.0678	25.2931	24.821	24.5541	25.0469	24.8845	25.0757	25.1114	25.0718	24.9749	25.3254	25.3281	25.2284	25.199	25.2794	24.9787	24.8885	25.2103	25.2766	25.0061	25.2156	25.6302	25.8022	25.9367	25.8522	25.6405	25.7609
tr|Q19004|Q19004_CAEEL	NA	NA	NA	NA	NA	NA	NA	NA	NA	NA	NA	NA	NA	NA	NA	NA	NA	NA	NA	NA	NA	NA	NA	NA	NA	NA	NA	NA	NA	NA	NA	NA	NA	NA	NA	NA	NA	NA	NA	NA	NA	NA	20.1541	NA	NA	NA	NA	NA	NA
tr|Q18994|Q18994_CAEEL	NA	NA	NA	NA	NA	NA	NA	NA	NA	NA	NA	NA	NA	NA	NA	NA	NA	NA	NA	NA	NA	NA	NA	NA	NA	NA	NA	NA	NA	NA	NA	NA	NA	NA	NA	NA	20.3522	NA	21.228	20.8113	NA	20.6288	20.8413	20.8714	21.4152	21.1647	NA	20.5537	20.8251
tr|Q18983|Q18983_CAEEL;tr|O45608|O45608_CAEEL	21.0816	21.2508	NA	20.4273	NA	NA	20.6457	20.8022	20.2566	20.868	NA	20.7758	19.7756	20.4248	19.7458	20.5616	20.7135	20.4091	21.1111	20.1011	20.7724	20.1897	20.5556	20.847	20.5935	20.4505	20.7329	20.7078	20.803	20.3245	20.4191	20.7389	20.7674	20.3724	19.945	20.4515	20.4609	20.0177	21.0667	20.7242	20.4199	20.832	21.1852	21.0047	21.0812	21.088	21.1658	21.0588	21.1084
tr|Q18966|Q18966_CAEEL	20.9664	NA	20.8291	21.0509	NA	NA	NA	NA	20.249	20.723	NA	21.0197	NA	NA	NA	20.6631	NA	NA	NA	NA	20.7097	NA	NA	NA	NA	NA	20.735	NA	20.6617	20.7285	NA	NA	20.8529	NA	20.5266	NA	NA	NA	NA	NA	NA	20.7135	21.1639	20.9499	NA	NA	NA	20.9981	NA
tr|Q18965|Q18965_CAEEL	NA	NA	NA	NA	NA	NA	NA	NA	NA	NA	NA	NA	20.4083	20.6231	NA	NA	20.6064	NA	NA	NA	NA	NA	20.0384	20.244	NA	NA	20.3096	NA	20.1436	NA	20.5357	NA	NA	NA	NA	20.0882	20.2012	20.1179	19.8281	20.2874	NA	20.49	20.7042	20.5376	NA	21.0864	20.2622	21.4399	20.591
tr|Q18949|Q18949_CAEEL;tr|J7RNI7|J7RNI7_CAEEL	NA	NA	NA	NA	NA	NA	NA	NA	NA	NA	NA	NA	NA	NA	NA	NA	NA	NA	NA	NA	NA	NA	NA	NA	NA	NA	NA	NA	NA	NA	NA	NA	NA	NA	NA	NA	NA	NA	NA	NA	NA	NA	NA	NA	20.5044	NA	20.8703	NA	NA
tr|Q18947|Q18947_CAEEL	23.3957	24.1744	24.0048	23.6855	23.1355	23.9174	24.6439	23.9062	24.0787	24.4921	23.7575	25.8654	25.1849	25.176	25.0549	25.5613	25.0069	25.2977	25.5807	25.5938	25.6479	24.9776	25.1686	26.0962	25.3617	24.5431	25.1591	25.3755	24.0787	25.3288	25.5619	25.1031	24.9333	25.1773	25.5061	25.1852	25.1504	25.3797	26.7233	25.3473	25.1134	24.5419	25.8283	26.5637	26.2182	26.3369	26.5354	26.5898	26.5747
tr|Q18946|Q18946_CAEEL	21.5031	21.4804	21.37	21.5225	21.1715	21.2724	21.6585	21.5058	21.2584	21.5247	21.6026	21.4515	21.5627	21.5264	21.8546	21.8661	21.881	21.8205	21.7279	21.5847	22.0728	NA	21.953	21.9749	22.1317	22.3136	21.5902	21.8546	22.0744	21.9325	22.0836	22.0354	22.053	22.0543	21.9346	22.0745	21.6687	22.0799	21.9592	21.7283	21.8637	22.2769	22.1109	21.9037	22.0523	22.3585	21.9117	21.8922	22.2567
tr|Q18943|Q18943_CAEEL	24.301	24.3811	24.4707	24.0683	23.5424	23.1758	24.7593	24.3622	24.1364	24.6859	23.9892	25.9637	25.4223	25.3434	25.6102	25.7376	25.2183	25.3261	25.7221	25.7585	25.8659	25.5488	25.6409	26.2785	26.1216	25.5418	25.6949	25.7583	24.6553	25.6805	25.816	25.5561	25.3055	25.6267	25.6744	25.6802	25.8075	26.2089	26.8571	26.2303	25.299	25.6238	26.1682	26.85	26.5292	26.7925	26.7642	26.4925	26.6121
tr|Q18926|Q18926_CAEEL	21.0463	21.0295	20.4325	21.4995	20.4494	20.4583	20.7652	20.8989	20.8403	20.6124	20.6883	20.9475	NA	NA	NA	NA	NA	NA	NA	NA	21.5829	22.4492	21.696	21.5716	21.8624	21.663	21.7579	NA	NA	21.3388	21.4562	21.4657	21.6413	21.9968	21.9309	21.7899	21.6762	22.0267	21.6499	21.8374	21.8451	21.9582	22.1313	22.1323	21.7557	21.6358	21.7507	21.8473	22.0483
tr|Q18921|Q18921_CAEEL;tr|A0A486WXT8|A0A486WXT8_CAEEL	21.5385	21.437	21.292	21.6519	21.9421	21.3772	21.5965	21.9862	21.8197	21.616	21.5443	21.7159	21.6166	22.0015	21.8487	21.1343	21.7279	21.6582	21.6243	21.395	21.82	21.1824	21.5998	21.6681	21.5099	21.3408	21.6472	21.5717	21.6123	21.7951	21.7733	21.3912	21.5908	21.6591	21.4174	21.2728	21.3825	21.4685	21.4438	21.6629	21.5371	21.7539	21.8532	21.5899	21.4907	21.7045	21.5827	21.6273	21.7079
tr|Q18916|Q18916_CAEEL;tr|A0A131MBB2|A0A131MBB2_CAEEL;tr|A0A131MB92|A0A131MB92_CAEEL	21.0408	20.4169	20.6968	20.4921	20.9099	NA	20.5132	20.5809	20.3053	20.1381	20.4388	20.1888	20.0833	20.3671	20.6919	20.799	20.5706	20.6259	20.3158	20.5761	21.1995	20.942	21.1041	20.7219	20.6511	20.7611	21.203	21.268	21.5304	20.9974	21.1186	21.1747	21.123	21.1428	20.8953	21.0662	20.8282	20.895	21.0539	20.748	21.0203	21.324	21.5292	21.3578	21.2921	21.2691	21.1467	21.3514	20.7102
tr|Q18886|Q18886_CAEEL	22.0334	22.3634	21.6915	22.5616	21.9962	22.1059	22.4891	22.0119	22.0678	22.3313	21.8807	22.2632	22.2308	21.8683	21.6543	22.2825	22.3752	21.8761	22.2936	22.2136	22.6569	22.1117	22.4559	22.6601	22.6308	22.4596	22.3993	22.5684	22.7546	22.3112	22.3461	22.3755	22.2392	22.4593	22.6785	22.5373	22.8137	22.4449	22.2737	22.7146	22.4375	22.7405	22.8363	22.6641	22.856	22.8111	22.5924	22.5732	22.4134
tr|Q18877|Q18877_CAEEL	20.4091	19.7752	20.2423	20.5865	19.6525	NA	19.7917	20.048	19.8917	19.9901	NA	19.847	20.137	19.9146	20.1905	20.4518	20.2714	20.1055	20.0015	20.4414	20.4799	20.0051	20.3761	20.862	20.1998	20.1693	20.9114	20.111	20.6054	20.5823	20.2909	20.0662	20.3557	19.8838	20.4025	20.0258	20.3188	19.8042	NA	20.0413	20.5399	19.8326	20.5402	20.1352	20.4401	20.1819	20.2903	19.6736	20.2057
tr|Q18853|Q18853_CAEEL	22.6428	NA	NA	20.2847	20.8601	20.8723	21.0745	21.7493	21.8731	21.5145	20.9368	21.9056	21.2976	20.6299	20.9414	20.4265	NA	20.0197	21.0826	NA	21.5584	21.517	23.1433	21.3958	21.9274	21.5185	21.7005	21.7142	23.3793	22.8278	22.0968	23.2001	22.1217	21.9245	23.004	23.5617	21.936	22.3162	23.2852	22.3598	23.2463	21.7196	22.7285	22.2365	23.2241	22.4549	22.7325	NA	21.9609
tr|Q18851|Q18851_CAEEL	19.8925	NA	NA	19.7309	NA	NA	NA	NA	NA	NA	NA	NA	NA	NA	NA	NA	NA	NA	NA	NA	NA	NA	NA	NA	NA	NA	NA	20.4291	NA	NA	20.4788	20.8607	NA	NA	NA	19.965	20.3371	NA	NA	20.9903	NA	NA	NA	19.9993	20.28	21.0122	20.2195	NA	NA
tr|Q18822|Q18822_CAEEL	20.3132	20.3426	20.2132	19.9841	20.279	19.7533	20.5282	19.9836	20.3716	20.1639	19.9339	21.1885	21.6519	21.1565	20.9394	21.0326	20.9755	21.1775	21.1882	21.2324	22.0268	22.0638	21.6093	21.7721	21.3726	21.6879	21.7078	21.8471	21.7264	21.5956	21.7449	22.0682	22.1626	21.8526	22.1199	22.4003	21.7786	21.8217	21.8741	22.1968	22.1572	22.1182	22.396	22.3646	22.3698	22.499	22.3397	22.2005	22.408
tr|Q18817|Q18817_CAEEL	NA	NA	NA	NA	NA	NA	NA	20.8591	21.0371	NA	NA	NA	NA	NA	NA	NA	NA	20.9992	19.9712	20.5183	20.3169	NA	NA	NA	NA	20.0888	NA	NA	NA	NA	21.284	NA	20.9145	20.3346	21.7322	20.5762	20.4815	19.8447	21.0145	21.4443	NA	NA	NA	21.2315	21.051	21.6733	21.2985	20.8635	NA
tr|Q18813|Q18813_CAEEL	NA	NA	NA	NA	NA	NA	NA	NA	NA	NA	23.1174	22.5266	NA	NA	NA	NA	NA	NA	NA	22.3439	22.6363	NA	22.4376	22.4571	NA	NA	22.5324	22.5069	22.5969	22.5549	22.4728	NA	22.5576	22.6115	NA	NA	NA	NA	23.0428	22.5373	NA	22.8442	22.6046	NA	23.1625	23.5472	NA	NA	NA
tr|Q18805|Q18805_CAEEL	NA	NA	20.7741	NA	NA	NA	20.9395	20.8633	20.7667	NA	20.9599	21.1461	21.0245	21.0053	20.8026	21.1739	20.7669	21.9349	21.6832	21.0148	21.7235	22.0038	21.8994	22.0711	21.2129	21.5763	21.3298	22.1841	21.7011	22.2843	22.1006	22.6076	22.4082	22.3441	22.0022	21.7149	22.4144	22.497	21.8056	22.5101	22.2133	22.7366	22.758	22.8113	22.5916	22.5583	22.4403	22.7458	22.2373
tr|Q18799|Q18799_CAEEL	22.2276	21.611	21.7171	21.5287	21.5269	20.8025	21.3523	22.4638	21.5649	21.4745	21.18	22.5389	22.0571	21.3438	21.661	22.2134	21.5137	21.7883	22.4089	22.687	21.352	21.4868	21.8065	21.6792	21.3032	21.8125	21.0538	22.3063	21.7438	21.6351	21.642	20.6664	21.4839	20.7784	21.208	21.7384	21.3435	22.3986	22.3029	22.0036	21.3726	20.8696	21.5615	21.9575	21.9034	22.2723	22.6798	22.1804	22.0795
tr|Q18782|Q18782_CAEEL;tr|A0A5K1ICF1|A0A5K1ICF1_CAEEL	20.2728	20.4922	NA	20.3272	NA	NA	NA	NA	NA	NA	20.9566	NA	NA	NA	NA	NA	NA	NA	NA	NA	NA	NA	NA	19.4281	NA	NA	NA	NA	NA	NA	NA	NA	NA	20.0465	NA	NA	NA	NA	NA	NA	NA	20.1209	20.1904	NA	20.6469	20.3358	20.4897	NA	20.7367
tr|Q18758|Q18758_CAEEL	NA	NA	NA	NA	NA	NA	NA	NA	NA	20.6585	NA	20.6479	20.5618	20.3306	19.87	20.3573	NA	20.3719	20.1805	20.2684	20.4382	NA	20.7987	20.0928	20.1106	20.5936	20.498	20.226	20.3702	20.0169	20.3213	20.3379	20.9935	20.4705	20.852	20.4492	21.1529	20.6118	20.6318	20.3036	20.2271	20.5259	20.333	20.3603	20.9004	21.0668	20.1801	20.424	20.122
tr|Q18709|Q18709_CAEEL	21.7068	NA	NA	NA	20.5883	NA	NA	NA	NA	21.5126	21.4655	21.2344	20.729	NA	20.4582	20.4541	NA	21.117	NA	NA	20.9913	20.5911	20.6781	20.5562	NA	20.7415	NA	NA	NA	20.8434	NA	NA	NA	NA	NA	NA	NA	NA	NA	NA	NA	NA	NA	NA	NA	NA	NA	NA	NA
tr|Q18665|Q18665_CAEEL	NA	NA	NA	NA	NA	NA	NA	NA	NA	NA	NA	NA	NA	NA	19.0899	NA	NA	19.326	19.5132	NA	NA	NA	NA	NA	NA	NA	NA	NA	NA	NA	19.5408	19.4844	19.8301	NA	NA	19.7758	19.6471	19.786	20.0876	19.8947	NA	19.9667	19.7794	20.061	NA	NA	19.8009	NA	NA
tr|Q18660|Q18660_CAEEL;tr|A0A4V0ING4|A0A4V0ING4_CAEEL	NA	NA	NA	NA	NA	NA	NA	20.2868	NA	NA	NA	NA	NA	NA	NA	NA	NA	NA	NA	NA	NA	NA	NA	NA	NA	NA	NA	NA	NA	NA	NA	NA	NA	NA	NA	NA	NA	NA	NA	NA	NA	20.7316	20.9476	20.6742	21.1059	20.8648	NA	21.2704	NA
tr|Q18655|Q18655_CAEEL	NA	NA	NA	NA	NA	NA	NA	NA	NA	NA	NA	NA	NA	NA	NA	NA	NA	NA	NA	NA	NA	NA	NA	NA	NA	NA	NA	NA	NA	NA	NA	NA	NA	NA	NA	NA	NA	NA	NA	NA	NA	19.817	19.7477	NA	20.4252	19.9378	NA	NA	NA
tr|Q18639|Q18639_CAEEL	NA	NA	NA	NA	NA	NA	NA	NA	NA	NA	NA	NA	NA	NA	NA	NA	NA	NA	NA	NA	NA	NA	NA	NA	NA	NA	NA	NA	NA	NA	NA	NA	NA	NA	NA	NA	NA	NA	NA	NA	NA	NA	NA	NA	NA	NA	NA	NA	NA
tr|Q18625|Q18625_CAEEL	22.5041	22.1657	22.3021	22.2973	21.7819	21.8816	22.6063	22.5115	22.3174	22.4484	22.1269	22.856	22.4575	22.8521	22.6131	22.7405	23.148	23.0049	23.1576	22.921	23.4271	23.3464	23.1822	23.2485	23.1846	23.1737	23.4851	23.4472	23.3848	23.3426	23.3392	23.4553	23.6996	23.4359	23.8444	23.4363	23.5253	23.4181	23.6394	23.4081	23.3677	23.8021	23.6506	23.9374	23.9949	23.913	23.943	23.9845	24.0263
tr|Q18607|Q18607_CAEEL	19.5257	19.4946	19.7292	19.3544	NA	NA	19.7981	19.6027	19.6843	19.2771	NA	20.2122	NA	19.613	19.6851	19.7534	19.6999	20.0985	20.0589	19.7978	20.1621	20.4076	20.0639	20.1777	19.8074	19.7815	20.1509	20.2928	19.871	19.9723	20.3021	20.3193	20.9647	19.9495	20.6081	20.5131	20.6392	20.6333	20.5125	20.3703	20.2764	20.5851	20.5828	20.8289	20.9917	20.8567	20.9844	20.7701	20.9223
tr|Q18599|Q18599_CAEEL	24.6813	24.5118	24.3203	24.6247	24.4978	24.2713	24.5402	24.6325	24.5093	24.6053	24.3148	24.9712	24.7272	24.5117	24.3771	25.0589	24.703	24.6596	24.7202	24.7124	24.8695	24.8665	24.8008	24.9274	24.3765	24.8916	24.965	24.7804	24.8305	24.9682	24.7479	24.7236	25.0387	24.7246	24.9759	24.953	24.7761	24.9274	24.9613	24.93	24.9557	24.7737	24.9783	24.9513	25.2656	25.2775	24.8893	25.0159	25.1046
tr|Q18598|Q18598_CAEEL	NA	NA	NA	NA	NA	NA	NA	NA	21.4384	NA	NA	NA	NA	NA	21.5925	NA	NA	20.8366	NA	20.7753	NA	NA	NA	21.0799	NA	NA	20.4412	NA	NA	20.5555	NA	NA	20.8791	NA	NA	20.6999	21.0365	NA	NA	NA	NA	NA	21.1296	21.1983	NA	21.9485	20.9047	NA	21.3612
tr|Q18597|Q18597_CAEEL	19.762	NA	NA	19.3989	NA	NA	NA	NA	NA	19.5931	NA	NA	NA	NA	NA	NA	NA	19.3917	NA	NA	19.4648	NA	NA	NA	NA	NA	NA	19.2708	19.86	NA	19.2404	NA	NA	19.1609	19.3583	NA	19.5411	NA	NA	19.5021	NA	NA	NA	NA	20.6268	NA	NA	NA	NA
tr|Q18587|Q18587_CAEEL	NA	NA	NA	NA	NA	NA	NA	NA	NA	NA	NA	NA	NA	NA	NA	21.4551	NA	21.571	21.3173	NA	22.0996	NA	NA	21.7571	21.8538	21.8285	22.2222	NA	22.4313	NA	NA	NA	22.0988	NA	NA	21.9186	21.863	NA	21.8359	NA	20.9581	NA	21.3736	22.1034	NA	21.8751	NA	21.2529	NA
tr|Q18577|Q18577_CAEEL;REV__sp|Q22670|RBGPR_CAEEL	21.8248	21.6193	21.7469	21.4686	21.4366	20.9583	21.8035	21.8783	21.4246	21.7166	19.8733	23.5342	23.4862	23.4378	24.3409	23.4229	22.5921	23.5529	23.7761	23.9523	24.6598	25.4681	25.0931	24.7499	25.1339	25.657	24.7877	24.7503	24.7209	25.0925	24.7533	25.94	25.0577	25.4565	25.4852	25.8355	25.6552	25.8218	25.7738	25.8535	25.6824	25.6512	25.6871	27.0206	26.9199	26.7268	26.9682	26.6289	26.7973
tr|Q18553|Q18553_CAEEL	22.7166	21.9659	NA	NA	NA	NA	NA	NA	NA	NA	NA	NA	NA	NA	NA	NA	21.0268	NA	NA	NA	NA	NA	NA	NA	NA	NA	NA	NA	NA	NA	NA	NA	NA	NA	NA	NA	NA	NA	NA	NA	NA	NA	NA	NA	NA	NA	NA	NA	NA
tr|Q18550|Q18550_CAEEL	NA	NA	NA	20.162	19.8534	NA	NA	NA	NA	NA	20.3184	NA	19.7957	20.138	NA	NA	NA	NA	NA	NA	NA	NA	NA	NA	19.9336	NA	NA	20.1989	NA	NA	NA	19.8182	NA	NA	NA	19.8908	NA	20.3995	NA	NA	NA	NA	NA	NA	20.0147	20.0821	NA	NA	NA
tr|Q18547|Q18547_CAEEL	20.7025	20.8082	NA	20.8205	20.7714	20.0594	20.8924	20.8089	20.1961	20.2585	NA	21.3233	21.1272	20.6369	20.1791	20.8864	20.5584	NA	20.8671	20.7853	20.4699	NA	20.9046	NA	20.8486	20.3902	NA	20.1324	NA	NA	NA	NA	NA	NA	20.4611	NA	20.8082	20.2373	20.1598	NA	20.3275	NA	19.8687	NA	NA	NA	NA	NA	NA
tr|Q18529|Q18529_CAEEL	22.1082	22.5912	22.5299	21.9475	21.7386	21.8238	22.5758	22.0495	22.1213	22.3446	21.7252	24.3824	24.4711	24.3092	24.576	24.5255	24.3919	24.4122	24.4871	24.5601	25.1389	25.2851	25.181	25.1846	25.2117	25.2423	25.1663	25.3176	25.2412	25.2945	25.0659	25.6819	25.3972	25.4704	25.5204	25.7636	25.5369	25.8737	25.0172	25.6005	25.5849	25.8325	25.7366	26.3854	26.5034	26.6283	26.4272	26.4009	26.3033
tr|Q18509|Q18509_CAEEL	NA	NA	NA	NA	NA	NA	NA	NA	NA	NA	NA	NA	NA	NA	NA	NA	NA	NA	NA	NA	NA	NA	NA	NA	NA	NA	NA	NA	NA	NA	NA	NA	NA	NA	NA	NA	NA	NA	NA	NA	NA	NA	NA	NA	NA	NA	NA	NA	NA
tr|Q18494|Q18494_CAEEL	NA	NA	NA	20.5818	NA	NA	21.0785	20.7364	NA	NA	NA	NA	20.9197	NA	NA	20.4937	NA	NA	20.1647	NA	20.2343	20.7489	21.5297	21.1449	NA	21.0749	NA	20.5079	20.4666	20.8714	NA	20.3885	NA	NA	20.3181	20.2796	NA	20.4469	NA	NA	NA	NA	20.6987	20.0051	19.6834	NA	21.1262	19.3235	NA
tr|Q18492|Q18492_CAEEL	NA	NA	NA	NA	NA	NA	NA	NA	NA	NA	NA	NA	NA	NA	NA	NA	NA	NA	NA	NA	NA	NA	NA	NA	NA	NA	NA	NA	NA	NA	NA	NA	NA	NA	NA	NA	NA	NA	NA	NA	NA	NA	NA	NA	NA	NA	NA	NA	NA
tr|Q18483|Q18483_CAEEL	20.287	20.5431	20.6245	20.5118	20.5653	20.9371	20.5922	NA	20.8123	20.6454	20.4722	21.4299	20.7526	NA	20.5538	21.3089	21.2471	21.0584	21.2377	21.2188	21.0938	20.6339	NA	21.4766	20.8289	20.7749	21.5142	21.2418	20.843	21.1627	21.2141	21.2932	21.3278	21.1082	21.0792	21.0001	21.4573	21.369	20.4507	21.1405	20.6785	21.1908	21.1623	21.3233	22.3473	21.4178	21.0555	21.6841	21.4588
tr|Q18476|Q18476_CAEEL	21.2334	20.9826	20.7533	20.7971	20.6753	20.8147	20.9561	21.0862	21.0468	20.8112	20.8609	21.3078	20.9137	21.1996	20.9913	21.097	20.3181	21.0085	20.8402	20.9935	21.0574	21.1503	21.6483	21.524	21.6553	21.6768	21.7558	21.2548	21.5546	21.7823	21.2093	21.1254	21.4746	21.6103	21.066	21.4007	21.5442	20.9098	21.1529	21.6297	21.0293	21.3416	21.3382	21.7019	21.7319	21.6173	21.8404	21.8065	21.8215
tr|Q18445|Q18445_CAEEL	21.493	20.658	20.4575	20.5584	NA	NA	20.4216	NA	20.7373	NA	NA	21.6137	20.8305	20.9383	20.9556	NA	21.1712	21.073	20.7216	21.1061	21.3267	20.7691	21.5874	21.7214	21.6474	21.1524	21.542	21.1215	21.2771	21.2745	21.2161	20.6844	21.764	21.2101	21.1018	20.7864	21.2354	20.6425	20.9042	21.4251	21.0387	20.728	21.1068	21.5477	21.7757	21.5986	21.8621	21.3032	21.5137
tr|Q18429|Q18429_CAEEL	NA	NA	NA	NA	NA	NA	NA	NA	NA	NA	NA	NA	NA	NA	NA	NA	NA	NA	NA	NA	NA	NA	NA	NA	NA	NA	NA	NA	NA	NA	NA	NA	NA	NA	NA	NA	NA	NA	NA	NA	NA	NA	NA	NA	NA	NA	NA	NA	NA
tr|Q18407|Q18407_CAEEL	NA	NA	NA	NA	NA	NA	19.8232	NA	NA	NA	NA	NA	NA	NA	NA	NA	NA	NA	NA	NA	NA	NA	NA	NA	NA	NA	NA	NA	19.2436	NA	NA	NA	NA	NA	NA	NA	NA	NA	NA	NA	NA	NA	NA	NA	NA	NA	NA	NA	NA
tr|Q18390|Q18390_CAEEL;tr|Q9XUR1|Q9XUR1_CAEEL	NA	NA	NA	NA	NA	NA	NA	NA	NA	NA	NA	NA	NA	NA	NA	NA	NA	NA	NA	NA	NA	NA	NA	NA	NA	NA	NA	NA	NA	NA	NA	NA	NA	NA	NA	NA	NA	NA	NA	NA	NA	NA	NA	NA	NA	NA	NA	NA	NA
tr|Q18339|Q18339_CAEEL	NA	NA	NA	NA	NA	NA	NA	NA	NA	NA	NA	NA	NA	NA	NA	NA	NA	NA	NA	NA	NA	NA	NA	NA	NA	NA	NA	NA	NA	NA	NA	NA	NA	NA	NA	NA	NA	NA	NA	NA	NA	NA	NA	NA	NA	NA	NA	NA	NA
tr|Q18310|Q18310_CAEEL	22.2065	22.1301	21.7064	21.9952	21.8339	21.0486	21.7637	22.0907	21.5793	21.6421	21.2701	22.5928	21.7178	21.9385	21.496	21.4951	21.8424	21.9757	22.0088	21.5388	22.0707	21.9233	21.8655	21.5278	21.4608	21.5205	21.8713	21.8844	21.838	21.8464	22.0157	21.7896	22.3033	22.3481	21.8916	21.8006	22.0397	21.9337	22.0756	22.0363	22.0336	22.2373	22.0618	22.5211	22.4041	22.5618	22.3882	22.5533	21.9213
tr|Q18258|Q18258_CAEEL	NA	NA	NA	NA	NA	NA	19.6452	NA	NA	NA	NA	NA	NA	NA	NA	NA	NA	NA	NA	NA	NA	NA	NA	NA	NA	NA	NA	NA	NA	NA	NA	NA	NA	NA	NA	NA	NA	NA	NA	NA	NA	NA	19.9206	19.7537	NA	19.9289	NA	NA	19.561
tr|Q18244|Q18244_CAEEL	21.157	20.9484	20.3525	20.6648	20.6994	20.3913	20.2586	20.6545	20.8675	20.2173	20.2832	21.0355	21.2461	20.758	21.2083	21.0115	20.8346	21.0142	20.3709	20.86	20.7761	20.9814	20.5218	20.8122	20.9142	21.5113	20.7158	20.8116	20.6985	20.9366	20.3156	20.945	20.6064	20.6612	20.8576	20.7228	NA	20.6606	19.3176	19.9488	20.2433	20.5026	20.5731	20.6938	20.5193	19.9826	20.797	20.3747	20.4196
tr|Q18231|Q18231_CAEEL	25.885	25.3859	25.7768	25.472	25.8661	25.6981	25.8119	25.1103	25.6445	25.3092	25.687	24.553	24.8955	24.8737	25.5514	25.1899	24.6646	24.3492	24.9573	25.2354	24.3596	25.6152	24.9797	24.349	25.3386	25.5817	24.7193	24.8548	25.257	25.1458	24.634	24.6515	24.3912	24.6327	24.8908	24.9912	24.3776	24.831	24.6678	24.5171	23.7708	24.8068	24.9325	24.3135	24.5186	24.4967	24.2829	24.8338	24.5588
tr|Q18227|Q18227_CAEEL;tr|D3KFR7|D3KFR7_CAEEL	19.2881	19.6134	NA	19.4178	19.5109	NA	19.6553	NA	19.577	19.1541	NA	NA	NA	NA	NA	NA	NA	NA	NA	NA	NA	19.5195	19.2703	NA	NA	19.3296	NA	NA	19.3201	NA	NA	NA	NA	19.6743	NA	NA	NA	NA	NA	NA	19.3065	NA	NA	21.3805	21.4321	21.5036	NA	NA	NA
tr|Q18224|Q18224_CAEEL	21.8552	21.7133	21.6585	21.7287	21.5957	21.5202	21.2519	21.277	21.2059	21.1658	20.8407	21.1812	21.6189	21.4151	21.3445	21.5454	21.2809	21.5969	21.5391	21.4008	21.3917	21.2864	21.4611	21.5135	21.542	21.7812	21.6064	21.4301	21.5022	21.457	21.4135	21.194	21.0005	21.2067	21.1704	21.1544	21.3807	21.1824	20.7316	21.0444	20.9906	21.3033	21.3088	20.8355	21.2085	20.7601	21.1914	21.0605	21.2142
tr|Q18218|Q18218_CAEEL	NA	NA	NA	NA	NA	NA	NA	NA	NA	NA	NA	NA	NA	NA	NA	NA	NA	NA	NA	NA	NA	NA	NA	19.7241	NA	NA	NA	NA	NA	NA	NA	NA	NA	NA	NA	NA	NA	NA	NA	NA	NA	20.2547	20.4455	20.0541	20.2444	21.004	19.9744	20.2155	20.1723
tr|Q18198|Q18198_CAEEL	21.8932	21.7835	21.9303	21.4952	21.6509	21.4641	21.8367	21.7978	21.9327	21.7746	21.7302	21.3273	21.4005	21.7229	21.7352	21.0168	22.0306	21.3086	21.9436	21.8853	20.9655	21.4989	21.1274	20.6521	21.0392	21.5131	21.1673	21.2194	21.8366	21.3868	21.1437	21.1164	21.6048	20.6285	21.0204	21.1909	21.054	21.4227	21.4172	21.048	20.8504	21.2313	20.8481	21.0081	NA	21.0306	20.8003	NA	NA
tr|Q18187|Q18187_CAEEL	20.1808	19.9047	20.0951	NA	NA	NA	NA	NA	20.0746	NA	NA	NA	20.1139	NA	NA	NA	NA	NA	NA	NA	NA	NA	NA	NA	20.0635	NA	NA	NA	NA	NA	NA	NA	NA	NA	NA	NA	NA	NA	NA	NA	20.2643	NA	NA	NA	NA	NA	NA	NA	NA
tr|Q18167|Q18167_CAEEL	21.8766	21.2187	21.5435	21.3947	21.0012	21.1441	21.1613	21.1096	22.2418	21.3869	21.368	21.0672	NA	NA	NA	21.3169	21.0161	21.0375	20.9229	NA	20.8299	NA	NA	NA	NA	NA	20.7602	20.7387	NA	20.5487	NA	NA	NA	NA	19.7495	NA	NA	NA	NA	NA	NA	NA	NA	NA	NA	NA	NA	NA	NA
tr|Q18159|Q18159_CAEEL	NA	NA	NA	NA	NA	NA	NA	NA	NA	NA	NA	NA	NA	NA	NA	NA	NA	NA	NA	NA	NA	NA	NA	NA	NA	NA	NA	NA	NA	NA	NA	NA	NA	NA	NA	NA	20.0465	NA	NA	NA	NA	NA	NA	20.878	21.4508	21.5652	21.8657	20.6599	20.6332
tr|Q18157|Q18157_CAEEL	NA	NA	NA	NA	NA	NA	NA	NA	NA	NA	NA	NA	NA	NA	NA	18.5645	NA	NA	NA	NA	18.2736	18.2736	18.5659	18.2736	18.2736	NA	18.2736	19.117	NA	18.5625	NA	19.7234	19.5737	19.5529	19.003	19.419	19.1142	20.3049	19.9455	19.7263	18.9503	20.1999	20.1928	21.8495	21.7704	22.3874	21.8082	21.8523	21.8458
tr|Q18136|Q18136_CAEEL	NA	NA	NA	NA	NA	NA	NA	NA	NA	NA	NA	20.2177	NA	NA	NA	NA	NA	20.4379	20.8383	20.3836	20.8751	20.5843	21.5035	21.1146	21.5323	21.4261	21.141	21.5472	21.4092	20.9946	21.1091	21.3689	20.9704	21.012	21.3483	21.4151	21.4073	20.7992	21.8202	20.8337	21.2102	21.1927	21.4553	NA	22.2221	22.3394	NA	NA	NA
tr|Q18099|Q18099_CAEEL	NA	NA	NA	NA	NA	NA	NA	NA	NA	NA	NA	NA	NA	NA	NA	NA	NA	NA	NA	NA	NA	NA	NA	NA	NA	NA	NA	NA	NA	NA	NA	NA	NA	NA	NA	NA	NA	NA	NA	NA	NA	NA	NA	NA	NA	NA	NA	NA	19.518
tr|Q18095|Q18095_CAEEL	22.8481	22.897	22.8575	22.7566	22.68	22.5742	22.9465	22.4879	22.5035	22.5767	22.5228	23.2054	22.8294	22.4108	22.9116	22.5543	23.1228	23.2824	22.9882	23.0373	22.8814	22.7088	22.6734	22.7773	22.5038	22.6666	22.8156	22.7099	22.613	22.858	22.8824	22.6676	22.6095	22.7558	22.6001	22.9636	22.7397	22.7815	22.8608	22.9289	22.3513	22.965	22.6447	23.0815	22.7374	22.6216	22.6726	22.8434	22.4152
tr|Q18093|Q18093_CAEEL	20.7885	NA	21.4896	21.5533	NA	NA	21.6259	20.8463	21.676	21.506	21.7228	21.7613	21.406	21.3792	21.7696	21.8341	21.646	NA	21.1465	NA	NA	NA	NA	21.3295	20.7361	21.2343	21.3582	21.651	21.2397	21.422	NA	21.5092	21.6527	21.5328	21.2787	21.2942	21.2569	21.1962	21.2049	21.5274	21.0515	21.8303	21.7143	21.473	21.4353	20.8321	21.7595	21.4416	21.163
tr|Q18076|Q18076_CAEEL;tr|H2KYV3|H2KYV3_CAEEL	25.4303	25.2539	25.5103	25.3624	25.1143	25.1576	25.4793	25.4581	25.3302	25.5921	25.4145	25.2234	25.0435	25.1287	25.1701	25.294	25.1752	25.2443	25.4106	25.5194	25.3327	25.3156	25.0869	24.9944	25.1772	25.5501	25.5938	25.2195	25.4105	25.0865	25.0975	25.0318	25.1489	25.0647	25.3105	25.0279	25.0518	25.1988	25.0363	24.8718	24.9827	25.0176	25.0986	25.0248	25.0597	25.0915	24.8943	25.0405	24.9769
tr|Q18075|Q18075_CAEEL	21.588	21.1493	21.0065	20.9994	21.3954	NA	21.309	21.5826	21.295	21.1316	21.3345	21.6806	21.2915	20.6593	21.3656	21.3285	21.1235	21.2297	21.1093	21.0465	21.4618	21.1214	21.0281	21.4173	21.5802	21.4296	21.7373	21.3323	21.3931	21.3529	21.5135	21.488	21.9122	21.4682	21.888	22.0287	21.4699	21.3044	22.1022	21.7702	21.8511	21.6887	21.8257	22.0576	22.3571	22.2999	21.6855	21.9018	21.9136
tr|Q18074|Q18074_CAEEL	21.8078	21.7359	21.7326	22.3126	20.9733	21.6019	22.0677	22.0865	22.6278	22.2535	21.2768	22.4536	20.4551	21.3753	21.0921	21.5322	21.8526	22.0861	22.0068	22.0743	22.2177	21.8055	22.0655	22.2382	21.7603	21.4409	22.0435	22.1819	21.9611	22.0002	21.993	21.9078	22.1561	22.2447	21.9035	22.0932	21.7841	21.8684	22.3284	21.8559	22.1867	21.8878	22.2603	22.174	22.5191	22.4599	22.0604	22.3333	21.983
tr|Q18038|Q18038_CAEEL	27.6595	28.1568	28.4041	28.1769	28.2055	27.7258	28.4041	29.2038	28.1121	28.1055	28.0696	27.9454	28.4343	28.5794	28.4327	28.2601	28.2995	27.9199	27.925	28.0746	27.8246	27.3852	27.7661	27.7915	28.1032	27.7349	28.0591	27.6601	27.9328	27.8397	27.6698	27.867	27.6765	27.559	27.6795	27.3823	27.6689	27.3923	27.417	27.6268	28.2263	27.9232	27.8575	27.5141	27.6263	27.4652	27.6937	27.5126	27.8961
tr|Q18037|Q18037_CAEEL	21.4491	20.9226	21.0785	21.2107	20.8739	NA	20.7802	22.2648	21.0499	21.2656	NA	21.6446	NA	20.7171	21.5849	21.2313	21.0179	21.7575	21.5298	20.7236	NA	NA	21.8839	21.5963	21.5929	21.7235	21.7937	NA	NA	21.6896	NA	21.4841	NA	NA	NA	NA	NA	NA	NA	NA	22.0773	21.6818	21.608	21.5542	22.2052	21.8808	21.2899	21.1681	NA
tr|Q18036|Q18036_CAEEL	22.7125	22.3974	22.3754	22.404	22.2719	21.9818	22.4671	22.7722	22.4889	22.4504	22.2578	22.699	22.3257	22.2762	22.323	22.5504	22.4935	22.5647	22.5301	22.3394	22.5015	22.0059	22.3612	22.3515	22.2303	22.2115	22.4321	22.2893	22.3799	22.3683	22.4162	22.3062	22.2416	22.1962	22.2191	22.3589	22.3462	22.4228	22.5558	22.2467	22.3033	22.435	22.5971	22.6159	22.5124	22.5234	22.6687	22.5658	22.5013
tr|Q18032|Q18032_CAEEL	23.9513	23.8023	23.9712	23.8837	23.6253	24.0085	24.2	23.7161	23.9103	24.2635	24.2059	24.2738	24.4967	24.2633	24.5418	24.5397	24.3676	24.5934	24.4729	24.4147	24.299	24.5442	24.3763	24.0194	24.1325	24.3669	24.2877	24.4194	24.427	24.0772	24.4021	24.5605	24.0977	24.3014	24.1509	24.1418	24.2809	24.4054	24.5313	24.2574	24.0433	24.5467	24.4027	24.0548	24.0884	24.1778	23.904	24.0092	23.9793
tr|Q18025|Q18025_CAEEL	19.4833	NA	NA	NA	NA	NA	NA	NA	NA	NA	NA	19.6964	19.4581	20.0671	NA	19.5761	NA	19.5501	20.2542	NA	19.5677	18.8698	20.3241	19.7394	20.0411	20.0588	19.7946	19.8928	19.7269	19.8795	19.9675	20.2265	20.2713	19.9971	19.9496	19.8064	20.1622	20.351	19.9774	NA	20.4377	20.5071	19.7607	20.4695	20.5768	20.4875	20.4722	20.1584	20.4422
tr|Q18012|Q18012_CAEEL	NA	21.3033	NA	21.7476	NA	NA	21.8383	22.5642	21.9634	21.6051	21.4806	NA	NA	NA	NA	NA	NA	20.6176	NA	NA	NA	NA	NA	NA	NA	NA	NA	NA	NA	NA	NA	NA	NA	20.9269	NA	NA	NA	NA	NA	NA	21.1692	NA	21.6272	21.3627	21.9306	21.8	NA	21.3802	21.8121
tr|Q17994|Q17994_CAEEL	24.5161	24.661	24.6959	24.7313	23.74	24.3579	24.7988	24.7027	24.8763	24.5255	24.4915	25.1148	24.5414	24.5615	24.3821	24.886	25.0409	25.1351	25.0921	25.0148	25.2458	24.8165	25.1056	25.3079	25.0357	24.9354	25.235	25.1223	25.1423	25.1668	25.1977	25.237	25.1415	24.9082	25.0628	25.0092	25.143	25.0823	25.1937	25.1217	24.9109	25.1742	25.1411	25.1746	25.1837	25.2844	24.9863	24.9689	24.9831
tr|Q17993|Q17993_CAEEL	22.538	21.2611	21.2519	21.9232	21.2141	NA	21.5663	22.8563	21.5521	21.3983	21.3385	20.9233	20.2362	19.9422	20.0725	20.3888	20.8728	20.9475	21.0948	20.864	20.7609	NA	NA	NA	NA	NA	NA	NA	NA	NA	NA	NA	NA	NA	NA	NA	NA	NA	NA	NA	NA	NA	NA	NA	NA	NA	NA	NA	NA
tr|Q17974|Q17974_CAEEL	20.9763	NA	NA	NA	NA	20.1728	NA	NA	NA	NA	20.7715	21.2601	NA	NA	NA	21.5141	NA	NA	NA	NA	20.2222	NA	NA	20.3496	NA	NA	20.1125	NA	20.14	NA	NA	NA	20.4936	NA	20.2399	NA	NA	NA	NA	NA	NA	20.1942	NA	19.682	NA	NA	NA	19.5033	19.9459
tr|Q17962|Q17962_CAEEL	NA	NA	NA	NA	NA	NA	NA	NA	NA	NA	NA	NA	NA	NA	NA	NA	NA	NA	NA	NA	NA	NA	NA	NA	NA	NA	NA	NA	NA	NA	NA	NA	NA	NA	NA	NA	NA	NA	NA	NA	NA	NA	NA	NA	NA	NA	NA	NA	NA
tr|Q17948|Q17948_CAEEL;tr|H9G2X3|H9G2X3_CAEEL;tr|A9UJN4|A9UJN4_CAEEL;tr|Q9U3Q1|Q9U3Q1_CAEEL	20.6916	21.0196	20.6292	20.9875	20.6532	NA	20.3525	21.0575	20.5961	NA	NA	20.7241	NA	20.4992	NA	20.6608	20.8833	20.6346	20.5766	20.6387	19.9476	19.6473	20.3836	NA	NA	20.2286	20.4494	20.4521	20.2746	20.5076	20.4999	20.2384	20.3256	20.4016	20.3338	20.6977	20.2448	20.0632	20.4327	20.514	20.6684	20.5408	20.5364	20.4568	20.1049	20.6344	19.8317	20.5325	20.2619
tr|Q17899|Q17899_CAEEL	NA	NA	NA	NA	NA	NA	NA	NA	NA	NA	NA	NA	NA	NA	NA	NA	NA	NA	NA	NA	NA	NA	NA	NA	NA	NA	NA	NA	NA	NA	NA	NA	NA	NA	NA	NA	NA	NA	20.9645	NA	NA	20.9939	21.9476	21.3303	20.8021	21.4278	21.1342	21.3276	21.0584
tr|Q17898|Q17898_CAEEL;tr|Q17900|Q17900_CAEEL	21.8599	21.5764	21.4573	21.9032	21.8113	21.9617	22.0528	21.3651	21.4902	21.9119	22.0576	21.4197	22.1959	22.3822	22.0084	21.8559	22.158	21.8739	22.1579	21.6957	21.521	22.8864	21.4664	21.6127	21.6255	21.6065	21.779	22.1547	21.5865	21.9908	21.9128	22.3164	21.4949	21.9164	22.0897	21.681	21.9718	22.1767	22.01	21.9324	22.2214	22.1737	21.7039	21.627	21.5596	21.467	NA	21.6167	21.5066
tr|Q17880|Q17880_CAEEL	22.5425	22.4836	22.6964	22.9191	22.5219	22.8514	22.6532	22.8732	22.5585	22.7256	22.4672	22.7976	23.0096	22.1623	22.4946	22.6917	22.7356	22.5102	22.5645	22.5837	22.427	22.531	22.2625	22.5177	22.4319	22.4089	22.5487	22.3182	22.5622	22.5413	22.6782	22.2966	22.5747	22.2489	22.5232	22.3434	22.4593	22.2003	22.7302	22.5984	22.5964	22.4312	22.5333	22.6546	22.5454	22.6487	22.4964	22.6196	22.6193
tr|Q17872|Q17872_CAEEL;tr|B3GWB1|B3GWB1_CAEEL	20.629	20.4396	20.3498	20.4163	20.475	20.4858	20.3639	20.3604	20.6355	20.1846	20.3086	20.9717	20.6044	20.9403	20.4015	20.9534	20.6773	20.4405	20.7162	20.8014	20.5114	20.3351	20.2075	20.8008	20.9101	20.5166	20.7512	20.491	20.7335	20.7583	20.7836	20.5885	20.3757	20.4827	20.6716	20.7191	20.8691	20.4538	20.0402	20.4449	20.6495	20.0285	20.9913	20.652	20.2073	20.5163	20.2425	20.2015	20.6099
tr|Q17849|Q17849_CAEEL;tr|Q86GU1|Q86GU1_CAEEL;tr|Q5H9M9|Q5H9M9_CAEEL	23.1201	23.0435	22.8223	22.5594	22.7241	22.7305	23.3136	23.1397	23.1587	22.687	23.2736	23.5896	23.4209	23.2148	23.3053	23.5874	23.7241	23.6176	24.0765	23.9165	24.1241	24.0594	24.0759	24.0605	24.416	24.0744	23.7021	24.1637	24.3206	24.0052	24.1828	24.3625	23.9707	24.1236	24.362	24.5294	24.2564	24.1914	24.2824	24.0238	24.4172	24.432	24.3903	24.2643	24.5435	24.6604	24.0062	23.9614	23.9254
tr|Q17832|Q17832_CAEEL	25.0621	25.0865	25.0733	24.9607	24.8751	24.9367	25.1774	25.0965	25.0891	25.0734	25.0423	24.9842	24.9151	24.9052	24.8381	25.0775	24.9464	24.9658	25.0407	24.8527	24.7413	24.6902	24.7529	24.7447	24.7026	24.6821	24.8283	24.7915	24.8017	24.6613	24.7834	24.6633	24.6913	24.5902	24.5736	24.6066	24.6654	24.6938	24.7674	24.629	24.6519	24.7848	24.8629	24.4784	24.597	24.5764	24.6103	24.5141	24.4149
tr|Q17829|Q17829_CAEEL;tr|S6FN37|S6FN37_CAEEL	NA	NA	NA	NA	NA	NA	NA	NA	NA	NA	NA	NA	NA	NA	NA	NA	NA	NA	NA	NA	NA	NA	NA	NA	NA	NA	NA	NA	NA	NA	NA	NA	NA	NA	NA	NA	NA	NA	NA	NA	NA	NA	NA	NA	NA	NA	NA	NA	NA
tr|Q17796|Q17796_CAEEL	NA	NA	20.114	NA	NA	NA	NA	NA	NA	NA	NA	NA	20.0878	20.1549	19.9582	NA	20.2887	NA	NA	NA	20.4891	20.2378	NA	NA	20.2843	NA	NA	NA	NA	NA	NA	NA	NA	NA	NA	NA	NA	NA	20.1227	20.4512	NA	20.2599	20.2989	NA	20.0712	20.9312	19.9974	20.0347	20.294
tr|Q17763|Q17763_CAEEL	25.9144	25.7302	25.8284	25.7614	25.5349	25.6791	25.8472	25.9215	25.8293	25.7752	25.6787	26.0181	25.7612	25.8847	25.7682	26.196	26.2255	26.029	25.9896	25.8099	26.1178	25.5899	26.0995	26.1337	25.8829	25.8847	25.9603	26.0294	26	25.938	26.0875	26.1443	26.075	26.0764	26.0212	26.0451	26.1242	26.0658	26.2375	26.1483	25.9566	26.3873	26.1494	26.247	26.1896	26.2768	26.3345	26.5348	26.28
tr|Q17698|Q17698_CAEEL	25.7811	25.9184	25.7252	25.7803	25.5726	25.7463	25.9976	26.0686	25.839	25.8464	25.8748	27.2939	27.0288	27.4965	27.3867	27.6694	27.8238	27.6391	27.6996	27.4869	27.9933	27.814	27.7118	27.902	27.5331	27.3206	27.7691	27.8234	27.6587	27.7829	27.7184	27.924	28.1863	28.1806	28.009	27.8831	28.2597	28.0401	27.8292	27.8971	27.909	28.0385	28.1784	27.9099	28.0075	28.0424	28.1125	28.1498	27.8445
tr|Q17686|Q17686_CAEEL	22.6558	22.9396	23.2111	22.8633	22.6824	23.0221	23.1977	22.9371	23.0388	22.9539	22.9203	23.1267	23.2109	23.018	23.1002	23.0381	23.3903	23.3227	23.3187	23.3545	23.2105	23.0252	23.0645	23.0669	23.0437	22.8829	22.8491	23.0024	22.899	22.8382	22.9022	22.8906	23.0463	23.0299	22.7185	22.6994	23.0643	23.0951	23.0635	22.8634	22.8271	23.1341	23.1802	23.1595	23.126	23.0455	22.9615	23.0869	23.1135
tr|Q17633|Q17633_CAEEL	23.9878	23.4578	24.104	23.6941	24.0356	23.4176	23.3474	21.883	23.9025	23.6753	24.0291	23.1333	22.9835	22.7708	21.5484	23.2013	22.8111	22.3753	23.1754	22.609	22.7391	21.66	23.0299	21.9692	22.0679	21.8042	20.8607	22.0966	21.6712	21.639	22.3864	21.9781	22.0743	NA	21.3781	22.384	22.7211	20.3867	22.6064	22.2852	NA	21.7507	21.8042	20.3868	20.6286	20.1666	20.8128	21.3596	21.451
tr|Q17624|Q17624_CAEEL	21.3209	21.4618	21.4358	21.4388	21.4174	21.4434	21.2245	21.425	21.6568	21.6847	21.6738	21.0636	21.2934	21.232	21.3012	21.1442	20.991	21.2247	21.2188	21.056	21.0702	21.2802	21.2118	20.8326	21.0009	21.1033	21.0253	20.8513	20.9681	21.0989	21.4296	21.0086	21.4386	21.4883	21.176	21.0885	21.269	21.2062	20.9919	21.4688	21.3324	21.3895	21.4375	21.3126	21.653	21.4467	21.3752	21.2808	21.15
tr|Q17572|Q17572_CAEEL	19.3828	19.7827	19.5262	NA	NA	NA	NA	NA	NA	19.4687	NA	20.9661	20.2201	20.2855	20.1689	20.2635	19.7997	18.8526	19.5945	19.5009	20.9107	NA	21.1723	21.9128	22.0802	20.0845	21.5607	19.2195	19.791	21.5835	19.1901	18.7351	19.6966	21.4186	20.0995	19.2692	18.8446	19.1982	19.9935	21.3261	19.5068	19.7951	20.7587	21.3706	20.6876	20.5869	21.5376	19.5261	21.4624
tr|Q17561|Q17561_CAEEL	20.8404	20.8144	20.6832	21.1773	20.718	NA	21.04	NA	21.3768	21.0996	21.0397	21.478	21.0262	21.1284	20.6216	21.5933	21.0424	21.3004	21.4186	21.28	21.6453	20.9166	21.9351	21.593	21.8319	21.063	21.9587	21.1724	21.0946	21.7633	21.3955	20.9432	21.5468	21.5581	19.5029	21.1132	20.8559	NA	20.9757	21.6941	20.6122	20.7006	21.6171	21.1041	21.8392	21.1434	21.5341	21.0233	20.5053
tr|Q17557|Q17557_CAEEL	21.4981	20.8102	21.1514	20.4074	21.2609	21.2557	21.0844	21.0358	21.3689	20.677	20.9476	21.5095	21.47	21.6171	22.1207	21.4215	21.3152	21.2365	21.3291	21.3606	20.3688	21.6259	21.3222	20.894	21.766	21.7885	21.2155	21.5901	21.5377	21.7257	21.4687	21.2315	21.0677	21.2431	21.1511	21.4562	21.0613	21.2908	21.1783	21.3562	21.4679	21.3053	21.7525	21.3683	21.7165	21.3854	21.7995	21.661	21.7062
tr|Q17556|Q17556_CAEEL;tr|Q2L6W1|Q2L6W1_CAEEL	21.4732	21.1436	20.9246	21.0589	20.769	21.2369	21.4377	21.2752	21.2216	21.2177	21.3279	21.1099	20.5892	20.5927	20.5561	21.6603	21.1118	21.2556	21.4727	21.4831	21.6236	21.0219	21.427	20.5724	21.2843	20.8303	21.2194	21.2717	21.4147	20.9307	21.1519	21.3526	21.4359	20.8691	21.5994	21.404	21.047	20.8052	21.4278	21.2935	21.2766	21.1748	21.408	21.8287	21.929	21.8538	21.8215	21.8562	21.8711
tr|Q17543|Q17543_CAEEL	21.4087	21.435	21.3328	21.2664	21.3873	20.5612	21.3158	21.3769	21.363	21.261	20.5867	22.1592	22.2329	22.1038	22.2252	21.6231	22.016	22.0999	22.0211	21.7908	22.5979	22.3735	22.2728	22.4896	22.3146	22.3757	22.2716	22.3594	22.343	22.1522	22.4749	22.5756	22.6679	22.7294	22.6162	22.586	22.8574	22.4875	22.4147	22.6822	22.5705	22.8191	22.8544	23.0138	23.0769	23.3433	23.0849	23.1668	23.2226
tr|Q17539|Q17539_CAEEL	20.6551	20.6273	20.91	20.5607	20.5977	20.5718	20.4071	20.8652	20.7565	20.8856	19.8863	20.9267	20.8014	20.6419	20.5762	20.1557	20.8463	20.4513	20.6236	20.6538	21.1046	20.4405	20.8976	21.1582	21.1486	20.7289	20.4825	20.9798	20.7819	21.1662	20.8599	20.6642	20.7171	20.7747	20.5048	20.3793	20.786	20.724	20.405	20.9707	20.1264	20.7375	21.2031	21.1675	21.0587	20.9868	20.851	21.0452	21.0758
tr|Q17527|Q17527_CAEEL;tr|A0A061AJK0|A0A061AJK0_CAEEL	NA	NA	NA	NA	NA	NA	NA	NA	NA	NA	NA	NA	NA	NA	NA	NA	NA	NA	NA	NA	NA	NA	NA	NA	NA	NA	NA	NA	NA	NA	NA	NA	NA	NA	NA	NA	NA	NA	NA	NA	NA	NA	NA	NA	NA	NA	NA	NA	NA
tr|Q17525|Q17525_CAEEL	NA	NA	NA	NA	NA	NA	NA	NA	NA	NA	NA	NA	NA	NA	NA	NA	NA	NA	NA	NA	NA	NA	NA	NA	NA	NA	19.986	NA	NA	NA	NA	NA	NA	NA	NA	NA	NA	NA	19.7397	NA	NA	NA	NA	NA	NA	NA	NA	NA	NA
tr|Q17522|Q17522_CAEEL	NA	19.6575	19.5385	20.5266	NA	NA	20.8389	20.2749	19.8168	NA	19.6679	19.6712	19.7683	19.1511	NA	NA	19.6821	19.5853	19.8922	19.9041	20.6209	21.4225	20.9634	20.4632	20.6548	21.1963	20.6741	21.1744	20.6481	21.3738	20.9398	22.0525	21.3649	22.0719	21.3232	21.3292	21.5956	21.4114	21.1511	22.0602	21.7096	22.1524	22.1801	22.3155	22.6358	22.3632	22.0909	22.2484	22.3104
tr|Q17512|Q17512_CAEEL	23.0807	22.8047	22.703	22.7042	22.8499	22.3741	22.7394	22.7813	22.4586	22.7643	22.5112	22.7869	22.6396	22.7104	22.9668	22.9933	22.902	22.6206	22.8948	22.7733	22.7813	22.7499	22.7989	22.8511	22.6913	22.7572	22.5894	22.8221	22.7465	22.928	22.8133	22.6968	22.7406	22.5667	22.7722	22.937	22.6644	22.5271	23.045	22.844	22.6787	22.7921	23.1044	23.1465	23.0298	23.0779	23.1353	23.0141	23.1412
tr|Q17510|Q17510_CAEEL	21.1214	20.7355	21.5643	20.839	20.9122	21.4457	20.9435	21.1219	21.9588	21.2531	21.4402	21.2233	20.5574	NA	20.1983	20.5133	20.0647	20.1451	20.6396	21.0719	20.6248	21.4086	19.6102	19.4852	19.8475	19.9035	20.5786	19.8535	20.1503	20.1132	20.7759	20.014	20.627	20.5271	20.1236	19.7945	20.0172	NA	20.3198	NA	NA	19.5604	19.8886	19.3512	19.8932	NA	19.0882	NA	NA
tr|Q17499|Q17499_CAEEL	24.0474	24.5173	24.1439	24.2524	24.1007	24.2506	24.4073	24.1285	24.5473	23.9621	24.4182	25.0519	24.9015	24.6368	24.7069	24.8565	24.8883	25.0561	24.9446	24.8962	25.3129	25.4012	25.238	24.9212	25.251	24.9486	25.1101	25.4531	25.3805	24.7522	25.3943	25.4722	25.488	25.4631	25.2892	25.2357	25.1964	25.8828	26.4016	25.1506	25.1065	25.6711	25.3496	25.4877	25.2792	25.3028	25.1018	25.2991	24.9252
tr|Q17490|Q17490_CAEEL	22.1274	22.1488	22.2214	22.1218	22.1683	22.1472	22.4	22.1921	22.5081	22.0305	22.2961	22.251	22.3618	22.3065	22.0663	22.1898	22.1557	22.4395	22.3231	22.0987	22.3795	22.1254	22.2561	22.2426	22.0437	22.3676	22.1561	22.3847	22.3233	22.3031	22.2775	22.2303	22.532	22.4104	22.3496	22.3529	22.473	22.5799	22.5276	22.4385	22.4449	22.6354	22.5672	22.5782	22.8083	22.87	22.6212	22.7262	22.5905
tr|Q17489|Q17489_CAEEL	22.5509	22.2504	22.5695	22.7899	22.5555	22.3322	22.6441	23.1558	22.606	22.9388	22.3691	23.2031	22.9636	22.8422	22.7922	23.1381	23.586	23.2555	23.3398	23.1787	23.4467	23.3553	23.1107	23.235	23.1143	23.0812	23.5428	23.4647	23.1939	23.4033	23.739	23.5599	23.8289	23.2959	23.5819	23.6059	23.6298	23.5997	23.6551	23.4999	23.6697	23.7256	23.6765	23.5618	23.8749	24.0186	23.8349	23.6282	23.7961
tr|Q17475|Q17475_CAEEL	22.5469	22.1917	22.1599	22.3013	22.3003	22.0088	22.2783	22.2127	22.4235	22.2489	22.1978	22.7614	22.62	22.5127	22.3709	22.8498	22.6502	22.7339	22.7032	22.5572	22.829	22.9289	22.7801	22.7138	22.5861	22.8074	22.7414	22.8509	23.0118	22.689	22.7871	22.834	22.8701	22.9401	22.8205	22.7661	22.853	22.7836	22.946	22.7703	22.8541	22.9958	23.0073	22.8838	22.7998	23.0597	22.7551	22.8033	22.7687
tr|Q17473|Q17473_CAEEL	22.2605	22.4587	22.519	22.5087	21.3398	21.977	22.5631	22.4391	22.5886	22.3766	22.4816	22.9054	23.0605	22.6968	22.5502	22.7282	23.1872	23.329	23.3002	22.9075	23.4607	22.8613	23.1265	23.1934	23.245	22.9014	23.2822	23.4677	23.1989	23.2504	23.5675	23.3898	23.6132	23.7802	23.7578	23.581	23.5578	23.774	23.7213	23.6689	23.7395	23.9898	23.8957	24.1508	23.9359	24.3129	24.0771	24.207	23.9597
tr|Q17452|Q17452_CAEEL;tr|P91429|P91429_CAEEL	NA	NA	NA	NA	NA	NA	NA	NA	NA	NA	NA	NA	20.6717	NA	NA	NA	NA	NA	NA	NA	NA	NA	NA	NA	NA	NA	NA	NA	NA	NA	NA	NA	NA	NA	NA	NA	NA	NA	NA	NA	NA	21.1064	NA	NA	NA	NA	NA	NA	NA
tr|Q17447|Q17447_CAEEL	NA	NA	NA	NA	NA	NA	NA	NA	NA	NA	NA	NA	NA	NA	NA	19.6079	NA	NA	NA	NA	NA	NA	NA	19.9556	NA	NA	NA	20.4436	NA	20.0458	NA	NA	20.3608	NA	19.4731	NA	NA	NA	19.6294	19.3357	NA	19.9582	20.171	NA	19.2026	19.4244	NA	19.0486	NA
tr|Q17432|Q17432_CAEEL	22.684	NA	NA	NA	NA	NA	NA	NA	NA	NA	NA	23.0881	NA	NA	NA	23.4622	22.5588	22.8023	22.0949	NA	23.0184	NA	22.5603	22.9899	23.751	23.77	23.8673	22.7324	22.8074	23.4544	23.1274	22.1468	22.9809	23.245	22.8027	23.3535	22.7917	NA	22.5693	21.8409	23.0091	23.2058	23.1376	23.7873	23.7382	23.6599	24.1287	NA	24.0228
tr|Q17417|Q17417_CAEEL	20.0218	NA	NA	NA	NA	NA	NA	20.1949	NA	NA	NA	NA	NA	19.6942	NA	NA	NA	NA	NA	NA	NA	NA	NA	NA	NA	20.9966	NA	21.0425	20.7236	NA	NA	NA	NA	19.6828	20.1301	20.8323	20.1837	NA	NA	NA	NA	NA	20.3586	20.4345	20.5349	20.5243	20.4631	NA	20.9693
tr|Q17410|Q17410_CAEEL;tr|E5QCG5|E5QCG5_CAEEL;tr|E5QCG6|E5QCG6_CAEEL	NA	NA	NA	NA	NA	NA	NA	NA	NA	NA	NA	NA	NA	NA	NA	NA	NA	NA	19.7229	NA	19.7836	NA	20.0606	NA	19.9029	19.4299	NA	19.4369	19.7571	19.764	19.3617	NA	19.9411	19.9448	19.9154	19.6664	19.9241	NA	NA	19.8839	NA	19.8709	19.9248	19.5759	20.2098	20.2883	20.3008	20.4463	20.0612
tr|Q17399|Q17399_CAEEL	22.451	22.772	22.6127	22.8038	22.8274	22.5139	22.6625	22.8274	22.5649	22.4381	22.6493	20.925	21.8563	21.7123	21.8178	21.6958	21.7645	22.0843	21.9715	22.1584	21.95	22.1273	21.9295	21.5329	21.8483	21.8444	22.413	21.6892	21.8315	22.0747	22.07	21.5603	21.805	21.6435	21.9152	21.5413	21.6454	21.744	21.5964	20.9576	21.969	21.6942	21.7718	21.4114	20.841	20.845	21.0482	20.9189	20.7631
tr|Q10050|Q10050_CAEEL	20.8066	21.0665	21.4797	21.3029	19.7684	20.7931	NA	20.9844	NA	21.3366	NA	21.2143	NA	21.1722	NA	20.713	NA	21.2784	20.9781	20.7056	20.8653	20.4217	20.998	21.0263	20.7869	20.8691	20.9363	20.6299	20.805	20.6161	20.6827	20.8226	20.7038	20.8224	20.561	20.8016	20.8145	20.7739	20.7723	20.5782	20.6765	20.2367	20.7521	20.4412	20.5424	20.2365	19.9787	20.3676	20.9365
tr|Q0KHC0|Q0KHC0_CAEEL;sp|Q9U1X4|MSS4_CAEEL	20.2298	20.2194	20.3666	20.0051	20.4362	20.073	19.9865	NA	20.1593	20.0302	19.8264	20.5547	20.4728	20.4556	20.4394	20.3966	20.2979	20.3618	19.927	20.3213	20.0934	19.8522	20.4052	20.6296	20.2731	20.1943	20.5338	20.274	20.2234	20.5534	20.3046	20.0701	20.2625	20.4744	20.1374	20.1507	20.2837	20.4924	19.8999	20.3352	20.7026	19.9867	20.4898	20.6829	20.8301	20.5344	20.5625	19.7633	20.6713
tr|Q0G839|Q0G839_CAEEL;tr|Q0G840|Q0G840_CAEEL	20.8809	20.6769	20.7122	20.4683	20.7664	20.0315	20.5064	20.5575	20.7691	20.0422	21.1543	21.0751	20.8567	20.3616	20.7632	20.6473	20.9173	21.2574	20.9477	20.7917	21.4985	21.0507	21.5499	21.5679	21.3214	21.4147	21.0023	21.5356	21.4636	21.1732	21.4351	21.5564	21.5412	21.4716	21.4633	21.1968	22.0579	21.7282	21.8901	21.5439	21.3843	21.8582	21.933	21.8824	21.6433	22.0865	21.8786	22.1565	22.0116
tr|Q0G820|Q0G820_CAEEL	NA	NA	NA	NA	NA	NA	NA	NA	NA	NA	NA	NA	NA	NA	NA	NA	NA	NA	NA	NA	NA	NA	NA	NA	NA	NA	NA	NA	NA	NA	NA	NA	NA	NA	NA	NA	NA	NA	NA	NA	NA	NA	NA	NA	NA	NA	NA	21.2107	NA
tr|Q09EE7|Q09EE7_CAEEL;sp|Q94392|NSF_CAEEL	21.4795	21.4737	21.376	21.2945	21.1566	20.9269	21.6855	21.441	21.0735	21.1158	21.0313	21.3434	20.9255	21.2795	20.9066	20.9402	21.2311	21.3287	21.1311	21.3551	21.3151	20.7793	21.3675	21.3084	21.1443	21.4071	21.1261	21.0549	21.2489	21.0688	21.48	21.1959	21.2221	21.2241	21.2096	21.0849	21.2336	20.927	21.1565	21.3299	20.9601	21.4299	21.2058	21.4851	21.3676	21.3553	21.1147	21.1732	21.1471
tr|Q09979|Q09979_CAEEL	22.7745	22.49	22.432	22.4742	22.404	22.2516	22.4342	22.359	22.7434	22.6847	22.1928	22.7889	22.5434	22.5698	22.5439	22.7099	22.9	22.6415	22.5996	22.5923	22.8577	22.7876	22.8407	22.8126	22.8878	22.658	22.8119	22.8574	22.7887	22.6282	22.977	22.6614	22.7585	22.7896	22.797	22.9459	22.5902	22.9346	23.3039	22.8672	22.984	22.7208	22.6713	22.7638	22.8203	22.9508	22.9718	22.7591	22.6308
tr|Q09975|Q09975_CAEEL	22.3835	22.0288	21.8014	21.8414	21.7102	21.6312	22.1764	22.2919	22.3434	22.1459	21.8105	22.5528	22.6137	22.121	21.9857	22.4876	22.5528	22.7773	22.903	22.5188	22.4827	NA	22.4815	22.3778	22.1347	21.9328	22.2816	22.669	23.0637	22.9573	22.2324	22.2098	22.429	22.3964	22.7044	22.2054	22.4184	22.157	22.4068	22.0155	21.7459	22.1282	22.3853	21.9592	21.7114	22.1769	21.9816	22.0341	22.462
tr|Q09974|Q09974_CAEEL	20.8587	20.3802	20.7845	NA	NA	NA	NA	NA	NA	NA	NA	NA	NA	NA	NA	NA	NA	NA	NA	NA	NA	NA	NA	NA	NA	NA	NA	NA	NA	NA	NA	NA	NA	NA	NA	NA	NA	NA	NA	NA	NA	18.9213	20.1737	NA	19.9227	20.1587	20.3798	NA	NA
tr|Q09973|Q09973_CAEEL	NA	NA	NA	NA	NA	NA	NA	NA	NA	NA	NA	NA	NA	NA	NA	NA	NA	NA	NA	NA	NA	NA	NA	NA	NA	NA	NA	NA	NA	NA	NA	NA	NA	NA	NA	NA	NA	NA	NA	NA	NA	NA	NA	NA	NA	NA	NA	NA	NA
tr|Q09657|Q09657_CAEEL	22.9806	22.7631	22.7416	22.8169	22.6951	22.4266	22.5651	22.466	22.7366	22.7576	21.999	23.5316	23.2661	23.6239	23.2993	23.1772	23.7948	23.7527	23.5528	23.2822	23.7323	23.6412	23.6971	23.7549	23.6115	23.5368	23.7483	23.6632	23.5299	23.4296	23.8469	23.787	23.8421	23.4584	23.6713	23.7817	23.6549	23.6646	23.6678	23.7411	23.7048	23.9181	23.932	23.6016	23.7672	23.8598	23.3559	23.8142	23.7095
tr|Q09603|Q09603_CAEEL	22.463	22.2644	22.5758	22.1106	21.9824	21.5743	22.2739	22.4815	22.2694	22.0986	22.2122	22.4149	22.0552	21.8326	22.2676	22.6402	22.2771	22.6086	22.417	22.0654	22.6324	22.4968	22.5525	22.8864	22.6182	22.4307	22.545	22.5955	22.595	22.5342	22.4025	22.4541	22.3325	22.5416	22.5309	22.378	22.3904	22.5484	22.6401	22.5587	22.192	22.5881	22.7136	22.8661	22.9848	23.2687	22.8682	22.8183	23.0645
tr|Q09590|Q09590_CAEEL	22.3113	21.9947	22.2783	22.1656	21.9395	21.8762	22.1829	22.2488	22.3863	22.1735	22.3446	22.1742	22.1668	21.9342	22.0874	22.0074	21.9447	22.2066	22.1985	21.8092	22.0343	21.8888	22.0479	22.067	21.8285	22.0017	22.0612	22.0557	22.1123	21.9717	22.058	22.0158	22.0621	21.7786	21.7808	21.7571	21.7824	21.8058	21.9159	21.9869	21.7554	22.1264	22.2433	21.9557	21.996	22.0343	21.5754	21.8939	21.8564
tr|Q09584|Q09584_CAEEL	NA	NA	NA	NA	NA	NA	NA	NA	NA	NA	NA	NA	NA	NA	NA	NA	NA	NA	NA	NA	NA	NA	NA	NA	NA	NA	NA	NA	NA	NA	NA	NA	NA	NA	NA	NA	NA	NA	NA	NA	NA	NA	NA	NA	20.2019	NA	NA	NA	NA
tr|Q09567|Q09567_CAEEL	23.0282	22.8438	22.9234	22.7674	22.4135	22.6066	22.604	22.4223	22.55	22.843	22.493	23.2178	23.424	23.3172	23.1981	23.1881	23.1251	23.3361	23.0465	23.0485	23.6592	23.0985	23.3958	23.6146	23.5896	23.6545	23.5369	23.4219	23.5063	23.6145	23.4183	23.461	23.56	23.6211	23.5247	23.5466	23.3402	23.4435	23.2826	23.3789	23.3706	23.5712	23.7318	23.6756	23.8629	23.7109	23.6872	23.5541	23.6494
tr|Q09497|Q09497_CAEEL	20.9916	20.8842	21.1097	20.917	21.0248	20.7833	21.4138	21.0764	21.0056	21.0075	21.5841	21.1083	21.3102	20.1549	20.9575	19.9147	20.7308	20.958	20.7358	20.1562	21.2421	21.6008	21.4716	20.9279	20.7695	21.5396	20.9173	21.0355	21.3024	21.3935	21.4262	21.8391	21.4711	21.3056	21.0828	21.1889	21.4928	21.6355	21.4984	21.4582	20.919	21.7883	21.1542	20.9754	21.0086	21.0588	20.8339	21.3203	21.0092
tr|Q09489|Q09489_CAEEL	23.17	23.0618	22.8891	22.8364	23.1112	22.9994	22.8562	23.2406	23.0689	23.4711	23.7195	23.5398	23.1129	23.1292	22.8361	23.6743	23.599	23.2749	23.7359	23.4648	23.7523	23.9979	23.6532	23.5531	23.4939	23.3791	23.8362	23.8626	23.8881	23.7394	23.7189	23.9602	23.9752	23.6264	24.1882	23.788	23.8156	23.6546	23.7411	23.8507	24.1389	23.6055	23.8922	24.6252	24.548	24.9264	24.4763	24.596	24.549
tr|Q09486|Q09486_CAEEL	24.0434	24.4178	23.9457	24.1732	23.2942	24.4385	24.7467	23.9024	24.1789	24.5935	24.3048	24.0386	24.1432	23.872	24.2634	24.1484	24.0739	23.9978	24.5118	24.4865	23.599	24.0814	24.0555	23.7222	23.5566	23.7971	23.4411	24.1505	22.9957	23.8328	23.9061	23.3509	24.2234	23.1054	23.5165	23.1323	23.2232	24.7413	26.3778	23.1263	22.9175	24.2979	23.7982	23.0362	23.1187	22.9873	22.638	22.8559	23.2471
tr|Q09409|Q09409_CAEEL	NA	NA	NA	NA	NA	NA	19.9911	20.1432	NA	NA	NA	20.4389	20.2009	NA	19.9749	20.195	NA	NA	NA	NA	NA	NA	20.6161	20.5602	NA	NA	20.299	NA	NA	NA	NA	20.3277	NA	NA	NA	19.8687	20.5448	20.1856	20.5989	20.5318	21.4101	20.794	20.833	NA	21.141	20.7751	20.2348	20.5723	20.6434
tr|Q09393|Q09393_CAEEL	NA	NA	19.3752	21.1941	NA	20.3342	20.772	20.9823	20.6763	20.3294	NA	20.9984	NA	21.685	21.3206	20.5002	20.7794	21.2891	21.7858	21.2702	21.2625	21.4552	21.1309	20.8906	21.2112	20.9654	21.4746	20.8955	21.0025	20.6274	21.3494	21.1342	21.015	21.8126	21.6277	21.5372	20.9055	21.2607	20.9589	21.0675	21.3018	21.949	21.881	21.7355	22.2921	21.7719	21.3733	21.5676	21.1485
tr|Q067X2|Q067X2_CAEEL	21.8721	22.463	22.4215	21.9582	21.894	22.0667	22.8634	22.0429	22.1145	22.4462	22.3213	24.1219	24.0479	23.6427	24.0377	23.8393	23.4132	23.8099	23.7636	24.1086	23.7754	23.2302	23.9909	24.6597	24.7731	23.1331	24.1839	23.625	22.9203	24.1907	23.9919	23.5506	23.5106	24.0586	23.9571	24.1681	24.1935	24.0369	24.5619	24.2692	23.4404	23.7609	24.3041	25.1002	24.7358	24.5139	24.8994	24.2593	24.7903
tr|P92022|P92022_CAEEL;tr|E1B6V1|E1B6V1_CAEEL	20.9505	20.6204	20.8141	21.2265	NA	20.192	20.8538	21.5037	21.2856	21.2937	20.2341	21.6932	19.8812	20.2515	20.2544	21.6562	21.1099	20.9352	21.0017	20.928	21.3009	20.3764	20.6227	21.4489	20.5764	20.3782	21.0371	20.946	20.7609	21.4414	20.7166	20.374	20.8156	20.549	20.9008	21.1405	20.6634	20.5404	20.669	20.7187	20.5538	20.5771	21.1606	21.2618	21.5136	21.4969	21.9099	21.1322	21.7278
tr|P92020|P92020_CAEEL	NA	NA	NA	NA	NA	NA	NA	NA	NA	NA	NA	20.4113	NA	NA	NA	NA	NA	21.5213	NA	NA	21.2569	19.8097	20.9501	20.537	NA	20.0546	20.6056	20.5185	20.3156	20.4327	20.8628	20.4013	20.9009	20.601	20.8725	21.0131	21.1495	20.9196	21.2433	21.2814	20.8405	21.2824	21.3964	21.4951	21.0194	21.7061	21.2057	20.666	20.7329
tr|P92005|P92005_CAEEL	22.779	22.7003	22.7123	23.1342	22.8402	22.936	23.0124	22.9328	23.2564	22.7488	22.5648	22.5014	22.8832	22.7489	22.2452	22.5323	22.5334	22.7963	22.1537	22.4547	22.7307	22.1386	21.9808	22.3533	22.2448	22.014	22.4719	21.9385	22.4947	22.1408	22.5761	22.4121	22.4197	22.8948	22.3398	22.6319	22.8968	22.9883	22.6424	22.1315	21.9444	22.9567	22.2374	22.119	22.5226	22.7311	22.3054	22.2269	21.9285
tr|P91998|P91998_CAEEL	21.1249	20.7264	20.772	20.9527	20.6209	19.8817	20.6657	20.7387	20.724	20.7661	20.7848	21.453	20.9421	20.4795	20.7885	21.3603	21.0716	21.1553	21.0363	20.926	21.2476	20.843	21.3261	21.4966	21.0783	20.7517	21.2417	21.0793	21.1542	21.2706	21.2807	21.2145	21.297	21.3575	21.2821	21.3331	21.2748	21.0991	21.2597	21.3048	21.4456	21.4352	21.288	21.6254	21.5752	21.4626	21.5448	21.5549	21.5477
tr|P91997|P91997_CAEEL	22.4796	22.1845	22.0829	22.2795	21.8725	21.4617	22.3	22.3523	22.2804	22.2258	21.5576	23.448	23.0285	23.1773	23.0365	23.6556	23.3788	23.3788	23.4546	23.8782	23.392	23.2737	23.3556	23.6508	23.3477	23.1709	23.444	23.3789	23.5153	23.2219	23.5943	23.5681	23.568	23.4066	23.5973	23.6493	23.4584	23.3415	23.6147	23.3842	23.8175	23.3746	23.6844	23.7904	23.7805	23.9162	23.7603	23.6759	23.4626
tr|P91871|P91871_CAEEL	23.3561	23.2065	23.187	23.1831	23.0641	23.1212	23.4582	23.4033	23.3639	23.2818	23.3079	23.4621	23.3693	23.261	23.2864	23.3967	23.103	23.4255	23.642	23.5049	23.8506	23.5366	23.7264	23.7618	23.3996	23.4647	23.674	23.8664	23.8232	23.5902	23.7258	23.8168	23.8928	23.6885	23.9687	23.8062	23.9562	23.8866	23.8981	23.9275	23.7293	24.0232	23.9428	23.9482	24.2547	24.2288	23.7837	23.9225	23.9634
tr|P91857|P91857_CAEEL	22.5958	22.4765	NA	22.7995	NA	NA	22.5971	23.0553	22.4993	22.8648	NA	22.3853	21.8379	22.3175	21.7983	23.1292	22.5248	22.42	22.4766	22.8653	23.0071	22.7992	22.7659	23.1165	22.7517	22.4577	22.2083	22.7346	22.8676	22.9339	22.7652	22.8183	22.7764	22.8702	22.9502	22.8257	22.9379	22.3941	23.0495	23.7862	22.8199	23.1664	23.0542	22.8208	23.1818	23.501	23.2769	23.1902	23.1386
tr|P91844|P91844_CAEEL;tr|D3YT23|D3YT23_CAEEL	20.0301	20.0228	NA	NA	19.8324	NA	20.2298	20.3006	20.3493	20.1533	20.0348	21.1493	20.5313	20.9611	21.0959	21.5827	20.2389	20.7033	21.3194	21.4713	21.3432	21.7086	21.8915	21.9378	22.0154	21.5915	21.7177	21.7817	21.7764	21.5447	21.9009	22.3125	22.2499	22.1361	22.315	22.4514	21.7669	22.4047	22.2447	22.1926	22.4431	21.5342	22.4925	22.566	22.9114	23.3369	22.5638	22.4316	22.2302
tr|P91567|P91567_CAEEL	NA	NA	NA	NA	NA	NA	NA	NA	NA	NA	NA	NA	NA	NA	NA	NA	NA	NA	NA	NA	NA	NA	NA	NA	NA	NA	NA	NA	NA	NA	NA	NA	NA	NA	NA	NA	NA	NA	NA	NA	NA	NA	NA	NA	NA	NA	NA	NA	NA
tr|P91532|P91532_CAEEL	NA	NA	NA	NA	NA	NA	NA	NA	NA	NA	NA	NA	NA	NA	NA	NA	NA	NA	NA	NA	NA	NA	NA	NA	NA	NA	NA	NA	NA	NA	NA	NA	NA	NA	NA	NA	NA	NA	NA	NA	NA	NA	NA	NA	NA	NA	NA	NA	NA
tr|P91522|P91522_CAEEL	NA	NA	NA	NA	NA	NA	NA	NA	NA	NA	NA	NA	NA	NA	NA	20.6588	NA	20.1771	NA	NA	20.2506	19.7212	20.0858	20.3032	NA	20.1824	20.4779	20.2349	20.4348	NA	19.8442	NA	NA	NA	NA	NA	NA	NA	NA	NA	20.0296	20.0633	20.4283	20.064	20.4119	NA	NA	NA	20.5479
tr|P91512|P91512_CAEEL	NA	NA	NA	NA	NA	NA	NA	NA	NA	NA	NA	NA	NA	NA	NA	NA	NA	NA	NA	NA	NA	NA	NA	NA	NA	NA	NA	NA	NA	NA	NA	NA	NA	NA	NA	NA	NA	NA	NA	NA	NA	NA	20.284	20.521	20.4708	NA	NA	21.1511	20.4498
tr|P91502|P91502_CAEEL	21.6423	21.1475	21.4297	21.1271	20.9928	20.7269	21.1399	21.3988	21.3649	21.257	21.0971	21.7482	21.5998	21.3897	21.7731	21.74	21.439	21.2671	21.5183	21.4509	21.5155	21.4027	21.786	21.6586	21.8211	21.4971	21.6311	21.4454	21.8209	21.784	21.4477	21.6644	21.5301	21.7595	21.4773	21.6521	21.5591	21.4634	21.6519	21.6474	22.097	21.8253	21.7755	21.8657	22.1034	21.9069	21.647	21.4279	21.974
[truncated: 2,095 more rows]
[truncated: 52 more columns]

## Sheet: Quantitative ABC(log2)
group	A1	A10	A11	A12	A13	A14	A15	A16	A17	A18	A2	A3	A4	A5	A6	A7	A8	A9	B1	B10	B11	B12	B13	B14	B15	B16	B17	B18	B19	B2	B20	B3	B4	B5	B6	B7	B8	B9	C1	C10	C11	C12	C13	C14	C15	C16	C17	C18	C2
[truncated: 2,629 more rows]
[truncated: 7 more columns]

## Sheet: DEPs in ABC
status	family	p-value	q-value	protein	num_cells_expressed
[truncated: 529 more rows]

## Sheet: DEPs in day1-10
status	family	p-value	q-value	protein	num_cells_expressed
[truncated: 1,679 more rows]

[truncated: 4 more sheets: Cluster1 in day1-10, Cluster2 in day1-10, Cluster3 in day1-10, Cluster4 in day1-10]
