# Supplementary material for: Single‐worm quantitative proteomics reveals aging heterogeneity in isogenic Caenorhabditis elegans
Source: Aging Cell. 2023 Dec 3;23(3):e14055. doi: 10.1111/acel.14055 (PMC10928571; doi:10.1111/acel.14055)
Supplement: Supplementary file 2 — Table S3. Protein loading scores in PCA analysis. [file ACEL-23-e14055-s002.xlsx]

## Sheet: Day1 to 5
group	Average1(absolute value)	Day 1_1	Day 1_2	Day 1_3	Day 1_4	Day 1_5	Day 1_6	Day 1_7	Day 1_8	Day 1_9	Day 1_10	Day 1_11	Day 2_1	Day 2_2	Day 2_3	Day 2_4	Day 2_5	Day 2_6	Day 2_7	Day 2_8	Day 2_9	Day 3_1	Day 3_2	Day 3_3	Day 3_4	Day 3_5	Day 3_6	Day 3_7	Day 3_8	Day 3_9	Day 3_10	Day 3_11	Day 4_1	Day 4_2	Day 4_3	Day 4_4	Day 4_5	Day 4_6	Day 4_7	Day 4_8	Day 4_9	Day 4_10	Day 4_11	Day 4_12	Day 5_1	Day 5_2	Day 5_3	Day 5_4	Day 5_5
tr|Q8IFY5|Q8IFY5_CAEEL;tr|H2KYX4|H2KYX4_CAEEL	0.0504036	0.00226949	-0.010714	0.009139	-0.0218333	0.0107464	-0.0538315	-0.00780248	-0.0745093	-0.0280806	0.022566	-0.00757813	-0.080512	0.0255307	-0.125073	0.0269707	0.00576567	0.118599	-0.0101944	0.0294368	-0.0282961	0.0887475	-0.0671895	0.0709441	0.129567	-0.0725959	-0.128692	-0.0729704	0.00567386	-0.0509462	-0.00595582	0.0928281	-0.0508545	-0.0671862	0.0519691	0.0221142	-0.0658597	-0.0322644	-0.129385	0.0264138	0.0846242	0.0564892	0.00239988	0.0569713	-0.0526059	0.0549491	0.0596286	0.058313	-0.0312396
sp|Q11117|LMP1_CAEEL	0.0478096	-0.00452938	-0.00698101	0.0149168	-0.0138191	0.0282027	0.0187333	0.045895	-0.0591038	0.0271758	0.0555846	0.0546347	0.00783043	-0.000363838	0.00436346	-0.143442	-0.0379889	-0.0092057	0.0939107	0.0331042	-0.0365085	0.0828658	-0.0275384	-0.103543	0.0272986	-0.0321214	0.0648821	-0.005272	-0.127269	-0.0724267	0.0523354	0.0326702	-0.0638633	-0.0494351	0.0503492	-0.150123	-0.103237	-0.0471787	-0.091868	-0.00543265	-0.018427	-0.012452	0.043623	0.0702842	-0.0691183	-0.0494899	-0.0224845	-0.0736794	-0.0755261
sp|O16999|ZPR1_CAEEL;tr|A0A0K3AV63|A0A0K3AV63_CAEEL	0.0468655	-0.0126902	0.0174413	0.0373946	-0.0104161	-0.00974535	-0.000479227	0.0193693	0.0421378	-0.0235319	0.016938	0.0113647	-0.0564777	-0.0554758	0.0453474	-0.128006	0.0257039	-0.0228048	0.0323027	0.119842	0.0106481	-0.0143007	0.109198	-0.0388933	-0.0543209	-0.017596	0.052734	0.0134759	0.0808572	0.0222475	-0.0172344	0.0329375	-0.0308957	-0.026729	0.0775977	0.0337382	0.0563306	0.068337	0.0376343	0.046708	0.0541984	0.0149619	-0.0616196	0.0153706	-0.0668684	0.0278818	-0.0453932	-0.0878557	-0.0471983
sp|P24894|COX2_CAEEL	0.0454446	-0.022996	-0.0181448	0.0121002	-0.045404	0.019027	0.0211409	-0.0280322	-0.0394606	0.00556757	-0.0290299	0.0114433	-0.0346081	-0.0654764	0.0244915	-0.053058	0.017856	0.0257543	0.0280749	-0.0389978	0.0282672	0.0377385	0.0734266	-0.0302407	0.0327456	0.0782747	-0.0224996	-0.0246097	0.0231912	0.0567453	0.0168841	-0.0304637	0.00825291	-0.0902834	0.06486	-0.0335336	0.131227	-0.00308909	-0.0170628	-0.118128	0.072473	0.112582	0.0808893	0.0683345	0.149344	-0.0911278	-0.0482776	0.0104691	0.0138072
tr|Q9BL64|Q9BL64_CAEEL	0.0447079	-0.00299919	0.0175677	0.0413843	-0.0117077	0.0207116	0.00675376	0.016666	0.0242847	0.00365495	0.00810838	0.0317973	-0.104407	-0.0284321	0.0410518	-0.0399093	-0.00868951	0.0278376	-0.036099	0.0771565	0.108211	0.0534646	0.026927	0.112434	0.0405827	-0.010978	-0.0356027	0.0146708	-0.0796186	0.0679818	0.0224266	0.0367261	0.0172434	0.0141762	-0.134177	-0.000824915	-0.0407922	0.0386126	0.104865	-0.111887	0.0974985	-0.0235098	-0.0856071	-0.0724238	0.0297769	-0.0300791	-0.0277673	-0.0480417	0.0241477
tr|Q22515|Q22515_CAEEL	0.044428	-0.00908701	0.00863639	0.0132689	0.0382099	0.0297891	-0.0462526	-0.0284577	0.0645957	-0.081196	0.02348	-0.00372008	-0.0798229	-0.0127893	0.0491528	0.021158	0.069857	0.0736562	-0.0556659	-0.0635208	-0.0200921	-0.047957	0.0722437	-0.112369	-0.0118658	-0.0548013	-0.00770802	0.113065	0.00974624	-0.100749	0.0650963	-0.0301267	-0.0453265	-0.0882072	0.025398	-0.0373345	0.134864	0.0518911	0.00357933	-0.106315	-0.0168649	0.000805145	-0.0273493	0.0432258	0.0103342	-0.0296239	0.118041	0.0275926	0.06491
tr|Q21732|Q21732_CAEEL	0.0443339	0.021583	-0.00852911	0.0183189	-0.0043003	0.0300706	0.00768775	0.0268792	-0.0388282	0.0490454	-0.0457986	-0.00695119	0.0263412	0.0475686	-0.0370888	-0.0183615	0.0594621	0.0940508	0.0930193	-0.13758	0.00425664	-0.0465129	0.122746	0.0390268	0.0661778	0.023002	-0.00111927	-0.083521	0.0103489	0.129751	-0.0153138	-0.0175918	-0.121726	-0.0520746	-0.0205292	-0.0837975	-0.0792277	0.0386876	0.0366475	0.05382	0.04194	0.0449575	0.0676188	-0.0503917	0.0188795	-0.02569	-0.00576568	-0.012143	-0.00516072
sp|P91390|RPN2_CAEEL	0.0438885	0.0228707	0.0012693	0.0291705	0.0428955	0.0133599	0.000786949	0.0396702	0.00876417	0.00676482	-0.058518	-0.0181135	0.0331506	-0.0555307	-0.0287307	-0.0424776	-0.0160047	0.0396974	-0.0459663	-0.0388947	-0.112598	0.0735159	-0.114821	0.0785709	-0.051494	-0.0516195	0.0996673	-0.0384585	-0.00979449	0.00606693	-0.00598958	0.0194053	0.0721776	0.0555706	0.0201147	0.00408436	-0.0525233	0.0291394	0.0538901	-0.0116018	0.0335715	-0.0290079	-0.0763027	0.0198211	0.102111	0.0164912	-0.0725927	0.0244906	-0.10888
sp|Q9TYW1|VAS1_CAEEL	0.0430138	0.000716524	-0.0188429	0.0413365	0.0103514	0.0056174	-0.0536691	0.0089093	0.036569	0.0301474	0.0255447	0.048578	0.0710078	0.0959419	0.0729199	-0.0143478	0.0528754	0.046007	-0.0500178	-0.15741	0.0263178	-0.0113485	-0.0654662	0.032061	-0.0492485	-0.0102112	-0.0657533	-0.0620049	-0.0748622	0.0202365	-0.115485	0.0391975	0.0495189	-0.0262855	0.127377	-0.0428434	-0.0243988	0.0151826	0.0151302	-0.0297895	-0.0308101	-0.0796347	-0.0112145	-0.060725	-0.0654809	-0.0380559	0.00468292	-0.0367194	-0.0309991
sp|Q9N408|TIM8_CAEEL	0.0426988	-0.0131182	0.0231085	0.0257182	-0.0363292	0.0462224	0.0220788	0.014735	0.00996825	-0.00350688	0.0251032	0.00528035	0.0603384	-0.00963928	-0.00806397	-0.0239421	-8.31e-05	-0.0184617	-0.00674214	-0.00230953	-0.0215181	0.0621813	0.105133	0.0632665	0.156417	0.0611895	-0.0300223	0.0516629	-0.0208077	-0.0983177	0.0554363	-0.0327549	0.0750034	0.0281421	-0.0908861	-0.00401652	-0.0464536	-0.00734412	0.057593	-0.0416047	0.0242334	-0.0216156	0.0600746	-0.0417725	0.0934539	0.0455438	-0.0314417	0.125869	0.022226
sp|Q09544|ATPD_CAEEL	0.0423866	-0.0155536	-0.0233934	0.00846127	0.0141483	-0.0067994	0.0435002	-0.0207457	-0.0457803	-0.035181	-0.109059	-0.00466334	0.0130304	-0.0165818	-0.0141163	-0.0298203	0.0224678	-0.0636864	-0.111521	-0.00139077	-0.0177501	-0.0653439	0.0131833	-0.0944135	0.0270835	0.134951	-0.0605978	-0.0116675	0.0410534	-0.0989376	-0.0217147	-0.0665799	-0.0179066	-0.0701355	-0.0446003	-0.114505	0.0456933	-0.0116331	0.0947751	0.0224974	-0.0575577	0.0405657	-0.0524479	0.0226477	0.0154141	-0.0812582	-0.047462	0.0352647	0.109949
tr|Q20049|Q20049_CAEEL	0.0423493	-0.0152977	0.0203759	0.0340464	-0.0108877	0.0211363	-0.0135629	0.0351534	0.0675344	0.0164426	-0.0441826	0.0193817	0.0779198	0.0734984	0.0436452	-0.0657132	0.00814428	0.102296	-0.0192199	-0.115388	0.0110285	0.067993	0.0725169	-0.025445	0.0877669	0.0133081	-0.0439596	0.0277099	0.0184145	-0.0168633	0.0771847	0.0205224	-0.0500381	-0.085648	0.0950024	0.0449431	0.031629	0.0234313	0.0166324	0.046559	-0.0664266	0.0436911	-0.0161547	-0.0996667	-0.000366733	-0.00238232	0.0259488	0.0368575	0.0119813
sp|P34666|COQ5_CAEEL	0.0421964	-0.0168884	0.0116743	0.0373307	-0.0316172	0.0517935	-0.0363601	-0.0272243	0.00480974	-0.0371488	0.00793396	-0.0324281	0.0296114	-0.068979	0.0314747	0.0304167	-0.00419098	-0.0498715	-0.0498458	-0.0396689	-0.0442666	0.10761	0.0111472	-0.0946462	0.0431174	0.0704198	-0.0312091	-0.0742824	-0.0540508	0.0971663	0.053958	-0.0459398	0.0617483	0.0626335	0.0514184	-0.0174193	-0.00974632	-0.0457679	-0.0115262	0.0302186	-0.0240162	-0.0552201	0.024766	0.0182056	0.0518688	0.0289305	0.0346835	-0.0693392	0.0156653
sp|P91455|APT_CAEEL	0.0421396	0.0115093	-0.0113237	0.00969224	-0.0529186	0.0324006	0.0465778	-0.00824405	0.0478935	-0.0585748	-0.0550171	-0.0599088	-0.00248077	-0.0663503	-0.0357981	-0.0130222	-0.0341958	0.0637856	0.0125563	0.0234824	-0.0153249	-0.0505767	0.104222	0.100101	-0.00626196	-0.0595557	0.0441907	-0.147481	0.062698	0.118657	-0.00554101	-0.0187788	-0.0633882	0.00400486	0.0387757	0.0695458	-0.0417159	0.0607902	-0.035573	-0.00461231	-0.0103153	-0.114881	0.0490395	0.00992622	0.0249866	-0.0264524	-0.00376368	0.0414973	0.0215604
sp|Q9N359|CSN4_CAEEL	0.0420847	-0.0056185	0.00649503	0.0279152	0.0134474	-0.0552345	0.0572934	0.0376981	-0.0551902	-0.00840587	0.00635613	0.0269758	0.0664611	0.0301894	0.0820674	-0.0706429	-0.0357566	0.0575127	0.0382487	0.0446967	0.0182951	0.0475234	-0.00645502	0.0109913	0.0373025	0.048357	0.0992697	0.061779	0.046932	-0.0296313	0.0883557	0.0260236	0.0874061	-0.0450157	0.0118478	-0.032107	-0.0355264	0.0287647	0.0239628	0.0268245	0.0437329	0.0387585	0.0117256	-0.060209	-0.0131342	0.0810088	0.0643421	-0.126688	0.00942051
sp|P90897|RDE12_CAEEL	0.0419348	0.00919027	0.00924333	0.0441104	-0.0461529	0.0237779	-0.0205415	0.0254123	-8.53e-05	0.0124081	-0.0294452	0.032775	0.0359837	-0.0492497	0.0376392	0.0682766	0.0592193	0.0913817	-0.10321	-0.0026138	-0.00824757	-0.0886858	-0.0290591	0.0207098	-0.00330371	-0.0567711	0.00690317	0.0645932	0.0342675	-0.0360982	0.0655369	-0.0123327	-0.0929649	0.0745419	0.00510333	-0.012442	-0.002133	0.012197	0.0614988	-0.142929	0.0427489	0.0662964	0.0139841	-0.0355555	-0.0234901	0.0631198	-0.104715	-0.0426453	-0.0768962
sp|Q0G819|PP2B_CAEEL;tr|Q27495|Q27495_CAEEL;tr|Q27475|Q27475_CAEEL;tr|Q27528|Q27528_CAEEL;tr|Q9XW33|Q9XW33_CAEEL	0.0415032	0.00081855	-0.0118719	0.0209479	-0.0127966	0.0832626	-0.0377028	-0.0251726	-0.000985792	-0.0188899	-0.0133964	-0.0674494	-0.0768032	0.0126946	-0.0215718	0.0151418	-0.0473198	0.069041	0.0152416	0.0627754	0.0793496	0.0265754	-0.0719063	-0.0595101	0.0183754	-0.0220768	-0.0243035	0.0826387	0.00929179	-0.00742741	-0.101135	-0.0178094	-0.09128	0.0945139	-0.00794694	0.0111317	0.0747329	-0.0233044	0.0249197	-0.0233414	-0.131367	-0.0330638	0.0453713	0.0832997	-0.0103464	0.00876139	0.0934015	0.0701359	0.0836391
tr|P92005|P92005_CAEEL	0.0410171	-0.0141106	-0.00584537	0.00738384	0.0264323	0.053599	-0.0267972	-0.0136693	0.092493	-0.0391798	-0.0322401	-0.0476726	-0.00931947	0.0402082	-0.10469	0.00680957	0.0162473	-0.128097	-0.0124061	0.0873154	-0.0601254	0.0159701	-0.0678377	0.0193192	0.00678118	-0.00803893	-0.00890159	-0.0383565	0.0607245	-0.0259128	-0.0675398	-0.0367397	0.0794244	-0.0539525	0.0309723	0.0130432	-0.152605	-0.0181723	-0.00969702	-0.104499	-0.0777965	-0.0625341	0.0242905	-0.0144003	0.0083994	0.0428401	-0.0365309	-0.0551977	-0.0443329
sp|Q20932|BYN1_CAEEL	0.0410128	0.0191547	0.0041244	0.0323903	0.0196061	0.0196434	0.0357884	-0.0182251	0.0540648	0.0567521	0.0253586	0.00701544	-0.00107269	0.154557	0.0483082	-0.0541615	0.048833	-0.0153408	-0.0832881	0.0306323	-0.00375905	0.0216468	-0.0270221	0.0771115	0.0597035	-0.0696805	-0.0568871	0.0220037	0.0200161	-0.0384487	-0.0355956	0.0489797	-0.013368	0.0167801	0.0848791	-0.0451209	-0.012072	0.00859791	0.00496262	-0.0476726	0.0385144	0.0517341	-0.00724886	0.0218962	-0.0496849	-0.0536607	-0.0104778	0.110805	0.100285
tr|Q22170|Q22170_CAEEL	0.0404026	-0.00169399	-0.0369172	0.0227819	-0.0312855	0.00817407	-0.0513693	-0.0126738	0.0345229	0.0397207	0.00375557	0.0605656	-0.0281695	-0.0982398	0.111434	-0.0142676	0.0147464	0.100811	-0.0476395	0.0579654	-0.0167143	-0.0546168	-0.000208321	0.0147757	0.0597541	-0.00505708	0.0187215	0.00645052	0.0685198	0.0604666	-0.00553354	0.0505735	0.00548305	-0.0445692	0.013403	-0.00466603	-0.0376035	-0.0958338	0.0248942	0.0946286	-0.137348	-0.112067	-0.055751	0.0906316	0.0772841	-0.0018527	0.0195929	-0.0362207	-0.0502878
tr|Q19339|Q19339_CAEEL	0.0403854	-0.00338427	0.0141198	0.0314262	-0.00546426	0.0626462	-0.0537308	0.02436	0.0511264	-0.0249234	-0.00700024	-0.035407	-0.0417258	-0.0429686	-0.119135	-0.018222	0.0243569	-0.054981	-0.0345084	0.0284612	-0.0753069	-0.0244476	-0.0410077	0.062971	-0.00734574	0.0542578	-0.0504913	0.0548669	-0.138597	-0.00147549	0.0700846	0.102035	-0.10348	0.0455324	-0.0139004	-0.0570588	0.0397464	-0.0824218	-0.00857969	-0.0146893	0.0443659	-0.00863782	-0.0447102	-0.103869	0.0255644	-0.00530829	-0.0660938	-0.0042032	-0.055626
sp|Q27257|DIF1_CAEEL	0.0403139	0.0224937	-0.0130587	-0.00384533	-0.0128772	0.0606161	0.0223891	-0.0145629	-0.0381033	0.032207	0.023561	0.0471061	-0.0326338	-0.118025	-0.0563002	-0.0428676	-0.0415313	9.42e-05	0.0631753	-0.0616047	0.0197411	-0.00176824	-0.0106524	0.0198023	-0.00959413	-0.0626128	-0.146536	-0.0358613	0.0255277	0.0208496	0.0130605	0.0712102	-0.0294548	-0.0261558	0.0409328	0.0789999	-0.0463653	0.0583456	-0.0419729	0.00998355	0.055344	-0.0562589	-0.040111	-0.0398408	0.118843	0.0273011	0.0103403	0.0591865	0.0299765
tr|O44887|O44887_CAEEL	0.040238	0.0144686	-0.0161915	0.031537	0.0295009	-0.00209805	-0.0866426	-0.0357016	-0.0787624	0.0401165	-0.00688257	-0.0371014	0.0677377	-0.0474009	0.00991068	0.0176931	0.0422395	0.0423265	-0.0220507	-0.0735169	0.0426691	-0.0496124	-0.0379571	0.0448103	0.0347099	-0.057612	0.0556828	0.0195531	-0.107716	-0.051685	0.0226406	0.031741	-0.0651053	-0.00762	0.0663466	0.0181187	-0.0264104	-0.0408193	0.0144499	0.00984346	-0.0347988	-0.0181954	0.0476913	-0.0317967	-0.0368825	-0.0165171	0.0232671	0.100965	0.0574551
tr|O17954|O17954_CAEEL;tr|G3MU72|G3MU72_CAEEL;tr|D3YT80|D3YT80_CAEEL	0.0401958	0.0137308	-0.00189374	0.0156006	0.00252331	0.0271709	-0.0728512	-0.106762	0.0541341	-0.0667712	0.0144991	-0.0535779	-0.0514024	0.0333313	-0.00834405	0.0491005	0.0610884	0.0556071	0.0528777	-0.0423565	-0.0495791	-0.0436037	0.0331611	0.0155986	-0.117625	0.0165102	-0.0665857	0.0356068	-0.0084299	-0.00529415	-0.00532341	-0.0262302	0.0524568	-0.0114962	0.007166	-0.0345539	-0.0273865	0.00992357	-0.0473869	0.0657359	0.0339532	-0.0602792	0.103614	-0.147611	0.0188412	0.0553173	-0.000244462	-0.000611171	0.0290527
tr|Q9UAQ6|Q9UAQ6_CAEEL	0.0401702	0.00848592	0.00374784	0.026787	-0.021747	0.00372468	-0.0494968	0.0250029	-0.0167928	0.107878	-0.0922691	0.0534469	-0.0237615	0.0312756	0.0294692	-0.154518	0.0427992	-0.0726683	-0.00113822	-0.0133354	0.0601403	-0.00176194	-0.0972095	0.0131347	-0.0904614	0.0338613	-0.0487439	0.0373303	0.00264114	-0.0653634	-0.00391381	0.0416334	-0.062349	0.0490478	-0.038832	-0.0268028	-0.100652	0.0509474	0.0120141	-0.00606479	-0.0158748	-0.0666123	0.0264157	0.023393	0.0769761	0.0205762	0.0232127	-0.0178113	0.0276304
tr|Q19086|Q19086_CAEEL	0.0398621	-0.00738714	0.0151863	0.0374999	-0.0505558	-0.01041	-0.0263524	-0.00948246	0.00744143	0.0532545	-0.0115178	-0.00678051	-0.0551748	0.0277666	-0.062919	-0.0307094	0.047854	0.0796795	-0.106926	-0.00501538	0.148908	0.0197955	-0.0117588	0.0235654	-0.105396	0.0034244	0.00286503	-0.0631548	-0.0432348	0.0410051	0.00386903	-0.0655038	-0.0493793	-0.0885549	0.0964524	0.00553156	0.0396821	-0.0325904	-0.0715851	-0.0526633	0.0148813	0.00402129	0.0107683	-0.0320889	-0.0412479	-0.034542	-0.0236606	-0.102674	0.0225544
tr|Q9XWP7|Q9XWP7_CAEEL	0.0398578	0.0151874	0.0104013	0.0376173	-0.0502151	-0.039594	-0.0251887	0.0343221	-0.00706171	-0.00424856	-0.0871485	0.0159587	0.0339856	0.027404	-0.0305592	-0.0860628	-0.0166007	-0.0506859	-0.0259901	0.0704423	0.0962936	0.0319389	-0.0316177	0.0418962	0.0472611	0.0175429	0.0457025	0.0514454	-0.00238851	0.0172164	-0.118488	-0.0357938	0.026885	0.0203767	0.0303516	0.062442	-0.0787692	0.00169235	-0.0313579	0.0609846	-0.0601803	0.0248087	0.0403208	-0.056134	0.00174937	0.0483929	0.0413971	0.0502232	0.047828
tr|Q967F1|Q967F1_CAEEL	0.0396438	-0.0205737	-0.00276881	0.0342868	0.0267161	0.0186802	0.0573209	-0.0522784	-0.0716906	0.0125412	0.0357222	-0.0100031	-0.00566457	-0.0531372	-0.00791637	-0.0107411	0.0412525	-0.0610046	-0.0363128	0.0119354	0.057348	0.0567328	0.00190389	-0.0554636	-0.0128537	-0.0576728	-0.00298329	0.0424049	0.0476844	-0.0723694	0.0341695	-0.0969436	0.066046	-0.0493761	-0.0467341	0.0619601	0.0138342	-0.113133	-0.0197312	-0.00644222	-0.0750895	-0.105752	-0.036524	-0.0104167	-0.0301308	0.00460073	0.0369635	-0.116222	0.059833
tr|O45502|O45502_CAEEL	0.0395901	-0.0198823	0.00624522	0.0341806	-0.00733431	0.0506432	0.0436141	-0.000359598	0.0353327	-0.0318696	-0.0095344	0.00828226	0.115178	0.0106467	0.0462525	0.031763	-0.0564267	-0.111223	-0.0367909	-0.0110681	0.0136057	-0.0288296	0.00644698	0.011254	-0.0384182	-0.0114702	-0.0267372	0.0412823	0.0517204	-0.033071	0.0110883	0.0156034	-0.00283921	-0.121039	0.0564993	-0.00175492	0.017228	-0.0374979	-0.0976523	-0.0814452	0.0542012	0.0804261	-0.0403441	0.0841037	0.068576	-0.0943072	0.0224999	0.0631256	-0.0291192
tr|P90961|P90961_CAEEL	0.0395225	-0.00395418	0.0258659	0.0159371	-0.0501516	0.0612555	-0.0326345	-0.0154707	-0.0125971	-0.0301875	-0.0265283	0.0110119	-0.0382322	0.0210483	-0.00369072	0.0276222	-0.0583475	-0.0463636	-0.0659131	0.0727186	0.0776874	-0.0335681	-0.0403086	-0.0121603	0.0477464	-0.00209644	0.0680849	-0.00369737	-0.0697086	0.0232132	0.0211522	-0.0951705	-0.0135978	-0.110995	-0.0966637	-0.0173872	-0.0354176	-0.0156366	-0.134281	0.0345278	0.0364407	-0.00935887	0.0685899	0.0411033	-0.0334905	-0.00532926	-0.0502224	-0.0844713	-0.0853111
sp|P52821|RS25_CAEEL	0.0394242	-0.0305166	0.0116237	0.0149467	-0.0366182	0.0195807	-0.0187561	0.00673034	0.0309712	0.0677471	-0.0480156	-0.0262429	0.0240301	-0.106302	0.00648746	0.0222009	0.0108831	-0.0286379	0.0364732	0.0218719	0.0295465	0.071403	-0.111707	-0.046943	0.0447355	-0.0137921	-0.0203005	0.0744662	-0.0455899	-0.045943	-0.0428036	-0.026381	0.0534019	-0.0508652	-0.0481644	0.115636	-0.0457877	-0.0370026	0.0256661	-0.0499244	0.00136448	0.0265519	0.0410193	-0.047221	0.00350368	0.0163932	-0.0537709	0.0329224	0.104995
sp|P52057|PLPHP_CAEEL	0.0392787	-0.0289139	-0.0087312	0.00736601	-0.00874426	0.0399213	-0.0153847	0.00685507	-0.041611	-0.0168986	-0.0877253	-0.0214259	-0.0683666	-0.0136581	-0.0902143	0.0186755	-0.030475	0.03958	-0.069758	0.132385	0.0747216	0.0402515	0.0161877	-0.0765896	-0.108636	-0.0430826	-0.0552569	-0.0807559	-0.0038222	-0.0221403	0.0145016	-0.0388205	-0.0331108	0.00583761	0.0517777	-0.0343778	-0.0203893	-0.0525833	-0.0576755	0.0361881	0.0530638	-0.00126796	-0.035488	0.0315478	-0.0746234	0.0152084	-0.00346825	0.0313004	0.0815132
tr|O44509|O44509_CAEEL	0.0392772	-0.00046802	-0.0340988	0.00880714	-0.0134193	0.0420928	0.029133	0.0468827	-0.0908419	-0.0179835	-0.0254846	0.0323699	-0.0409641	-0.0919081	-0.0146835	-0.0390823	0.100345	0.139953	-0.0360331	0.0618117	0.0730715	-0.0158283	-0.0371771	0.0463727	0.0150296	0.0450084	-0.0422331	0.0204287	-0.0766504	0.0231151	-0.00658645	-0.00275348	-0.0327113	-0.0151851	-0.0324997	-0.0249381	0.016579	-0.0359483	-0.0574646	-0.0437597	-0.0264684	-0.0376928	-0.0165549	0.063903	0.0436053	-0.054644	-0.00827001	-0.0481835	-0.027808
sp|Q9XVI9|MLC5_CAEEL	0.0392459	0.0277298	0.0240843	0.031576	0.00372168	0.0324863	0.0305605	0.00597637	0.00056025	-0.0269119	0.024716	-0.0285143	-0.00579914	0.0351452	-0.0653028	-0.032944	-0.0211504	-0.0337617	-0.00254244	0.119409	-0.0649069	0.0396144	-0.0501707	0.0368765	-0.0447819	-0.0449569	0.0706176	0.0763777	0.0426861	-0.0183133	0.00264363	0.0903415	-0.024178	0.0332168	0.0831573	-0.0301512	0.00495572	0.0932326	0.0614758	-0.0353556	-0.00325418	0.045866	0.0667103	0.0128859	0.0148536	-0.0666144	-0.012605	0.0398351	-0.01809
sp|P34308|CAN_CAEEL	0.0392432	0.0232975	-0.0226569	0.0247542	-0.0218353	-0.0224833	-0.0656024	-0.00951872	-0.00748798	-0.052387	-0.00484389	-0.087236	0.00946882	0.0564495	0.0409715	0.034892	0.00316677	0.0257528	-0.0227905	-0.0590116	-0.0283073	0.0700942	-0.00720705	0.000762592	0.0146556	0.0541694	0.051564	0.0579526	0.0759036	0.0162597	-0.0337044	0.0475108	0.0259114	0.000733967	0.0630231	-0.0629978	0.0111444	-0.0652534	-0.0600798	-0.0856023	0.0645126	0.0320743	0.0105542	0.0887326	0.00549754	-0.00874545	0.122294	0.0769915	0.0247206
tr|O17406|O17406_CAEEL	0.0391684	0.0026815	0.0254578	0.0177315	-0.0614437	-0.0388	-0.00167805	-0.00170947	0.0132654	0.0825972	-0.0259199	0.0645829	0.0466184	0.0431237	0.03421	0.00685276	0.0953396	-0.00497082	-0.0235788	0.0522296	-0.10277	0.0172703	0.00502263	-0.0270893	0.0673606	-0.0701113	-0.0255729	-0.0277541	0.106227	0.0685931	0.0146266	-0.0440522	0.0429379	0.0232458	0.00859077	-0.0694292	0.0689367	0.0211046	-0.0258007	0.00588798	0.0681307	-0.0205953	0.0768947	-0.0348877	0.00107794	0.00156849	-0.0892376	-0.0265492	0.0806735
tr|Q5FC40|Q5FC40_CAEEL;tr|B1Q273|B1Q273_CAEEL	0.0391479	0.00993997	0.0196796	-0.0194915	0.00848503	0.0428612	0.0279305	-0.101915	-0.0375596	-0.0564778	-0.0427156	0.0899073	0.0017581	-0.0111921	-0.0335705	-0.00821577	-0.0375752	-0.0218893	0.0684507	-0.0300643	0.0273683	-0.0214295	-0.0462968	0.0943193	0.0419022	-0.0994463	-0.0414755	0.038423	-0.028775	0.0417175	0.0318532	0.0233076	0.00131689	0.00148343	0.0822389	-0.0812131	0.0071792	0.00496853	0.0276279	-0.0302332	0.0330455	0.0643322	-0.00573375	0.0975992	-0.0173588	-0.0221594	0.126122	-0.0442011	0.0292023
sp|Q22037|ROA1_CAEEL	0.039049	0.00998771	0.025421	0.0450054	0.00560447	-0.0220895	0.00430569	0.0277306	-0.0656061	-0.00360323	0.013957	0.0321997	-0.0104179	-0.0341521	-0.115848	0.0485591	0.00113452	-0.0201769	-0.0660534	0.0444493	0.116753	0.0695007	0.0453822	-0.0048884	-0.0730704	-0.0754885	0.0197638	0.000929456	-0.00311841	-0.0135543	-0.0087514	0.0828295	0.0476314	-0.0775518	0.0360174	-0.0316323	-0.0465366	0.0854531	0.0660211	-0.0283179	-0.0189378	-0.0131808	0.0143441	0.0522766	0.106435	0.094681	-0.000503221	-0.0628237	-0.0414859
tr|Q21463|Q21463_CAEEL	0.0389404	0.00474525	-0.0324444	0.0014282	-0.0142933	0.0529	-0.00459239	-0.0366986	-0.0770897	0.0190691	-0.0051379	-0.0418285	0.0543195	-0.0936534	-0.0309052	-0.0509903	0.0587221	0.00408431	0.0587861	0.0508328	-0.0317649	0.0248609	0.00913932	-0.00840504	-0.0921239	0.0245079	-0.0473517	0.0160715	0.131676	-0.0222199	-0.0397337	-0.0495698	-0.0316842	-0.0796417	0.0255585	0.0164713	-0.100232	-0.00854626	-0.0155016	-0.0123607	-0.0377715	-0.0480448	0.0178283	0.031741	-0.0295734	-0.0273595	0.0765529	-0.0390969	0.0740825
tr|Q9BL33|Q9BL33_CAEEL	0.0386535	0.021111	-0.00277288	0.0229537	0.00784761	0.0735976	0.0255632	-0.018729	0.00821361	0.0011236	0.0374046	-0.0130006	-0.0288522	0.0298623	0.0304536	0.100244	0.0462272	0.0209402	0.103008	-0.0221151	0.0936116	-0.0906965	0.00986802	-0.0753695	-0.0221158	0.0496593	-0.00332676	-0.0281459	-0.0644554	0.0738545	0.000577001	0.0167741	0.0253639	-0.0679031	0.012159	-0.0262964	0.0272962	-0.00852522	0.0905409	0.0221462	0.0851795	0.00523649	-0.0395746	-0.0947017	0.0403535	0.0843857	-0.0143075	0.0122602	-0.00233392
tr|Q9U1Q7|Q9U1Q7_CAEEL;tr|I2HAI1|I2HAI1_CAEEL;tr|D8FRP8|D8FRP8_CAEEL;tr|A0A0K3AW63|A0A0K3AW63_CAEEL	0.0385513	0.0181737	0.0205433	0.00920945	-0.0632902	-0.0351157	0.00697684	0.00524186	0.0233466	-0.0229018	0.00138309	-0.00168869	-0.0503143	-0.023583	0.0633651	-0.0472577	-0.016933	-0.0811743	-0.116084	0.0159745	-0.0110265	-0.0516949	-0.0667501	-0.0140443	-0.0378358	0.0149332	-0.0839323	-0.0503435	-0.0299647	0.0139793	0.10429	0.0835526	-0.0300247	0.0291286	-0.0483677	-0.0999573	-0.000922331	-0.0172325	0.0398611	-0.00162204	0.0381658	0.0656538	-0.0133485	-0.0560218	0.0180942	0.0229941	-0.0909595	-0.0294687	0.0657987
tr|O61861|O61861_CAEEL	0.0385215	0.036439	-0.00500541	0.010108	-0.0131673	0.01068	-0.0379047	-0.0131743	-0.0454905	-0.0097516	-0.0119392	-0.00487271	0.0220975	-0.00894062	0.00750251	0.0162753	-0.01924	0.066254	-0.00372082	-0.0370733	-0.054279	-0.00865267	-0.03645	-0.0931324	-0.0246714	0.0231201	-0.0214055	-0.0437904	0.0423199	0.0437447	-0.00200829	-0.0917361	0.0558254	0.0213614	-0.016897	-0.000386066	0.109078	0.0577567	-0.0434764	-0.0392826	-0.0944703	-0.0599694	-0.0205631	0.0780478	0.023084	-0.0111079	-0.0718666	0.0678993	-0.0191466
sp|Q9N3B0|MANF_CAEEL	0.0384248	0.0224696	0.0225618	0.0149967	0.0127323	0.048239	0.0344907	0.0225027	-0.058604	0.0163906	-0.0629252	-0.000244828	0.00659902	0.00416514	-0.020679	-0.0168757	-0.00616468	-0.00829914	0.00556592	-0.0645529	-0.0637129	-0.0585458	0.108825	0.0436909	-0.0390202	-0.105119	-0.00811196	0.0643821	-0.0110913	0.0475954	0.0435338	-0.0781734	0.0247019	0.113287	0.0104331	-0.0135493	-0.0523712	-0.0158758	0.00548935	0.0940552	-0.0661163	0.0454086	0.0748101	0.0566414	-0.0173717	-0.0255597	-0.0140435	-0.0789858	-0.00810721
sp|Q20588|TMA7_CAEEL	0.0383274	-0.0171561	0.0334417	0.0391816	-0.0360491	-0.00589338	-0.00358914	0.0288457	-0.0482747	-0.0645587	-0.0180907	-0.0263931	0.0481109	0.0334675	-0.0266451	-0.0147419	0.0306964	0.0640977	0.0552403	-0.00423914	0.0309879	0.0153185	0.0523006	-0.0558585	0.0323583	0.0680431	0.0131963	-0.0418757	-0.0708159	-0.00993594	-0.068145	0.0256788	-0.0428607	0.0950196	-0.00644218	-0.0470335	0.00509109	0.0349756	0.0622867	-0.0535067	-0.0548081	-0.0555846	0.0374589	-0.0414043	0.0306163	-0.0849077	-0.0338453	0.00445616	-0.015576
sp|Q9NEZ5|UNC95_CAEEL	0.0382717	0.0158397	0.0138088	0.030139	0.0379373	0.0695341	-0.0511154	-0.00954176	-0.0306278	-0.0196407	-0.00632757	-0.0521518	-0.0638318	-0.0160119	-0.0435832	-0.0244876	0.0468669	0.014427	0.0359725	0.0775166	0.0276331	-0.0473524	0.0438269	-0.0648401	-0.0142974	-0.0497851	-0.0684986	-0.0788954	0.00115236	0.0087574	-0.0269723	0.0429886	-0.0274765	0.0450821	0.00945281	0.0182612	0.0442524	0.07378	-0.0504389	-0.0256304	0.103172	0.0249705	0.0028457	0.0280539	0.0117942	-0.0497107	0.0697559	0.0264049	-0.00571005
tr|Q22013|Q22013_CAEEL	0.0380947	0.0136065	0.00713901	0.0140097	0.00227018	0.0698349	-0.036456	0.00401365	-0.0837122	0.0181653	-0.0680725	0.00903628	-0.0167324	-0.0222572	0.0736016	-0.04974	-0.0293873	0.0510954	-0.0675881	0.0658637	0.0173318	0.00500808	-0.0451796	0.0144594	-0.0343873	0.0709026	0.00183572	-0.00333715	0.0705201	0.0686642	-0.00937801	-0.123443	0.052573	0.0626681	-0.0681178	-0.0316407	-0.0263584	0.0111923	-0.0726645	-0.0218955	0.0600741	-0.0218515	0.0376994	0.0293552	0.0958443	0.0471949	0.0114874	0.0402263	0.0374089
sp|Q18967|EIF3F_CAEEL	0.0380729	0.0219784	0.0241285	0.040731	0.0302652	0.00661326	0.04756	0.00919649	0.0303511	-0.0781944	-0.012801	-0.00462947	-0.00535634	-0.0387874	0.0138305	-0.0196087	0.0250266	0.0083002	0.0544573	0.0117404	-0.00490877	0.0602237	0.0237935	-0.0439832	0.0581783	-0.0797359	-0.02074	-0.0100607	-0.0400183	0.0710321	0.0527781	-0.010829	-0.0441104	0.0800906	-0.0232312	-0.095337	0.0205625	0.0468075	0.0459747	-0.0365922	-0.0203055	-0.0708351	-0.0355084	-0.0400895	0.0430342	-0.0537755	0.0528301	0.0734041	0.0449972
sp|O62246|COPE_CAEEL	0.038035	-0.0192409	-0.0286682	0.0366107	0.0451829	0.0245202	-0.0188571	-0.0203975	-0.00903363	0.00723227	0.00431863	0.014789	-0.0346833	-0.0266638	-0.039981	-0.0406528	-0.0276737	0.00253657	-0.0433377	-0.0320614	-0.00251801	-0.0286479	0.110581	-0.00548612	0.00408863	-0.0431813	0.0601691	0.0122485	0.0603907	0.0439917	-0.00622691	-0.0571818	0.0537865	0.0399617	-0.0279614	0.10048	-0.0572676	-0.0350433	-0.0158475	-0.0691934	0.0695749	0.0263942	-0.0213795	-0.0232133	-0.0765509	0.0137567	0.0014901	-0.0962301	0.0319572
sp|Q93761|YXEK_CAEEL	0.0380079	0.0113222	-0.0384531	-0.0149992	-0.0411478	0.0334222	0.0100367	0.0337068	0.00870846	-0.00666743	-0.0459768	0.000787937	0.00687216	-0.0417753	-0.0259713	0.0428015	0.105022	-0.0501122	0.0365786	0.0428755	0.0734466	0.0178114	-0.00348408	0.0840088	-0.072243	0.0261774	-0.055143	0.0513664	-0.00468055	-0.0209304	-0.0501521	-0.0184518	-0.083844	0.0852719	0.00092508	0.0598875	-0.0154145	-0.0051295	-0.0447467	0.113031	-0.0847606	0.0987823	0.00256659	0.00308208	0.00508485	-0.0624091	0.0262002	0.0388457	-0.0284913
tr|Q9XVJ3|Q9XVJ3_CAEEL	0.0378885	0.0283856	-0.0192336	-0.0277295	-0.0280897	-0.00683649	0.0284035	0.0191305	0.0265409	-0.0157947	0.0114852	-0.0337094	0.0233962	-0.0353457	-0.0144915	0.017665	-0.0170234	0.0429972	-0.0189934	-0.0751307	0.0225086	-0.0744961	0.0160651	-0.058404	-0.0386537	-0.0227932	-0.0154424	0.0348155	0.0323686	-0.0723642	-0.0306754	0.0289131	0.108157	-0.0171108	0.0215996	0.0990795	0.106719	0.0166241	-0.0315983	0.121456	-0.0105592	0.0211287	0.0107004	-0.0293285	-0.0053602	-0.0371248	-0.120103	0.0338948	-0.0130649
sp|Q09596|GST5_CAEEL;tr|G3MTY0|G3MTY0_CAEEL;tr|G3MTX8|G3MTX8_CAEEL	0.0378419	0.0212819	-0.037293	0.03206	-0.00627124	0.0199574	-0.0075844	-0.0200469	-0.0185371	-0.0397793	0.0349991	-0.0288115	-0.070967	0.0295245	-0.0222894	0.0172002	0.017435	-0.0136597	-0.017446	-0.0438335	-0.0216228	0.00114682	0.0323379	-0.0857653	0.0774538	0.0686224	-0.00355991	0.145598	-0.0626927	0.0491797	-0.0359131	0.039319	0.0824755	0.027745	0.00946747	0.0033433	-0.0383919	0.0176913	-0.0461141	0.0420092	-0.0044414	-0.0178858	0.0234911	0.0226817	0.0350586	-0.0649929	0.04092	-0.0829298	-0.0251687
sp|Q27874|PAT3_CAEEL	0.0378041	0.0103153	-0.022631	0.0422833	0.0358804	0.0312585	-0.0466748	-0.0498403	-0.0286284	-0.00406984	0.0675357	0.0174841	0.0328643	-0.0534411	0.0260614	-0.0167808	-0.0627915	0.0338889	0.105473	0.00736353	0.0508419	0.0181592	-0.0308427	-0.0272061	-0.00363128	-0.0281532	0.0276258	-0.00937382	0.0176763	-0.0147729	0.0808284	-0.0123497	0.0446729	0.0262673	0.0712182	0.0473523	0.0204348	-0.0713284	0.0272752	0.118219	0.0141939	-0.00962725	-0.0344753	0.0509165	0.0644073	-0.0147732	-0.0642423	-0.0391618	-0.0478879
tr|Q9XWJ6|Q9XWJ6_CAEEL;tr|Q9XWJ5|Q9XWJ5_CAEEL	0.0377997	0.00450822	-0.0110816	0.0459398	0.0281344	0.00269415	-0.058156	0.057032	-0.0465318	-0.0792333	-0.0882768	-0.0191971	-0.0409282	0.0106322	0.0257992	-0.0205626	-0.0891577	-0.00400775	0.051495	-0.0194714	-0.00695432	0.024634	0.0111256	0.0178477	0.0290808	0.0336013	0.0582039	-0.0133884	-0.0146034	-0.0674529	-0.00971569	0.00256708	-0.0644202	0.0394063	-0.0535161	0.0578062	-0.106506	0.0133852	0.0416684	0.0418049	0.0422008	-0.0601424	-0.0334066	0.058177	0.0125897	-0.0516154	-0.0612897	0.0147951	0.0956029
tr|G5ECR0|G5ECR0_CAEEL	0.0377833	-0.00330149	-0.0274693	0.0375725	0.00694272	-0.018954	-0.101479	-0.0566258	0.0315806	-0.0368048	0.0316703	-0.0371228	-0.0389494	0.0506183	0.0428396	-0.012964	0.0810069	0.06879	0.0231538	0.024475	-0.0915973	0.0292937	0.0411249	0.051722	-0.0551603	-0.0257449	-0.0415457	0.042323	0.00859555	0.0041959	-0.0496535	0.0325181	-0.0131005	0.00831226	-0.0362649	-0.0140938	0.0301572	-0.013389	0.0226785	-0.00167367	0.00613542	0.0265298	0.0569593	-0.0689417	0.0917276	0.0713505	0.0745068	-0.00125266	0.0570859
tr|G4RYA5|G4RYA5_CAEEL	0.037653	-0.0156527	-0.0113684	0.0343351	-0.0188991	0.0780107	0.0111285	-0.0561872	0.0296273	7.35e-05	0.00838874	-0.031547	0.0489463	0.0266651	-0.0487889	-0.0521267	-0.00606033	0.0185356	-0.0638285	-0.0418227	-0.036826	0.0262782	-0.0156896	0.0254686	-0.0673757	0.00618261	0.035309	0.00251711	0.00640052	0.0506458	-0.0665471	0.0364203	0.057185	0.0881341	0.00669613	0.0879373	-0.0078892	-0.0165522	0.0510645	0.00531335	0.0662973	0.0127783	-0.029208	0.0710024	0.0903445	-0.0352668	0.029639	0.115375	0.0303048
tr|Q8WTL6|Q8WTL6_CAEEL	0.0375814	0.00365841	0.0211368	0.0491648	0.0480757	-0.00619422	-0.00236039	0.0276884	0.070187	0.0346251	-0.0173816	-0.0223806	0.0314769	-0.0227721	0.0603201	-0.00312375	0.000411424	0.0308724	0.0927025	0.0563703	-0.0409867	-0.0123596	-0.0235385	0.011653	0.0452196	0.116492	-0.0685581	0.05674	-0.0346829	-0.0285307	0.0406078	-0.0114515	0.0752723	0.0816803	-0.0499954	-0.0432789	-0.0421701	0.0425697	-0.034345	0.0505284	0.000464419	-0.00926256	8.4e-05	-0.00497224	0.0432024	0.054106	-0.040269	-0.0545768	0.0287443
tr|Q23597|Q23597_CAEEL	0.0375672	0.0222746	-0.01617	0.0158462	-0.0134482	0.0508753	0.0475484	-0.0617101	0.0236505	0.0118323	0.062306	0.0318095	0.0288403	0.0307066	0.0502049	0.0259893	0.0441973	-0.0126283	0.0755005	-0.11739	-0.0400188	-0.00122733	-0.0161317	-0.0102265	-0.0211094	-0.0617284	0.00929499	-0.0389325	0.0159703	-0.00252084	-0.0207447	0.0246903	-0.0764626	-0.0637583	-0.0276778	-0.0345965	0.0104838	0.0762087	-0.0418594	0.0623524	0.136701	-0.0403722	0.0522133	-0.0185577	-0.0117534	0.0382339	0.00166158	0.0169637	-0.054665
tr|Q9TZ69|Q9TZ69_CAEEL	0.0375409	-0.00301994	-0.0113801	0.0463294	-0.0091049	-0.0599572	-0.0159356	0.0240042	-0.0571021	-0.0538995	-0.0577653	0.00463553	0.0417128	0.0485113	-0.0201145	0.0228555	-0.0398459	0.0851572	0.00102408	0.0614381	-0.0326983	0.0094476	-0.0469053	-0.103887	-0.0170161	-0.0109492	-0.084806	0.0298367	-0.0151106	0.0333817	0.0809086	-0.0318304	-0.00907691	0.0725956	-0.0437931	0.0513424	0.0660244	-0.0689282	0.00798497	-0.00455953	0.0651192	-0.0510397	-0.0087241	0.0259559	-0.043245	-0.0187649	0.0572513	0.030475	-0.0308
sp|P46554|LCMT1_CAEEL	0.0375226	0.0189668	-0.0261942	0.0261071	-0.0418582	-0.0149545	0.048503	-0.0124723	-0.00334783	0.0253558	-0.0623014	0.000688285	0.0412231	-0.0268085	0.0242752	-0.015319	0.0505416	-0.122233	0.0369556	0.0237786	0.0453005	0.0932296	0.00608137	0.0114966	-0.0296542	-0.0594017	-0.0433793	-0.0563974	-0.0581533	-0.00241051	-0.00962676	0.115019	-0.0650494	-0.0076313	-0.00344591	-0.0268904	0.0503775	-0.0747527	-0.0118078	0.0263367	0.0783427	0.0284723	0.0107057	0.0235613	-0.0485832	0.0179775	0.0872436	-0.0471207	-0.0434213
tr|Q9XW41|Q9XW41_CAEEL	0.0374743	0.0190247	-0.0102541	0.051249	0.00460927	-0.0227667	-0.018487	0.00721784	-0.0558358	-0.0242136	0.00398984	0.0095435	-0.0508308	0.00867845	0.015627	0.0430597	-0.0575212	-0.0510358	-0.0346416	-0.0695895	0.0020328	0.0912051	-0.0533751	-0.00445695	-0.00420624	0.0364121	-0.0355421	0.0946007	-0.0542901	-0.00413518	-0.0173474	-0.0313704	-0.173407	-0.0438892	0.0334604	-0.0317553	0.0117391	0.074154	-0.0294389	-0.0429573	0.0101357	0.00486102	0.123519	-0.0586119	-0.024024	0.0584483	-0.0201868	-0.0922041	0.0177987
sp|Q17389|CUL1_CAEEL	0.0374396	-0.00445266	0.0323529	0.0472515	-0.0270802	0.027874	-0.0165918	0.0386957	-0.0145318	-0.0105232	-0.0613759	-0.0102027	-0.0476045	-0.0485572	0.0138232	0.0252563	-0.0262214	-0.0094657	-0.0258327	-0.012942	-0.0380803	0.0340379	-0.0603721	-0.00663844	-0.0456837	-0.00422717	-0.0096469	-0.0577225	0.0813996	0.0199845	0.0291975	0.095297	0.0478831	0.0104685	0.00814099	0.0309811	-0.0863991	-0.107725	0.0935176	0.0251922	-0.0229735	-0.00721958	0.0331855	0.0597992	-0.0729924	0.0189819	0.0702638	-0.0468484	-0.0638109
sp|P52814|RL39_CAEEL	0.0372705	-0.00621209	0.0018871	0.0226447	-0.0383599	0.0239568	-0.0394831	-0.0183158	0.123684	0.0866074	-0.0533429	0.0213737	-0.0432312	0.0263462	0.00545014	-0.0700594	0.01439	0.0138873	0.0875471	-0.0700473	-0.0453209	0.0144327	-0.0513599	-0.0837684	-0.00529833	0.0109801	-0.0162152	0.0561162	0.105817	-0.0378422	0.00523086	0.000715202	0.00790829	-0.054277	-0.0207677	0.0434876	-0.0275371	-0.0208356	0.0425975	-0.0121241	0.0459843	0.0327566	-0.046972	0.0817927	-0.00865803	-0.0328886	-0.00700327	-0.0988823	0.0256244
sp|P91913|RLA1_CAEEL	0.0371732	-0.0245349	-0.0106714	0.0375919	0.0323878	-0.0337686	0.0207589	-0.0142203	0.011113	0.00900818	0.0241477	-0.00437876	-0.0472791	-0.0983261	0.0226675	0.0562493	0.032593	-0.112545	-0.000828624	-0.0201385	-0.0548922	-0.103257	0.0628645	-0.00585356	0.0569629	-0.0435276	0.0170856	-0.0483889	0.0107195	0.0153635	-0.0244715	-0.0611767	0.00213931	-0.0780729	-0.0326134	-0.0168008	-0.00138018	0.0877515	0.0286831	-0.087876	-0.086014	0.067269	0.00353814	0.0320405	0.0283274	-0.00941601	0.0453921	0.0327948	0.00498011
tr|Q9BKT9|Q9BKT9_CAEEL;tr|X5M8Y9|X5M8Y9_CAEEL	0.0369752	0.00893273	0.0127263	0.0544106	0.0176937	0.0275459	0.0152152	-0.0562303	-0.0271057	0.0121026	0.0250116	0.00983064	0.0313141	0.00868361	-0.0736188	0.0455574	-0.0635784	0.0845585	-0.108349	-0.00316441	-0.00474919	0.0153872	0.00801317	0.0457872	-0.0133161	-0.0869477	-0.0393217	-0.00153717	0.0383684	0.0502202	-0.0182443	0.00541731	-0.0577857	-0.0571417	0.0254708	0.0298161	-0.0507904	0.0408575	0.0301915	-0.0157272	0.0361594	-0.0255213	-0.0789344	0.0178824	0.0601101	-0.105064	-0.00883218	-0.111489	0.0169031
tr|Q9U2Q8|Q9U2Q8_CAEEL;tr|Q8I4E5|Q8I4E5_CAEEL	0.0368177	-0.0143174	0.010119	0.0554258	0.0471885	-0.0294468	0.00908981	0.024552	-0.00439791	0.0042071	-0.0254858	-0.0398186	0.0786079	-0.0398422	-0.0327215	-0.00975925	0.00492313	0.0584527	0.00899627	-0.0174759	0.0652791	-0.0663094	0.00498712	-0.0654136	0.0286383	-0.048995	0.032076	-0.0985484	0.0599271	-0.0812569	-0.0221912	0.012147	-0.0108411	0.0551505	0.084607	-0.0220894	-0.0199623	0.0344792	-0.0748152	0.0223815	0.0638666	-0.055152	-0.0504917	-0.0623159	0.0316587	0.0090514	-0.0249089	0.0479111	-0.0157225
sp|Q22799|DYL1_CAEEL	0.0367238	0.0142873	0.0285977	0.0323402	-0.0279336	-0.0292996	0.0158763	-0.027993	0.0413131	0.00655864	0.0239866	0.0533099	-0.0621795	-0.0131521	-0.130764	0.0580748	-0.098135	-0.0152345	0.0238968	-0.0722418	-0.0140292	-0.0597652	-0.00764867	0.0221183	-0.0528558	0.0202271	-0.09223	-0.0192186	0.077878	0.019948	-0.0315449	6.7e-05	-0.00760737	-0.00377182	0.0840865	0.0693366	0.071134	0.00338625	-0.0315537	0.0293594	0.0150048	0.00523368	0.0378155	-0.0351277	-0.0119251	-0.0262227	0.0119714	-0.0903411	-0.00592825
tr|H2KYV1|H2KYV1_CAEEL	0.0367014	0.0278806	-0.0241402	0.0284992	0.00123933	0.000242658	-0.0476632	0.00188599	0.0487004	0.0687022	-0.0265842	-0.0141105	-0.00446439	-0.046016	0.00144767	0.0624035	-0.0389659	0.0431499	-0.00293871	0.0588075	0.0203351	0.0282288	0.0400153	-0.0641813	-0.0494518	-0.0191438	0.0635825	-0.0464588	0.0182248	0.0731844	0.0189002	0.0733722	-0.00659811	-0.0350242	-0.0617367	-0.0340404	-0.0529703	-0.0522586	0.11687	0.00934713	0.104337	0.0168714	0.0783032	0.0277589	0.00574452	0.0256608	0.0364413	0.0110546	-0.0167343
sp|O62140|ACX11_CAEEL	0.0366887	-0.0023305	0.0052338	0.0221051	-0.0610318	0.0500476	-0.00988937	0.0392329	0.0982411	-0.0248311	0.0397312	-0.0134536	0.0446946	-0.0359079	-0.0228599	-0.003273	-0.0508732	0.0229895	-0.0560778	0.00586967	-0.0415981	0.124254	-0.0196392	0.0200729	0.0273868	0.134138	-0.0449499	-0.0237255	0.0391902	0.0201012	-0.0537529	-0.0561723	-0.0192959	-0.0350551	0.0368803	-0.063641	-0.0199751	0.0430188	0.0327453	-0.0124979	-0.0302603	0.0178408	0.00704386	0.0189315	-0.07011	0.0259756	0.0190811	0.00638325	-0.140324
tr|Q20306|Q20306_CAEEL	0.036567	-0.0293669	0.0113419	0.0267795	-0.0360306	0.0203135	-0.0227222	0.0240859	-0.0564595	0.0503332	-0.025834	0.0222767	0.0140239	-0.0159975	-0.0573806	0.0338983	0.0170603	-0.00786006	0.0178369	-0.0420567	0.061685	0.0646112	0.00469005	0.0120629	0.0745717	-0.0364683	0.0536486	0.0220317	0.042011	0.0421388	0.0254617	0.112965	0.0182592	0.0299855	0.12523	-0.0612906	0.0199089	-0.0105734	0.0420408	0.0528302	-0.0432845	0.0378913	-0.0817694	0.00885056	-0.0134688	0.0243825	-0.0744555	0.00454778	0.0226618
sp|P34328|HSP10_CAEEL	0.0365628	-0.0202873	-0.0022432	0.0258331	0.0211876	0.060663	0.00137074	-0.077897	-0.0203877	0.005621	0.0807866	0.0192263	0.0275667	0.0408584	-0.0775768	-0.038244	0.00838422	-0.0405884	0.0369899	-0.0204731	0.0240722	-0.0657165	0.0697252	0.0410178	-0.00236862	0.0509361	-0.0739044	0.0114654	0.0117578	-0.0156503	0.0163301	-0.0230701	0.030387	-0.0556655	-0.00510292	-0.0259745	0.0204506	0.034165	0.0487624	-0.0334228	-0.0829162	0.00878368	0.0565479	0.0166107	0.0118011	0.0331623	0.0536919	0.089071	0.0417606
sp|Q19782|IFD2_CAEEL	0.0364811	0.0129766	0.0213075	0.020776	0.00359902	0.0608095	-0.0865083	-0.057103	-0.0437637	0.0349285	0.0325174	0.0201048	0.0286448	0.0214763	-0.0474125	-0.00934256	0.0438902	0.0116282	0.0208445	-0.0292882	-0.0717396	-0.0731328	-0.0373215	-0.013607	-0.081063	-0.0321738	0.0260114	0.064307	-0.0201868	-0.0468752	-0.0340518	-0.0411836	-0.0216176	0.0308983	-0.00608087	0.0132909	0.0409424	0.0433914	-0.0405158	-0.0534349	0.0549471	0.0387992	0.0320574	-0.0359051	-0.095216	-0.0462808	0.0669372	0.0109393	-0.00410532
tr|G5EES9|G5EES9_CAEEL	0.0364704	-0.0133537	0.0282327	0.048212	-0.0355756	-0.00923376	-0.003862	0.0310939	-0.0377487	-0.066792	-0.0464539	-0.0157128	0.0356257	0.0214089	-0.0216082	-0.0260184	-0.0670722	-0.0498137	0.0221072	-0.00697651	-0.0131319	-0.0769022	-0.0566914	0.0332562	-0.0720991	0.0811939	-0.0449646	-0.0265323	-0.0346543	-0.00847075	0.0372429	-0.0125303	-0.0591096	-0.0455736	-0.0427796	-0.0152774	0.0328112	-0.0216858	-0.0652384	0.0182465	0.057072	-0.108097	-0.0563098	-0.0563309	0.0476287	-0.0285827	0.0114684	0.0195993	-0.0539103
sp|Q23237|PSB3_CAEEL	0.0364525	0.0110036	-0.00867851	0.0511197	0.0276919	-0.0435836	-0.00868269	0.0295636	0.0360963	0.0374914	0.0185312	0.0332802	0.03712	-0.0772685	0.0377415	-0.0267236	-0.0358731	-0.00462695	0.0954706	0.00350081	-0.0584525	0.01206	0.00153243	-0.0398847	0.0931028	-0.0603102	0.0560973	0.0137535	-0.00105837	-0.041369	0.0203721	-0.1099	0.0252045	0.0365914	0.0978627	0.00751087	-0.0257136	0.0316835	0.079072	0.0456051	-0.0370678	0.00236718	0.0851571	-0.0527475	-0.00774019	0.0731039	0.0118936	-0.0183798	-0.0444116
sp|Q21230|IF2B_CAEEL	0.0363496	-0.000376209	-0.0292183	0.0423508	-0.00817092	-0.026847	0.00137725	0.0212242	-0.0820023	0.0741652	0.0222937	0.0268505	-0.0388617	0.0218618	0.00606807	0.0467622	0.0486601	-0.0118057	0.0523735	0.00616946	0.0576456	-0.0639138	-0.0175348	-0.0359419	-0.0150219	0.0402412	-0.0219125	0.00628938	0.0371984	0.058918	0.0322421	0.000205208	-0.0540241	-0.0169978	-0.00896025	-0.020344	0.0511282	0.0347739	0.059396	0.0370905	-0.0244507	0.0623217	-0.0737606	-0.0239751	-0.0904336	0.0611575	-0.1064	0.0473301	0.0175313
tr|G5EFH8|G5EFH8_CAEEL;tr|H9G2P9|H9G2P9_CAEEL	0.0362556	0.0268302	-0.00402506	0.0286481	0.031339	0.0564159	-0.0320428	0.0367008	0.00472809	-0.0494132	0.0220753	0.0214289	0.0197032	-0.0242732	0.0240084	-0.0250136	-0.012442	-0.0428091	-0.0666683	0.0743585	0.0603711	0.0129876	-0.0392686	-0.0520853	-0.00117579	-0.021289	0.023145	0.0356888	-0.00760463	0.120968	-0.00118744	-0.0218287	-0.0374935	0.0568221	-0.0450481	0.0648381	0.0552405	0.0570865	-0.058786	0.0861462	-0.00568793	-0.0394273	-0.00836142	-0.045243	-0.0296876	0.0382403	-0.0435607	0.00474512	0.0519216
sp|O45903|MECR1_CAEEL	0.0362383	0.000305383	-0.00864692	0.0234563	-0.0801015	0.0435263	-0.0156365	0.00506764	-0.0340956	0.0554987	-0.0032	0.0189916	-0.0200262	-0.0375189	-0.0395933	-0.0512495	0.00966741	0.0109071	0.0344433	0.0628429	-0.0302156	-0.00802498	0.0159705	0.0390531	-0.00850206	-0.00928013	0.0361702	0.0755771	-0.1078	-0.0235383	-0.014481	-0.0300013	0.0390112	-0.0471777	0.18629	0.0444733	-0.0138714	-0.0432475	-0.0529512	0.0720214	-0.0214501	-0.148256	0.0426581	0.0506612	0.0119041	-0.115254	0.0052924	-0.00744145	0.0130728
tr|O45444|O45444_CAEEL	0.0362268	0.00609302	-0.022343	0.0192309	-0.00591103	-0.0145721	-0.0244137	-0.0983102	-0.0813854	0.0997631	-0.02276	0.0239852	-0.0274956	0.0276287	0.110667	-0.00628461	-0.0522412	0.0407786	0.0716254	0.0600258	0.00153812	0.0179408	0.0154529	0.0983329	0.0573403	-0.00286868	0.0778145	-0.00703552	-0.0216818	-0.00707391	-0.0310026	-0.0199575	0.0466782	-0.0902329	-0.00140584	0.0340617	0.0447381	-0.0427413	-0.0195311	0.000526641	-0.0129833	-0.0640783	-0.0399355	0.0111334	-0.0468656	-0.0138082	0.0315321	-0.0010781	0.0594463
sp|P58798|ARPC4_CAEEL	0.0361485	0.00566698	-0.0101366	0.0532998	-0.0409168	-0.000624609	-0.0714191	0.0197847	-0.0337087	-0.00109175	-0.0504798	0.0242107	-0.083786	-0.00030225	0.0460164	0.0340227	0.00735701	-0.010277	-0.0200742	-0.0434087	0.0340674	-0.0138408	-0.0400979	0.0588835	-0.0561992	0.0586332	-0.0612228	-0.0532132	0.0141168	0.033763	0.0151587	0.0283218	-0.034683	0.0157149	0.0494223	-0.0098773	-0.0481377	-0.0178146	-0.0508562	0.0421949	-0.0618669	0.0893385	-0.103734	-0.00930152	0.0700371	-0.000645368	0.020968	0.00823028	-0.0450276
sp|Q9XUE6|PMM_CAEEL	0.0360599	-0.0184663	0.0208217	0.0280981	-0.0573466	0.0483818	0.00201423	0.00654721	-0.0018411	-0.0135419	-0.055706	0.0793938	0.0216231	-0.0438521	0.0275739	-0.0102269	0.083988	0.0459417	-0.0391389	0.0181013	-0.0307554	0.00482726	-0.00688581	-0.0511396	0.0372524	-0.00249706	-0.0297779	0.0213833	-0.0130369	-0.0150202	-0.0665721	-0.0556385	0.0490751	0.0181494	0.0130717	-0.0300855	-0.0295831	0.0724745	-0.0176589	0.0413651	0.0182092	0.0411054	0.0509041	0.0284914	-0.0524124	-0.013699	-0.0400749	0.0254079	-0.0868176
tr|Q19824|Q19824_CAEEL	0.0360386	0.00433409	-0.022655	0.0609589	0.00119906	0.025292	-0.022816	-0.0118551	-0.0494424	-0.0455625	-0.0176369	0.0231792	-0.0268475	-0.0313585	0.0256206	0.0499597	-0.0159644	0.0855085	0.00318647	0.0391345	-0.0127858	0.0309144	-0.0358269	-0.0147717	-0.0494869	0.0487145	0.0286248	-0.0406491	0.0834054	0.0068402	0.0445426	-0.00249647	-0.0487879	0.0266848	-0.0656506	-0.00966509	0.0607832	0.0553529	0.0630309	-0.00661188	0.0450972	0.0425149	-0.0339558	-0.0290931	0.040106	0.00745815	0.00126904	0.0647563	0.0630813
tr|Q19579|Q19579_CAEEL;tr|Q19581|Q19581_CAEEL	0.0359071	0.0296238	-0.0305983	0.00756581	-0.0221263	0.0376971	0.0114554	0.0188012	-0.00268961	-0.0217845	-0.0351539	0.00177389	0.0964298	-0.0355694	0.0184577	0.0234632	-0.0792885	0.00925518	-0.000125446	0.0202146	-0.00577808	0.00388021	0.000659399	-0.0135216	0.00419613	-0.0539355	0.0499262	0.0243078	-0.0550118	0.00671984	-0.0302374	0.12799	0.00238566	-0.0337219	-0.0232703	-0.00839598	0.0796509	0.0240539	0.0446038	0.0246993	-0.0327771	-0.0604916	0.0838985	0.0269267	0.0307059	-0.0639602	0.0452831	-0.0465125	-0.0574878
tr|Q95QM8|Q95QM8_CAEEL;tr|Q19130|Q19130_CAEEL	0.0358881	-0.0206482	-0.0195907	0.0239365	0.0148089	0.0727984	0.0510747	-0.039173	0.0304134	-0.0237804	0.00422239	0.00723018	0.00952657	-0.0624258	-0.0560651	-0.0490998	0.0257128	0.0922009	0.0640836	-0.0144813	-0.0373919	-0.0284764	-0.0349293	0.000725886	-0.0299748	0.0478749	-0.0538978	0.0454129	0.0255886	0.044299	0.0173384	0.0304072	-0.0444828	-0.0229706	0.00652514	0.0635949	-0.0483218	0.00840732	0.0262474	0.039921	-0.0365322	-0.0136569	-0.0467363	0.0841958	0.0627509	0.0142984	0.0752466	-0.0428169	-0.0208196
tr|A0A4V0ILI5|A0A4V0ILI5_CAEEL;tr|Q9GRY9|Q9GRY9_CAEEL;tr|E0R7K7|E0R7K7_CAEEL	0.03588	-0.0159957	0.0318695	0.0474793	-0.00354785	0.00883175	-0.0236865	-0.0100303	0.0639785	-0.0156753	0.0161818	0.00899098	0.0297484	-0.00601269	-0.00642357	-0.0716823	-0.0676609	0.0381496	0.00651	0.105385	0.0186937	-0.0253762	0.0312016	-0.0259238	-0.0263459	0.00818994	0.0281698	0.0786932	-0.0290642	0.0738997	-0.0224025	-0.00540879	-0.0674379	0.0369414	-0.0417475	0.0519413	0.00148024	-0.064802	0.0254102	0.0174106	0.0345171	-0.0434169	0.0197616	-0.0208564	0.00158021	-0.0733851	-0.0925302	-0.0164342	-0.0870443
sp|A0A131MBU3|IRG7_CAEEL	0.03585	-0.000868909	-0.0114741	0.031542	0.0125878	0.0285945	-0.0936354	-0.0885632	0.0409491	-0.018884	0.05817	-0.00451746	-0.0689882	0.0510571	0.0505813	-0.0100713	0.0730247	0.0637337	0.0916695	0.0272916	-0.146091	0.0192688	-0.0171877	0.0502756	-0.0424046	-0.0524016	-0.00202797	0.0312984	0.00564173	0.0167864	-0.0234944	-0.0112813	0.0022436	-0.037599	-0.000370438	-0.00764247	0.0124469	-0.0316452	-0.0219206	-0.0155809	-0.0233894	0.0201965	0.0511052	-0.0285442	0.0897282	0.0384857	-0.00585977	0.0387572	0.0492028
tr|Q9XTU9|Q9XTU9_CAEEL	0.0357961	-0.00172209	-0.0213442	0.0605434	-0.0122753	-0.0182488	-0.00950293	-0.00273606	-0.0198301	-0.012222	-0.0216455	0.0263364	-0.0208424	0.0544285	-0.0279222	0.0441566	-0.0124488	-0.0610137	-0.046399	-0.00751131	0.00658249	0.0726958	-0.0256771	-0.0898789	0.0323704	-0.0593187	-0.0225945	-0.0202748	-0.0476557	0.0608467	0.12481	-0.0236623	0.0298213	-0.0708724	0.00409778	-0.00792786	-0.0738678	0.0433123	0.0117668	-0.0111243	-0.0705875	-0.0276867	0.0343736	0.0385185	0.0625522	0.0249709	-0.0189734	0.0610182	0.112948
sp|Q09321|YR51_CAEEL	0.0354479	0.024223	0.0271925	0.0192671	-0.00428547	0.0354093	-0.0760643	-0.0185887	-0.0214871	-0.0480737	-0.0204066	-0.00727357	0.0748851	-0.0221778	0.0498821	-0.0602964	-0.00455635	0.0398456	-0.0214752	-0.0370953	-0.06524	0.0585077	0.0262927	0.0367711	-0.0237956	-0.0626447	-0.0277205	0.0174814	0.00377044	0.00437842	0.0360033	0.0107436	0.0487316	-0.0388632	-0.0192792	-0.00653783	-0.0680155	-0.0173577	-0.0311875	-0.0238732	0.0718372	-0.107998	-0.0623878	-0.0517867	-0.0367814	0.0136697	0.0188059	-0.0247149	-0.0161503
tr|V6CLE7|V6CLE7_CAEEL;tr|Q9TZD9|Q9TZD9_CAEEL	0.0353572	-0.0139476	-0.0216255	-0.000436662	0.0214863	0.0926336	0.00916819	0.0271539	-0.00355362	0.00162066	0.00682722	0.00360571	-0.0343096	-0.0226969	0.0848427	-0.00702012	-0.0830669	-0.00602407	0.0118112	-0.0194228	0.0258134	0.100222	0.00142243	-0.0331335	-0.0621661	-0.00979412	0.0265988	-0.0188215	0.0305403	-0.0151888	-0.0120575	-0.0843136	-0.0441426	0.0809482	0.00560497	0.0156663	-0.0743541	0.0655449	0.0235194	-0.0025398	0.0454891	-0.0327697	-0.059087	-0.0421535	0.0504976	0.0057615	-0.0740043	0.0729659	-0.0149837
sp|Q19564|OXDD2_CAEEL;tr|C8JQS2|C8JQS2_CAEEL	0.0353075	0.0183425	-0.0060274	0.0114251	0.0052745	0.0891122	0.017971	0.0838672	0.0272823	-0.0166318	0.0391754	-0.0198307	-0.0192842	-0.0372521	0.0250107	0.0304361	-0.0377588	-0.0714208	0.00607488	-0.0369385	0.0592854	0.019336	-0.0805745	-0.0199741	-0.0702972	0.000263536	0.0565928	0.0433885	-0.0284933	0.0856298	-0.0166246	-0.0873011	0.00735841	-0.033528	0.0623108	-0.0610131	-0.00367455	0.0294514	0.0469332	0.0257797	-0.0575502	-0.0350814	0.0585227	0.0346749	0.0370134	0.0070557	-0.0337488	0.0372427	-0.0091628
sp|Q9NAH6|KS6B_CAEEL	0.0353019	0.0276614	-0.00516686	0.0476367	0.0120425	0.00806486	-0.0221373	-0.00950861	-0.019519	-0.0123998	-0.0028723	-0.00457613	-0.0490388	0.0263905	-0.0267093	-0.0392983	0.0198289	0.074827	-0.0575217	0.0681985	-0.0133272	-0.00194314	-0.0225426	0.0729925	0.0859847	0.0392329	0.0544576	-0.0608203	0.10412	0.0478327	0.0213903	0.0178164	-0.0521505	-0.0567949	0.029374	0.0370538	0.0161619	0.00825041	-0.00470322	0.0514924	-0.0457191	0.0538365	-0.134518	-0.0373306	0.0126024	-0.0780429	-0.0243146	-0.0437877	0.0479785
sp|Q20937|CNOT1_CAEEL	0.0352647	-0.0175999	0.0166679	0.0574084	-0.0360671	-0.0348362	0.00481791	-0.00341827	0.0185144	-0.00970063	-0.0447786	0.000573985	-0.02198	0.00846879	0.0407804	0.0268219	0.0171538	0.0121587	-0.0302249	-0.0345531	0.0323128	0.047885	-0.00506397	-0.0454923	-0.0421573	0.0552972	-0.0184499	-0.00782149	0.0975477	-0.0253942	0.0259149	0.0500404	0.0637728	-0.034988	0.0419364	0.0137381	0.0579429	0.000514123	0.0698717	0.0948493	0.0336048	-0.00541312	0.0484634	-0.0723699	0.0605745	-0.0420481	0.108462	0.0507855	0.00718095
tr|Q21605|Q21605_CAEEL;tr|K8FE02|K8FE02_CAEEL;tr|Q6A582|Q6A582_CAEEL;tr|K8ERX1|K8ERX1_CAEEL	0.0351922	-0.00735248	0.0122186	0.0565742	-0.0517675	0.00348849	0.0242759	-0.0166441	0.00790585	0.0808121	0.00440371	-0.0403461	0.00961877	0.0589234	-0.013848	-0.039816	0.0184772	0.00115814	0.000534526	0.0330017	0.0652084	-0.039462	0.0568909	-0.0431819	0.0647053	-0.0348375	-0.0379749	-0.0600679	-0.0957038	0.0658518	0.0438542	0.0125726	0.0332254	0.0131017	0.0572706	0.0685828	-0.0418238	0.0253915	0.0827854	-0.0267501	0.0129348	-0.00410139	-0.00166296	-0.00733227	-0.0152639	-0.0368109	0.0459	-0.0257739	-0.0696548
sp|Q09545|SDHB_CAEEL	0.0351058	-0.00840469	-0.028053	0.0395985	-0.0283796	-0.00911942	-0.0517384	0.0487677	0.0752502	-0.0642793	-0.0485086	0.00335787	0.0238075	-0.010813	0.0422496	0.0392077	-0.0131718	0.00966656	0.0392411	-0.0379578	0.0663617	0.0280265	0.0916415	-0.0782924	-0.04978	-0.0706306	-0.0398482	-0.0757552	0.015923	-0.0326716	0.059396	-0.0255153	-0.0187725	-0.0129507	0.0584731	0.0373452	-0.0457667	-0.0248473	-0.00804167	-9.35e-05	-0.0558074	-0.0189261	0.00170916	-0.00358999	-0.0302835	0.0320108	0.012236	0.00087427	0.000589092
tr|O61848|O61848_CAEEL;tr|H2KZW0|H2KZW0_CAEEL;tr|H2KZW1|H2KZW1_CAEEL	0.0350042	0.0230027	-0.0135034	0.0169749	-0.0137947	0.0361972	-0.112375	-0.0144224	-0.0491926	0.0318049	0.0312708	-0.0230389	0.0624509	0.0281689	0.0503592	0.0338782	0.0641911	0.0155048	-0.067184	-0.0352162	0.0283004	0.0653395	0.000714628	-0.0492844	0.0693747	-0.0405853	0.030548	-0.0576028	-0.0184929	-0.00731496	0.0406346	-0.000765574	-0.027673	0.00721497	0.0279686	0.0423663	-0.0676327	-0.0448522	0.0247208	0.0571082	0.0320685	0.00879319	-0.0433447	0.0364299	0.0607727	0.0121002	0.0294523	0.0468982	0.0174157
tr|G4SI07|G4SI07_CAEEL	0.0349625	0.0185196	0.000195664	0.0278648	-0.000329027	0.0810024	-0.0636265	-0.00718342	0.00467019	-0.0251061	-0.0236424	-0.0498997	0.060352	0.00276625	-0.0501325	0.00640958	-0.0168592	-0.014278	-0.0707472	0.0828163	0.00605856	-0.0279438	-0.00251848	0.0365242	0.00542373	-0.0167382	-0.0410317	-0.0245453	-0.0773292	-0.0603714	0.0586375	-0.0517951	0.0080853	-0.0284146	-0.05012	-0.0044003	0.0336906	0.0229106	-0.0205478	0.0501492	0.0204856	0.0747478	0.115153	-0.00843079	0.0189722	0.0203988	0.0713271	0.0528162	-0.00550463
sp|P49197|RS21_CAEEL	0.0348286	-0.0194059	0.000303545	0.0327295	0.0286755	-0.038715	-0.0718581	0.0319733	0.0523961	0.0373617	-0.089295	-0.0144177	-0.0403175	-0.0354178	-0.105076	-0.0607996	-0.0140745	-0.0675309	0.0636238	-0.00404121	-0.0387776	-0.0528494	-0.0802433	0.0377823	0.0117237	0.0495533	0.0275936	0.0177804	0.0214991	-0.0381796	0.0159236	0.00335973	-0.00631004	0.0398408	-0.0451506	-0.0125118	-0.0498267	-0.0325902	-0.008412	0.0178666	0.0144456	-0.00909616	0.0252285	0.010322	-0.0448083	-0.00604603	-0.00842852	-0.0605661	0.087461
tr|Q20770|Q20770_CAEEL	0.0347865	0.0277169	-0.03688	0.00382965	0.00112166	-0.0297806	0.0138236	-0.0775798	-0.0119004	0.0466285	-0.0310799	-0.00214383	-0.0181392	0.00693045	0.0430341	-0.00907675	0.0518893	0.0150846	-0.0340301	0.0346419	-0.0025704	0.0158793	-0.0758216	0.0516963	0.043896	0.0502986	-0.0278778	-0.0465063	0.0720599	-0.0276721	-0.0303853	-0.0623547	0.0141702	0.0187748	0.0874727	0.050504	0.0735884	-0.0293099	0.00648962	0.0100057	0.0618265	0.0190439	0.0882652	-0.071127	0.0303141	0.0093985	-0.0450351	0.0168226	-0.0812237
tr|G5ECA7|G5ECA7_CAEEL	0.0347199	0.0168679	-0.0326487	0.0296432	0.0375863	-0.00255459	-0.0757683	0.0288891	0.0461884	-0.0200303	-0.0490489	-0.0349955	-0.0359509	0.00631481	-0.00683148	0.0627789	-0.0465455	-0.0714345	0.0157946	0.00994067	0.0483989	-0.00614919	0.0424833	-0.0258266	-0.0114915	-0.0908777	0.0695971	0.0410908	-0.0508396	0.0568241	-0.0138899	0.0718668	-0.0376117	-0.00252203	0.0810036	-0.0068365	0.00859725	-0.0377523	-0.0112328	-0.0367333	-0.000485059	0.026259	-0.0155983	-0.104819	0.061124	0.0546128	-0.0583619	0.0208883	0.0356959
tr|B3WFT8|B3WFT8_CAEEL;tr|H2KYS2|H2KYS2_CAEEL	0.0347129	-0.0170926	0.00402585	0.0253867	0.010922	0.0677886	-0.0145622	-0.109004	0.0131422	0.00434153	0.0352006	0.00220587	0.00265421	-0.0206592	-0.0241089	-0.06814	0.043972	0.0210222	-0.0748805	0.0945737	0.0219164	0.0158613	0.000657804	-0.0961028	0.0734449	0.0913448	-0.0253136	-0.00625319	-0.020487	0.0320849	0.000741299	-0.0121052	-0.0106576	-0.043002	0.0467565	0.0292485	-0.0254427	-0.000992441	0.0846176	0.0185053	-0.0325374	0.0740177	0.053464	0.0528845	-0.0375118	0.0259561	-0.051605	-0.0294413	-0.0270871
sp|Q20086|UGT58_CAEEL	0.0346126	0.0163455	-0.0229405	0.0215256	-0.00782355	0.0778381	-0.0106883	0.0546	-0.0246332	-0.0331491	-0.00612008	0.0489546	-0.0545996	-0.0329197	0.0277902	-0.0931887	-0.0778482	-0.0463048	-0.0967403	-0.0310649	0.0378106	-0.0577331	0.00271728	0.0314951	-0.0373709	-0.0333066	-0.00488752	-0.0327919	-0.0112929	-0.0232287	-0.0486417	-0.0298086	0.00771996	-0.0657184	-0.0105418	0.0108323	0.0373703	0.0197151	0.0438869	0.0653134	-0.0180804	-0.0245109	0.0380044	-0.0653124	0.0480069	-0.0176406	-0.0132648	0.00334152	-0.00502973
sp|Q10578|RPB2_CAEEL	0.0345461	0.0155472	0.0477891	0.0107203	0.00208423	0.00178896	0.0302757	-0.00725086	0.0281531	-0.0141588	0.0419927	0.0510785	-0.0662458	-0.0194507	0.0754342	-0.0430184	-0.0343066	0.0711825	0.0243915	-0.000123127	-0.0278795	0.00146733	-0.0201852	0.0492106	-0.0102445	0.0165878	-0.074541	0.0340459	-0.0187198	-0.0023112	-0.038447	0.11933	0.0771806	-0.0103703	0.0102046	-0.117672	-0.0545042	-0.0612471	-0.0730067	0.0188358	0.0240446	-0.00111346	0.0026172	0.0184	0.0362566	-0.0988705	0.0709658	-0.0330608	0.034962
tr|Q09497|Q09497_CAEEL	0.0345417	0.0157256	0.0151471	-0.000461078	-0.0432655	0.0622239	-0.0334916	-0.0619097	0.00328519	0.0784154	0.0311537	-0.0133605	-0.00541197	-0.0910416	-0.0592105	0.0124569	0.0544231	-0.034281	0.00624915	0.00718635	-0.100583	0.0144817	-0.00379518	-0.0372146	0.0108117	0.0328119	0.0283857	-0.0771152	-0.0790125	-0.0476173	0.03195	0.0179063	0.0384762	0.0322063	0.0367132	-0.101953	0.0174258	0.0295862	-0.0160668	-0.00854339	0.0251593	0.0384227	-0.0190341	-0.0175514	0.113032	-0.0616925	0.0043967	-0.021149	0.0552834
sp|Q9U1W1|TFG_CAEEL	0.0344578	-0.0336048	-0.0120243	0.0136683	0.0290458	0.026154	-0.042713	0.0369477	-0.0787642	0.0130379	-0.0401615	0.000353424	-0.0184996	-0.0777689	-0.0387246	-0.0295162	0.0207847	-0.0311035	-0.0222407	0.078947	-0.0394885	-0.0177525	0.0347433	0.00831212	0.0263768	0.0295568	-0.0265139	0.0208117	0.0406746	0.0030388	0.00287607	-0.0129954	0.0317002	-0.0428402	-0.0016746	0.0713584	0.0575289	-0.00504154	-0.0403755	-0.0611757	-0.0305996	0.0289857	0.0577681	0.00335581	0.0368806	0.0160878	-0.0431489	-0.0867554	-0.0627869
sp|P34629|AMPL_CAEEL	0.0344419	-0.0206081	-0.0323602	0.0167639	-0.00947481	0.0331354	0.00113357	-0.0192778	-0.0377433	0.101234	-0.0513011	0.0482047	0.0640237	0.00802741	-0.00946882	0.0179292	0.0279728	-0.00602671	-0.0227813	-0.0505874	-0.0502855	0.0150557	0.0490413	-0.0368806	0.0880505	0.0591769	-0.0115901	0.15374	-0.0151306	0.0110171	0.000104473	-0.0265338	0.0204765	-0.0125478	0.0189042	0.0165378	-0.0042596	-0.00777619	-0.0437875	0.0530975	0.0744521	-0.0403519	0.0125809	-0.00152262	-0.0170954	0.0214724	-0.0476953	-0.00747626	-0.0671832
sp|V6CJ04|BICD_CAEEL	0.0344123	0.028056	0.00672795	-0.00562851	0.00131122	0.0836513	-0.000112824	0.0207509	-0.0207622	0.0256957	0.00231371	-0.00494457	0.0223604	0.0301659	0.0229981	-0.0744479	-0.00934057	0.0424155	-0.0260084	0.0531281	0.0147476	-0.0402855	0.0764475	0.0252521	-0.111635	0.0415782	-0.0131255	0.0682956	-0.0526849	-0.0572998	0.0380475	0.000523042	-0.0385315	0.0383932	-0.055495	-0.0343006	0.0464342	-0.0184007	-0.00502745	-0.0073596	-0.0174814	0.0129246	-0.0419155	-0.0205394	0.0176026	0.0952753	0.0146746	-0.0477151	0.0230751
sp|Q23058|SSP9_CAEEL	0.0340994	-0.018828	0.0395975	0.0159189	0.0366157	-0.0145468	0.0225939	0.0525395	0.037966	-0.00345161	-0.0244324	0.00351014	-0.00927893	-0.138256	0.00821161	-0.061457	-0.0308589	-0.00648381	0.00488362	-0.0567925	0.064833	0.0300622	0.083808	0.00920857	0.0468332	-0.0356817	0.0409263	0.0168401	0.0581707	-0.0948495	-0.0295312	-0.0311827	-0.0400918	0.0237724	-0.00561925	-0.0826862	0.00124083	-0.0696834	-0.0687314	-0.0463932	-0.00861799	-0.00870122	0.0523791	-0.0464171	-0.0303587	-0.0241924	0.086937	-0.0292564	0.0117246
tr|O61741|O61741_CAEEL	0.0340934	0.0189768	0.00818729	0.0406967	-0.0602513	0.0132386	-0.00759469	0.0637878	0.0398059	-0.0595168	-0.0089945	-0.00867715	0.0188151	-0.0222991	-0.0568515	-0.0127911	0.0395649	0.0721044	-0.036712	0.0305777	-0.025744	-0.000830635	-0.0440997	-0.0071656	0.0418491	-0.0306593	-0.00333384	-0.0137211	0.0537127	0.0278399	0.0181329	0.0314028	-0.0141726	-0.0173031	0.0201879	0.00909383	0.0375066	0.00643044	-0.0805358	-0.0556644	-0.0350316	-0.00911179	0.0506276	0.0348137	0.0138593	-0.024769	0.0702969	-0.0686658	-0.0121951
tr|Q21000|Q21000_CAEEL	0.0340825	0.0240334	-0.0124382	-0.0113704	-0.0784815	0.0292815	-0.0204954	-0.014973	0.000970733	0.00858387	0.0213111	-0.00176872	0.0551103	-0.0666613	-0.0315282	-0.106323	-0.00334224	-0.0183619	0.0660714	-0.0261613	-0.0422513	0.0268872	-0.0311426	0.0143529	-0.0432556	-0.0857604	0.0265578	-0.0673677	-0.0280096	0.0539675	-0.0551805	-0.00110692	0.00246339	-0.0192193	-0.0622277	-0.00279032	0.0443803	0.129697	-0.0179982	-0.0084961	0.0222339	0.0194233	0.0754142	-0.00878523	0.00924861	0.0225813	-0.00304352	0.0187848	0.00171611
sp|Q23495|HEAT1_CAEEL	0.0340348	-0.0246317	0.0224906	0.0461308	-0.0333799	-0.0125418	0.0189836	0.00192654	-0.011405	-0.0172813	0.0130663	-0.0970084	0.00734787	-0.0210517	0.00958293	-0.047629	-0.0122763	-0.0230731	-0.0353411	0.00199046	-0.0324428	0.0577268	-0.0604924	0.0610879	-0.0308565	-0.0551759	0.040905	-0.0306878	-0.0589844	0.061096	0.0634799	0.0599624	-0.0249584	0.00151983	0.00638604	0.0319693	-0.0248291	-0.0275759	-0.0541415	-0.0205513	-0.0321071	-0.0245369	0.0735541	-0.0281869	-0.0684158	-0.0241002	-0.0481778	-0.00180274	0.0256515
sp|Q09438|MTAP_CAEEL	0.0340229	-0.0200011	-0.0186159	0.0527183	0.0237867	0.0456526	-0.000955568	-0.0309067	0.00229003	-0.0481303	-0.0064967	0.00911234	0.0106224	-0.0131569	-0.00140521	0.0442121	-0.0045486	-0.00990495	-0.00427353	0.0364235	0.0435684	-0.0162099	0.0121233	0.0517409	-0.0621565	0.0762479	0.0974584	-0.0151971	-0.0555853	-0.0374667	0.0644921	0.0334763	0.0407652	0.0346299	-0.0083254	-0.00143811	0.00414663	-0.0816688	-0.0149598	-0.0546272	-0.0142676	-0.0589121	0.0262895	-0.0559024	0.050249	-0.029394	-0.0323075	0.05072	0.0782451
tr|O18215|O18215_CAEEL	0.0339843	0.00197586	0.0206685	0.0631951	0.0210971	0.00493354	0.033429	-0.0203073	-0.0315119	-0.00395173	0.00592606	-0.06919	0.0124461	0.0518656	0.060481	-0.0174491	0.0151602	-0.0285609	-0.0807275	-0.00101278	0.033473	-0.0033522	-0.00230645	0.0661051	0.0128243	0.0875652	-0.0720505	0.00204927	0.0232119	0.021135	0.0378031	-0.00499432	0.03688	0.0655626	-0.0793948	0.0335324	-0.0284462	-0.0235238	0.0644105	0.00468359	0.0153459	-0.0398606	0.0586351	0.0526341	0.0543656	-0.0588257	-0.0292129	0.00658052	-0.0573457
tr|Q9N350|Q9N350_CAEEL	0.0339782	0.0325433	0.00165268	0.0177674	-0.0545433	0.0148587	-0.0543566	0.0198611	-0.0501616	0.00984012	0.0222053	-0.0749962	0.0405425	-0.0287884	-0.0342356	0.0231458	0.0776571	0.0253897	0.0408877	0.00837218	-0.0689424	0.0514677	-0.0641042	-0.0143014	-0.00365573	-0.0347092	0.0211221	-0.041211	0.00104452	-0.0366373	0.0192652	-0.039343	-0.0198367	-0.0525989	-0.0659848	0.0285297	-0.0209652	-0.0357328	-0.00545816	-0.0143795	0.000243507	-0.0075357	0.023986	-0.0239293	0.0338281	0.0249428	0.0240865	0.0836645	0.0366713
sp|Q09216|ERP1A_CAEEL	0.0339153	0.0219568	0.0310003	0.0297636	0.00932985	0.0508272	-0.0290744	-0.0467093	-0.0212859	0.0284504	-0.00555404	0.0545453	-0.0403511	0.0468376	0.102693	-0.0158412	-0.0690591	-0.00446725	0.000176742	0.0254153	0.0473165	-0.0160796	0.0247897	-0.0133157	-0.0174871	0.107904	-0.0315945	-0.0474957	-0.0310501	-0.0265096	-0.0386927	0.0263043	0.0831059	0.00693554	-0.00840411	0.0455526	-0.0109343	0.0485281	-0.0396258	-0.0498424	0.0260316	0.067299	-0.00789618	-0.0425944	-0.0789667	-0.0132247	0.0100821	-0.00128491	0.012792
tr|Q966I8|Q966I8_CAEEL	0.0339134	-0.0309089	0.00480262	0.0358156	-0.0437669	0.0262104	0.0261137	0.017869	0.00124942	-0.0100056	-0.00900805	-0.0234233	-0.0377826	0.0445491	-0.0709416	0.0185402	-0.0630801	0.0388127	-0.0267687	-0.022948	0.025928	0.0321424	-0.0134606	-0.0183614	0.0560491	0.0180454	0.0516532	0.068914	0.0223837	-0.0465004	0.0342532	0.00653275	0.0070433	0.0325061	0.0686821	0.0508433	0.0315485	0.0952205	0.0356129	-0.047438	0.051104	-0.0410913	-0.00199813	0.0276318	0.0170879	0.107711	-0.00665341	-0.0293324	-0.0314014
tr|Q9BIB8|Q9BIB8_CAEEL	0.0338471	0.0206645	-0.00283453	0.0429851	0.0211629	-0.0427265	0.00313841	0.0164227	-0.0437101	-0.0108085	-0.0682809	-0.0110889	-0.00498583	0.00834482	-0.0167325	-0.0732176	-0.098331	0.02224	0.0692167	0.0276106	0.0129418	0.0621312	0.0130466	-0.0131709	0.0194071	0.0401931	-0.111263	0.0399042	0.0036258	0.0205001	0.0842551	-0.0484657	-0.0538134	0.0247158	-0.00161994	0.0133599	0.00896361	0.0623751	-0.0337765	-0.0432811	-0.0599153	-0.0395151	-0.00397602	-0.0233754	-0.0579226	-0.0541165	-0.0267975	0.0532433	-0.0333354
sp|Q19459|GSLG1_CAEEL	0.0337195	0.0249281	-0.0145554	0.0307665	0.0688543	0.0160005	0.00454703	0.0282126	-0.00799938	0.0365816	-0.034399	0.00850146	-0.00540865	-0.00777766	-0.00813425	-0.0349886	-0.0104681	0.0381211	-0.0189902	0.00452878	-0.0438144	-0.0665021	-0.0196102	0.0373394	0.0370523	0.0739267	-0.0853838	-0.0609112	-0.0619152	0.072064	-0.00269477	0.0285623	0.0172557	-0.0312117	-0.000258246	0.0190329	0.110574	0.00783595	0.0424674	0.0221702	-0.0104513	0.00831873	0.0411724	0.0498501	-0.0262166	-0.0333409	-0.0151513	-0.0284843	0.104158
tr|Q9XU45|Q9XU45_CAEEL	0.0336383	0.0303962	0.00819049	0.0233866	-0.00251647	0.0319001	-0.0635784	-0.00507474	0.0379267	-0.0287403	0.0355494	0.0434228	-0.0904728	-0.0349497	0.0193938	0.0355536	0.0203012	-0.0873188	-0.0300802	-0.0292955	0.0629881	0.018286	-0.00173178	-0.0025385	0.0622102	0.079871	-0.023479	0.0417694	-0.00306552	0.00718418	-0.0560043	-0.075957	-0.0621026	0.025299	0.0302608	-0.0613404	-0.0230287	-0.0313036	0.0833205	0.0291485	-0.00185889	-0.01905	0.0363785	-0.00427538	-0.0831392	0.0192845	0.0221276	-0.00866087	-0.0432627
sp|P19626|MLR2_CAEEL	0.0336369	0.0103297	-0.0239839	0.0120127	-0.0673702	-0.0181767	-0.0754514	0.0865399	-0.0161163	0.0310714	0.0258914	-0.00459518	0.0290071	0.0769496	0.01227	-0.0514631	0.00246533	0.0371043	0.0472163	-0.0574677	0.0308657	0.0073571	0.0332656	0.0467028	0.080271	-0.0925178	-0.0209245	-0.0408693	-0.0213641	-0.106288	0.0384344	-0.042155	-0.0220512	-0.00214053	-0.0123862	0.0291029	0.0109721	-0.00988158	0.0107744	-0.0106128	0.00672498	0.0164481	0.00671367	0.0149854	0.0551491	-0.0813199	0.0173578	-0.040172	-0.041231
sp|Q03604|RIR1_CAEEL	0.0335485	-0.0052818	0.0281156	0.0404452	-0.0479464	-0.022282	-0.00728039	-0.00968497	-0.0764259	-0.0345013	-0.0264725	0.103574	0.0792649	0.0265808	-0.0020257	0.090019	0.0742769	0.0405816	0.0107268	-0.0183683	-0.0298753	0.0545873	-0.0568561	-0.0250855	-0.0179341	0.0237504	0.0161074	0.0284032	-0.0133522	-0.00808024	-0.0533812	-0.0312244	-0.0312655	0.0437962	0.0174946	-0.00996002	-0.00468961	0.0188132	0.0328202	0.0646422	-0.0123111	0.0173205	-0.0723576	-0.0757696	0.0338621	-0.0218613	-0.0382533	-0.00338691	0.0270445
sp|P28548|CSK2B_CAEEL	0.033497	0.0335459	0.00135432	0.011676	-0.0014048	0.0195398	0.0738683	-0.0160896	-0.0660926	-0.0240591	0.0183883	0.00657781	-0.0255352	0.0172315	0.0673367	-0.0544178	0.00651612	0.00235451	0.0237674	-0.0109398	-0.0419505	0.0577949	0.0247239	-0.140496	-0.0197528	-0.0156592	-0.00720479	0.0100446	0.0444263	0.0316824	-0.00200607	0.0712658	0.0108655	0.0683563	-0.0333768	-0.0884195	-0.0371228	-0.041693	0.0797063	-0.0346045	0.0275326	-0.0586195	0.0195702	-0.0058405	-0.0402932	-0.00352214	0.0525216	-0.0422744	0.0247069
sp|P34342|RGP2_CAEEL	0.0334771	0.0260213	0.0211797	0.0471274	-0.0211054	-0.011665	0.0391619	-0.00612844	-0.0273073	-0.00777492	0.0331347	0.0355238	-0.0937282	0.0164352	-0.00807841	-0.0164328	-0.00981934	0.00536043	-0.0338167	0.070155	-0.0129611	0.0658685	-0.00667986	0.0355242	0.0309252	0.00243994	-0.0381166	0.0231487	-0.0203047	-0.0836877	0.0132674	-0.013121	0.0244098	-0.00955563	0.0538958	-0.0262962	-0.022907	0.0367949	-0.0344407	0.0444244	0.0180839	-0.0608059	-0.0989002	0.0124895	0.0443913	0.097028	-0.0267615	0.0426246	-0.0843882
tr|Q9XU15|Q9XU15_CAEEL	0.0332802	0.0205472	-0.0423324	0.0274468	0.01095	0.0222532	-0.0408475	0.027233	-0.0566357	-0.0480018	-0.0192877	-0.00317681	0.0237179	-0.0069238	0.0303602	0.0445009	-0.00158329	0.044011	0.0290088	-0.0268698	0.0474714	0.0794672	-0.0125487	-0.0250228	-0.0354828	0.0250506	-0.0140398	-0.0548696	0.077737	-0.0601635	0.044118	0.0458609	0.0615174	0.00284347	-0.0218709	0.0954826	0.0353733	-0.0293218	-0.0268319	-0.00138163	0.0441835	0.0647874	0.0186593	0.0277382	0.0028083	-0.0138604	-0.0306201	-0.0599683	-0.0216772
sp|Q23445|SAR1_CAEEL	0.0332649	-0.0210772	-0.0340944	0.0399639	-0.0361127	0.0279616	-0.034655	-0.0224484	0.00820722	0.0212468	-0.0206321	0.0175272	0.0271571	0.0470785	-0.0274884	-0.00131061	-0.0126072	-0.00338005	0.0304516	0.0335132	-0.0122612	-0.0106885	0.0606841	-0.0971833	0.0724916	0.00116876	-0.0177004	0.0110784	0.0154725	-0.0828651	-0.008941	0.0480248	-0.0672972	-0.0590227	-0.00710786	-0.0515371	-0.0359999	0.0178596	-0.0606826	-0.0341123	0.0970633	0.00537641	-0.0107214	-0.0341883	-0.0708291	-0.00207228	-0.107179	-0.000243418	0.0215965
tr|Q9GYJ9|Q9GYJ9_CAEEL	0.0332185	-0.00083689	-0.0410706	0.0415555	0.00858713	0.0148164	-0.0644292	-0.0427305	0.00303598	-0.0096651	0.0147465	0.0523457	-0.005146	0.0297651	-0.00351291	-0.00952002	0.00576633	-0.0206384	-0.0414487	0.0232416	0.0664424	-0.00407548	-0.0323624	0.0555461	0.0350006	-0.0445596	0.0826634	0.0356058	0.0905932	-0.0050963	-0.0119875	-0.0247646	0.0134372	-0.00824022	-0.00031855	0.0440358	-0.0392761	-0.0621739	0.0113865	0.0625954	-0.0249977	-0.010605	0.0599116	-0.112249	-0.00786221	-0.0163443	0.0990398	0.00226651	-0.0859865
sp|O62415|LYS1_CAEEL	0.0331858	-0.0304471	0.0119702	0.0213415	0.00752251	-0.027405	-0.0819417	0.00139722	0.0171257	-0.0729208	0.0245451	0.0357951	-0.00704179	-0.0851713	0.00361644	-0.0238985	0.0718334	0.0509192	0.00173795	-0.0416517	0.0120085	0.000529626	-0.0515837	-0.0394964	-0.0356772	-0.0389125	-0.0182744	-0.0348604	0.00364154	-0.0212404	0.0978147	0.00765719	-0.0178211	0.0102787	0.0534597	0.0526235	-0.0293296	0.0131396	-0.0269007	0.0199553	-0.00972939	0.0485822	0.0576105	-0.0301405	-0.0389016	0.0719563	-0.0536121	0.0692714	-0.0720645
sp|Q21832|RBM8A_CAEEL	0.033166	0.011664	0.0317629	0.0481895	0.0346374	-0.0187465	0.0351845	-0.00599074	0.0287022	-0.0272422	0.00580931	-0.0318098	0.0504855	0.0545044	-0.0327437	-0.0136858	-0.00176446	-0.102843	-0.0219969	-0.0747396	0.0340709	-0.00430112	0.0777695	-0.0245841	-0.0172671	-0.0224511	0.00595318	-0.0823642	0.0169193	-0.0887362	-0.0732484	0.0266399	-0.00820122	0.0184429	0.0892035	-0.0125652	0.0719894	-0.00403642	0.0295954	-0.0223793	-0.0383949	-0.0274426	0.0162546	0.000353094	-0.0025398	-0.0685879	-0.0226531	-0.0406722	0.0499839
sp|Q10013|SMD1_CAEEL;tr|M1ZJ32|M1ZJ32_CAEEL	0.0331446	-0.00350662	0.0252457	0.0439883	-0.0422014	0.0103903	0.0851224	-0.0380439	0.0575965	-0.0102031	0.0657532	-0.0176642	0.0717733	-0.009508	0.00641563	0.00574274	-0.0200643	-0.00659579	0.0213438	0.0831189	-0.00881169	-0.0419747	-0.0582042	0.0334878	-0.0028248	-0.0278231	-0.000947835	-0.0256828	-0.0117508	-0.00958242	-0.0528143	-0.0190648	-0.0468207	-0.0142038	-0.00711296	-0.0617907	-0.0438278	0.00854085	0.0206707	0.0333152	-1.2e-05	0.0207012	-0.0957672	-0.0608451	-0.089483	0.0926571	0.0385632	0.0142763	-0.0220374
sp|Q9N599|PSA4_CAEEL	0.033129	0.00954015	0.0432144	0.0385577	-0.0036766	0.0428095	0.0420334	-0.00607217	-0.00239403	-0.014996	-0.0466106	-0.00883499	0.0420269	0.0625128	-0.0261188	-0.0836194	0.0307296	0.0504358	-0.00798938	0.0131516	-0.0426072	0.0186366	-0.0381719	-0.00286816	0.0679769	-0.0310682	-0.0265926	-0.0479225	-0.0406229	-0.0551254	0.0444128	-0.014742	-0.0238784	-0.0119954	-0.0206939	0.00343068	0.11657	-0.0342227	-0.00114437	0.0432677	-0.0740055	0.0201788	-0.0053083	-0.07186	-0.00546522	0.043809	0.0732336	0.0145499	-0.0587903
sp|O01530|ASP6_CAEEL	0.0330682	0.0206014	0.0213531	0.0221056	-0.0245748	-0.0232566	-0.0903044	-0.0498259	-0.00469944	-0.0190084	0.0689515	0.0577874	0.0365184	-0.00320926	0.0474636	-0.0656983	-0.0320733	0.00105096	0.0766001	0.098278	0.0250692	-0.0282689	-0.0312951	0.0818096	-0.00775339	0.0215406	0.00841135	-0.0650116	0.0582587	0.0432422	-0.0867325	-0.0139558	0.0278404	0.0115545	0.0104882	0.0296996	0.0278631	-0.000827221	0.00573848	-0.0883047	-0.00921664	0.0324965	-0.00867653	-0.00512388	0.0171501	0.103052	-0.0235919	-0.0172428	0.0086062
tr|H2L0C0|H2L0C0_CAEEL;tr|Q86S39|Q86S39_CAEEL	0.033043	0.0216591	0.0119662	0.047196	0.00757463	0.0523143	0.0513995	-0.0276129	0.00725734	0.0379641	-0.0250668	-0.0271676	0.0203979	-0.0477213	0.0206701	0.0166543	0.025638	0.0203848	-0.0350475	-0.00260817	-0.0238821	-0.0657279	0.0354206	0.0431064	-0.0250422	0.0359712	0.0411886	-0.0274442	-0.0183981	-0.0656928	-0.0262344	-0.0605972	-0.0272064	-0.0410828	0.00413134	-0.0374468	-0.0341897	0.01863	-0.0463788	0.0106136	0.0668661	-0.0211097	0.0622716	0.115261	-0.0104409	0.041517	0.0162616	-0.0452209	0.00420862
tr|V6CJX7|V6CJX7_CAEEL;tr|V6CLC0|V6CLC0_CAEEL;sp|V6CLA2|HECD1_CAEEL;tr|V6CLA7|V6CLA7_CAEEL;tr|V6CIS4|V6CIS4_CAEEL;tr|V6CIS8|V6CIS8_CAEEL;tr|V6CL74|V6CL74_CAEEL;tr|V6CL75|V6CL75_CAEEL	0.0329727	-0.0101072	-0.0324076	0.0352821	-0.0359817	-0.0550822	0.0215137	0.023744	-0.0481954	-0.00565458	0.00654541	-0.00653569	0.0392618	0.0101989	0.0396469	0.0315098	0.0339193	-0.00887742	-0.0242836	-0.0126298	0.0483571	-0.00641983	-0.0561391	-0.0192159	-0.0600456	-0.0291404	0.0148549	-0.0141038	0.0489382	-0.00784935	0.0022852	-0.0016356	0.0007877	-0.00530284	-0.0644075	-0.110901	-0.0552213	0.117561	-0.0695153	0.0142239	-0.0373245	0.11282	0.0451569	0.0591093	-0.00103278	0.0190555	0.0116874	-0.115847	0.0249324
tr|Q966I7|Q966I7_CAEEL;tr|Q8MXU9|Q8MXU9_CAEEL	0.0329514	0.0118048	0.0111445	0.0103761	-0.0882776	-0.0139306	0.0134926	-0.0209972	-0.0111764	0.0599705	0.0187133	-0.00720027	0.0368539	-0.130517	0.0851726	0.0691111	-0.0050582	-0.0884677	-0.0266726	0.0897137	-0.112649	-0.0429197	-0.00435833	-0.0361412	0.0618202	-0.0576307	-0.0236138	0.0324825	0.0323009	0.0303398	-0.0188485	0.0298401	-0.00255031	-0.000963063	0.00831785	0.0307719	0.00945469	-0.0195676	-0.0207815	-0.0488451	0.00550403	0.0633935	-0.0580403	-0.051521	0.00198865	0.0154489	0.0165768	-0.00790329	0.0185794
sp|Q23120|RSP2_CAEEL	0.0328994	-0.0173256	0.0385762	0.0350382	-0.00312526	0.056011	-0.0134205	-0.0257616	0.0374501	-0.0416017	-0.0079314	0.0613272	0.0405742	0.00604866	-0.0469758	0.00543437	-0.0608434	0.0255135	-0.0236288	0.00976427	0.0191941	0.0116391	0.0191124	0.0253177	-0.0293011	-0.00193311	0.0178125	0.0299471	0.0780164	0.0301133	-0.0390984	0.012344	-0.0137382	0.0534891	-0.0255114	-0.0333544	-0.0373543	0.0578375	-0.0317118	-0.035812	0.0984976	-0.0572835	0.103572	-0.061857	-0.0741737	0.000906607	-0.0416628	-0.0229087	-0.00850498
sp|Q17430|SART3_CAEEL	0.032871	0.0244337	0.0196865	0.0358146	-0.0619024	0.017783	0.0143294	0.00285455	-0.033411	0.00712375	0.0373603	-0.0585059	-0.0732684	0.0087426	-0.0167635	-0.00308098	0.000257405	0.0652524	0.0269954	0.0718156	0.00198551	-0.0468799	0.0032232	-0.0240701	-0.0091533	0.0328098	0.00521736	-0.0634159	-0.0491733	-0.119853	0.0383512	-0.02413	-0.0189028	-0.0672428	-0.000776376	-0.0480017	-0.025199	0.0182232	0.0140514	0.074425	0.0335219	-0.036483	0.024879	-0.00322305	-0.0598582	0.0233772	-0.0403214	-0.0257644	0.0484945
tr|O02153|O02153_CAEEL	0.032761	-0.00987014	-0.0226349	0.0296097	-0.0156111	0.045598	-0.0774887	-0.0163532	-0.0119035	0.0939456	-0.017856	0.0449739	0.0322697	0.00689991	0.0122796	0.00996567	-0.0788509	0.0319438	0.0162038	-0.0156385	0.011979	0.00581407	0.0711793	0.0119141	-0.0369774	-0.0197801	-0.125834	0.0160185	-0.0143258	-0.0191263	-0.00318075	0.0087787	0.0537883	0.00806434	-0.0277157	0.0068686	0.0646046	0.0738911	-0.00232529	-0.00371974	-0.00611615	-0.0566359	-0.0617049	-0.00132476	-0.0316919	-0.00777716	-0.0226207	-0.0708511	-0.0665087
tr|Q20203|Q20203_CAEEL	0.0327584	0.0185481	-0.0277918	0.0260267	0.0249946	-0.0500734	-0.0689607	-0.0212959	0.0157781	-0.063714	-0.0754637	-0.0340572	0.060774	0.047945	0.0262907	-0.000826199	-0.00170426	-0.0482465	0.0108643	-0.0371241	0.0339346	0.0178849	-0.0187916	-0.00974151	0.0354916	0.0618114	-0.025293	-0.0122181	0.0493319	-0.0333474	-0.0123299	-0.0342857	-0.0238395	-0.0435245	0.0346828	0.046604	0.0539166	0.0122445	0.0190373	0.0325528	0.0214663	0.046705	0.0421722	0.0886007	0.0672577	0.00523993	-0.0365621	-0.0592468	0.0069011
tr|Q965Y1|Q965Y1_CAEEL;tr|U4PER3|U4PER3_CAEEL	0.0327064	0.0354747	0.0177407	0.0191886	-0.0220225	0.00629099	0.0193865	-0.00205199	0.00679068	0.0385573	-0.0471054	-0.025692	0.0510386	0.00635864	-0.0445746	-0.0311991	0.0653769	-0.0198094	0.00540732	0.00819483	-0.0917663	0.0296992	-0.0147768	0.0439631	-0.000154822	-0.0057384	-0.0430278	-0.00920961	0.00275253	0.0273246	0.0242758	-0.067878	-0.00542606	-0.0687852	0.0419417	-0.0350729	-0.00334851	0.0767801	0.0462907	-0.0214772	0.0599228	-0.0778063	-0.0240971	0.0716039	0.0374447	0.014826	0.0299926	0.0730843	0.0281187
tr|O01816|O01816_CAEEL	0.0326772	0.0208774	-0.0123109	0.0517574	-0.0108165	0.0196752	0.0440646	0.0237197	-0.0297689	-0.040486	-0.037775	-0.0108788	0.0723856	0.106792	0.0727009	0.00367673	-0.0290307	-0.0344086	-0.0155088	0.0551665	-0.0013892	0.00203499	0.0207323	-0.0608827	0.0103235	0.00601378	-0.0140494	-0.0453408	-0.0491166	-0.0188164	0.0997962	0.00600168	-0.0249954	-0.00399477	-0.0332522	0.00973163	-0.00508283	-0.00481502	-0.0299014	-0.0386685	-0.0356454	-0.0122386	-0.0714542	-0.0289457	0.00728241	-0.0251192	0.0771174	-0.0839453	0.0348772
sp|P34446|PAT2_CAEEL	0.0325935	0.0328386	0.0204698	0.0274997	-0.0042617	0.037519	-0.0330817	-0.0299496	0.0062931	-0.0181441	0.0207416	-0.0157848	0.0323985	-0.0477849	0.0301728	-0.0565942	0.0506176	-0.0692336	0.0473697	-0.0493094	0.0974801	-0.0631876	-0.032142	-0.0130006	-0.100247	0.0369074	-0.0193394	0.0222563	-0.0177762	-0.0474228	-0.0161976	-0.0420933	0.0273649	-0.0413719	0.0345186	-0.0269546	-0.0306385	0.00225602	0.0530866	-0.0278552	0.0769569	-0.0184678	-0.000589081	0.000197233	0.058384	0.0167762	-0.0262791	-0.0156573	0.0384969
tr|Q9XU97|Q9XU97_CAEEL	0.0325394	0.0265977	-0.000451332	0.00646931	-0.0254751	0.0669066	0.0417037	0.00194345	0.0882362	0.0222027	0.0312385	0.00922899	-0.0113483	-0.0189607	-0.0352942	0.11265	-0.0542807	0.0470057	0.0147125	0.0461567	-0.0304212	-0.0496783	-0.00600034	0.000503424	0.0342742	0.0403675	0.0313002	0.00483204	0.0511466	0.0817662	0.0299983	0.00837884	0.0108329	0.0123896	0.0992163	-0.00435781	-0.0311719	0.0675029	0.0438135	-0.0123722	0.0332539	-0.00921361	0.0327111	0.0108653	0.0217364	-0.0614267	0.0219264	-0.0777091	-0.00416619
tr|Q9UAY9|Q9UAY9_CAEEL	0.032535	-0.00933498	0.0441457	0.0433613	-0.0381102	0.00498932	-0.0287899	0.00732795	-0.0374527	0.0236562	0.00385434	-0.0535313	-0.0539201	-0.031114	0.0290415	-0.0502151	0.0388195	-0.0369154	0.0052273	-0.0440644	-0.06138	0.0593313	0.0132214	0.0187528	-0.0311528	-0.00556886	0.00951943	0.00854246	-0.0280273	0.0629444	0.0284521	0.0526953	0.0195256	0.00195509	0.00606396	-0.044307	0.0831964	0.0221382	0.0338789	0.0214825	0.0216037	-0.0342447	0.0117691	0.0949769	0.0120523	-0.00739279	-0.0705239	0.0578588	-0.0373665
sp|Q10033|YSI1_CAEEL;tr|Q8I4L0|Q8I4L0_CAEEL	0.032532	0.0100687	0.0231293	0.0213347	-0.0537223	0.0575575	-0.0705549	-0.0313903	-0.0177529	0.0208785	-0.0433282	-0.00634969	0.0572535	-0.062727	-0.0116494	-0.038187	-0.0197804	-0.0161262	-0.000154195	-0.0187771	-0.0603634	-0.0554421	0.0704225	0.0429621	0.0817482	0.0188156	-0.0157623	-0.0163851	0.0465796	0.017598	0.00603161	0.00711596	0.0218971	0.0313548	-0.0831253	-0.0361867	-0.0319577	0.00742371	-0.0321008	0.0223561	-0.0470239	-0.00568655	-0.127477	-0.0169115	0.0113023	0.00235592	-0.0369743	0.0102604	0.00204907
sp|Q19706|EIF3G_CAEEL	0.032517	0.00505422	0.0391992	0.0471802	-0.00393824	0.040779	-0.000921012	0.0274824	-0.00128529	0.0228517	-0.0610076	-0.00315919	-0.0296291	-0.0508705	0.0124556	0.0757828	-0.0271885	-0.0527721	0.0145251	0.0042955	-0.0309419	-0.0280278	-0.0198105	-0.0216984	0.0939668	-0.0843127	-0.0044253	-0.0435201	0.00317408	-0.0230435	0.0546086	0.0452759	-0.0896842	-0.0917549	-0.0492802	0.0388663	0.0195637	-0.0471547	-0.0233249	-0.0373066	0.0421586	-0.063102	0.0255353	-0.00405538	0.049178	-0.0102931	-0.0308303	0.0289896	0.00937708
tr|G4SPY1|G4SPY1_CAEEL;tr|G4SPY0|G4SPY0_CAEEL	0.0324769	-0.00335611	0.0384018	0.0590372	-0.0136484	0.0142189	0.0205494	-0.0290313	-0.0148312	-0.0337891	-0.00686673	0.00840282	-0.043361	0.0229562	-0.00551361	-0.00323524	0.0651552	0.0453762	-0.0294043	-0.0369098	-0.036182	-0.00618391	0.000448904	0.009432	-0.00935923	-0.0435547	0.0711099	0.0577535	-0.0362719	-0.0521448	-0.0323726	-0.0597948	0.0342147	0.00184409	-0.0421137	0.0264016	0.0341551	0.0785178	0.0180327	-0.0352023	0.0863193	-0.0186434	-0.0754106	0.0439159	-0.0382458	-0.0143317	0.0295176	0.0170798	-0.0179082
sp|Q93244|CYSK1_CAEEL	0.0324461	-0.00325798	-0.0570791	0.0217597	0.0197807	0.000862153	-0.0247749	-0.0126237	-0.0324331	0.00209897	0.00564831	-0.00937181	-0.0101144	-0.00552463	0.000798403	-0.0179776	0.0205415	-0.025756	-0.0275466	0.0492697	0.06585	0.0318286	0.0125919	-0.000684011	0.00916051	-0.0977118	0.0177011	-0.0643989	0.0341092	-0.0706517	-0.0362024	0.0678987	0.0331064	0.0464844	0.0318419	-0.0272006	0.0305939	-0.0449923	0.079958	-0.0109229	-0.0492551	0.00742629	0.0604779	-0.0686249	0.045526	-0.00647941	-0.0127081	-0.0205244	-0.000776519
tr|G5EGU1|G5EGU1_CAEEL;tr|Q8T3G5|Q8T3G5_CAEEL;tr|X5LQ30|X5LQ30_CAEEL	0.0323772	0.0247299	0.0371779	0.0100581	-0.0216498	0.0412069	-0.021194	0.00747296	-0.0276314	0.00034901	0.01036	0.023725	-0.0217587	-0.0165053	0.117787	0.042337	0.0475095	-0.0222196	0.011461	0.0454813	0.101016	-0.090016	0.00401433	0.0124617	0.0196399	-0.0173361	-0.0729607	-0.0174	-0.0316753	-0.00800814	-0.00281021	-0.034989	0.0104234	0.0852317	0.0128336	0.0823243	-0.0681239	0.0337953	0.0325177	-0.0220074	-0.01315	0.00663477	-0.0111464	0.00251468	-0.00786067	-0.0520163	0.0378236	0.0594544	0.0997373
tr|Q23382|Q23382_CAEEL	0.0323537	-0.0179507	0.00513617	0.0377868	0.0418695	0.0251238	0.00116373	0.0857536	-0.00800806	0.0810645	0.0523749	0.0381625	-0.00599972	0.0566904	-0.00330696	-0.0227168	-0.0188662	0.0364382	0.00852764	0.0501905	0.02929	0.0359499	-0.0691749	0.0101345	0.0284412	-0.0564638	-0.0110368	0.00545426	-0.0199904	0.000508151	0.0610296	-0.0617871	0.0459401	0.0590928	-0.0321155	-0.0930035	0.0146831	0.0425481	0.0404377	0.0103717	0.00957634	0.0179421	-0.000919854	-0.0191615	-0.00849189	0.0253203	0.0554248	-0.0158715	0.044382
tr|O17939|O17939_CAEEL	0.032335	0.0225786	0.0114686	0.0514653	-0.010162	0.00301867	0.015562	-0.0186416	0.00309993	-0.0104517	-0.00927981	0.105573	-0.022615	0.0191146	-0.0321962	0.0758494	-0.00656947	0.0438203	0.0589631	0.0346987	0.127803	0.0166781	-0.0687318	0.0135971	0.0473248	0.035898	-0.018148	0.0462942	0.00553929	-0.00845943	-0.0607211	0.000574025	0.0829045	0.025265	0.0135338	-0.061668	-0.0519321	0.0198521	-0.0353018	0.0679335	-0.0145657	-0.0364575	0.0240296	-0.0354922	0.023222	-0.0336127	-0.0030765	-0.0337641	0.0188387
tr|Q965N8|Q965N8_CAEEL	0.032329	-0.0306835	0.00574196	0.0424264	-0.00849403	0.025805	0.0125197	-0.0461484	-0.00380949	0.0527108	-0.00400107	-0.102497	-0.0554927	0.0101754	0.0535297	-0.00811294	-0.036108	-0.0502507	-0.0287737	0.00638889	0.0275034	-0.0342326	-0.042297	0.0412235	0.000999157	0.035732	0.00199879	0.0357149	0.0588992	0.0307389	0.0474423	-0.046617	-0.0515164	-0.0310538	0.0247271	0.0213812	-0.0135175	0.0528767	-0.000307011	-0.00467329	0.0340951	-0.0308291	0.031122	-0.0110744	0.0411442	-0.0548487	-0.0759701	0.00543142	-0.073242
tr|O62102|O62102_CAEEL	0.0322433	0.0117477	0.0377368	0.0385813	-0.00111658	0.0146893	0.0197447	0.0407039	-0.0755008	-0.00202486	-0.0766817	-0.00284751	0.085141	-0.0541259	-0.0132764	-0.0524828	-0.00186805	-0.0452304	0.0442781	-0.0230511	0.054913	-0.041138	-0.0462578	-0.0557427	0.0135955	0.0152588	-0.0116049	-0.0334944	0.0278014	0.0486635	0.00978777	-0.0151851	0.0433753	-0.0497471	-0.0123656	-0.0197382	-0.0275515	0.0343393	-0.0571456	-0.0483044	0.0154867	-0.00387592	-0.0516658	-0.0195494	-0.0240019	0.0316996	-0.00332947	-0.0259492	0.0262887
sp|Q20772|GCDH_CAEEL	0.0322343	0.00933838	-0.0483056	0.0137163	-0.0197616	0.0260811	0.022404	0.016581	0.0673318	0.0493263	-0.0267317	0.010869	0.0215846	-0.0117142	-0.110054	0.010181	-0.0124077	-0.0333971	0.018073	-0.0110612	-0.00655512	0.0448515	-0.0396389	-0.0228332	-0.0209425	-0.0390869	-0.0661938	0.0582046	-0.00077037	0.0481624	-0.089707	-0.0199444	-0.0613895	-0.0197992	0.0194696	-0.00961028	-0.0189084	0.00884457	0.0377149	0.0171154	0.0413105	0.0389657	-0.0382924	-0.0811811	-0.0128222	-0.032733	-0.0544728	0.0373314	0.0313641
tr|Q9N456|Q9N456_CAEEL	0.0322205	0.0308025	-0.0287425	0.0220256	0.0170446	0.0114088	0.0136803	0.0134551	-0.0969775	0.0210007	-0.0239493	0.0283836	-0.00124306	0.0592483	-0.0247796	-0.0178429	-0.0120427	-0.031247	0.0112918	0.0207534	-0.0146892	0.0118351	0.0392626	0.0321889	0.024055	0.0385339	-0.0475974	0.0501976	0.0215842	-0.079252	0.0191621	-0.0125587	-0.0167697	-0.0532848	0.00866328	0.0379267	-0.0281071	-0.0586443	0.0535901	0.0679392	-0.0119218	-0.00107327	-0.0480196	-0.0365172	0.0774511	0.062956	-0.0464254	-0.0797411	0.00145714
sp|P91079|SPTC1_CAEEL;tr|A0A0K3ARH7|A0A0K3ARH7_CAEEL	0.0322034	-0.0244262	-0.0447361	0.0111896	-0.0197386	-0.015188	-0.0620529	-0.0229218	-0.0115179	0.0307156	-0.054014	0.0120911	0.0146753	-0.018853	0.0259615	-0.0476076	-0.0726772	-0.0281535	0.00656769	0.0268714	0.0441957	0.0461928	-0.00261381	0.0324063	-0.0149139	-0.0318059	0.00792031	0.0443814	0.062357	0.0134798	-0.0548394	0.0103841	-0.0887448	0.0371001	0.00797923	-0.00994397	-0.0595719	-0.0718841	0.0129386	-0.00258456	-0.0173515	0.033656	0.0740308	-0.0318849	-0.0484468	0.0484151	0.0131387	0.039965	-0.0390651
tr|Q9XW37|Q9XW37_CAEEL	0.0321896	0.032058	-0.0205904	0.0278233	0.0189587	-0.0352547	-0.04904	0.0258358	0.0145727	-0.00853989	0.0174556	-0.0473031	-0.00770555	-0.0438622	0.00297153	-0.0739862	0.0875559	0.0322163	0.0266627	0.0471054	0.00365125	0.00150681	-0.0510911	-0.00661694	0.0242005	-0.0807055	0.0142089	-0.00269305	0.00356146	-0.0773944	0.0217771	0.000217485	0.0330254	0.0258059	-0.0649926	0.0361642	0.0345465	0.0656918	0.0542501	-0.0202004	0.048682	0.0548523	0.00946464	0.0205472	-0.0510123	0.0376559	3.83e-05	0.0209722	0.0128772
tr|G5ECF8|G5ECF8_CAEEL	0.0321751	-0.00680389	0.045113	0.0258185	0.0430406	0.00423459	0.00182851	0.0617183	0.0347752	0.0174962	-0.0245194	0.017728	-0.00874684	-0.131877	-0.0199185	-0.0490666	-0.0227944	-0.00455578	-0.044738	-0.0986335	0.0786677	0.0282498	0.0629165	0.0213636	0.0473106	-0.0120822	0.031381	0.028771	0.0751611	-0.0758767	-0.0557971	-0.039391	-0.0329196	0.0103001	-0.0213409	-0.0274557	0.00181442	-0.0431097	-0.0287233	-0.0209147	0.018535	0.0162454	0.00652555	-0.0359778	-0.0143991	-0.021915	0.0590149	-0.025336	-0.0282695
tr|A9UJN7|A9UJN7_CAEEL	0.0321397	0.0154642	-0.00148161	0.0460701	-0.0625443	-0.0262154	0.0684605	-0.0474214	-0.0123003	0.0368333	-0.0139598	0.0348219	0.02513	-0.0134462	0.0383192	-0.013614	0.0507097	0.00507886	-0.0552532	0.00625404	-0.0450716	-0.0510287	0.00797136	-0.0352647	-0.05386	0.0243205	0.0696706	0.0559238	-0.0813531	0.0143912	-0.0357518	-0.0290623	-0.00908906	-0.0115999	0.0295321	-0.0373445	0.0160269	0.025056	0.00184249	-0.044031	-0.0648427	0.0198475	0.0671335	0.0078468	-0.0670556	0.0403162	0.0243601	-0.00955001	0.0528422
tr|C7FZU4|C7FZU4_CAEEL;tr|C7FZU3|C7FZU3_CAEEL;tr|Q93791|Q93791_CAEEL	0.0321328	0.0167097	0.0275075	0.00444625	-0.0121298	0.0770851	-0.0651683	-0.0407379	0.00399098	-0.0344114	0.0488883	-0.0291462	0.050352	-0.0455362	-0.0456771	-0.00609527	-0.00349354	0.00308289	-0.001089	0.0103516	-0.0427278	0.0274506	-0.00139786	0.026259	0.0490225	0.00125738	0.00545602	-0.0153667	0.00848365	-0.0151699	0.0708698	-0.0076504	0.0561436	0.0956671	0.0016594	-0.111642	0.0141102	0.0598107	-0.0314116	-0.00885927	-0.0689213	-0.0208005	0.0512356	-0.0220771	-0.0292855	-0.0191099	0.0176117	0.0124156	-0.0240142
sp|Q95XX0|UBC13_CAEEL	0.0321173	-0.0220389	0.00877907	0.0541931	-0.0485548	0.00161668	-0.00869805	0.00209364	-0.00989311	-0.0666936	0.0165138	0.0316449	0.0501154	0.0715472	0.00838863	0.0193505	-0.0090288	-0.0442331	-0.0536665	-0.0129355	0.0111781	0.00519111	0.0243344	-0.0501303	-0.0744346	0.0168893	0.0429441	0.0787273	-0.0333312	0.0498673	0.060527	-0.0302572	-0.0255588	-0.027375	0.00916903	-0.00421135	0.035008	0.0211646	-0.0650997	-0.0313414	-0.0388169	-0.0578259	-0.0363619	-0.0881618	0.0294895	-0.00755962	0.0524834	0.00593302	-0.0304889
sp|O16264|PEBPH_CAEEL;tr|A0A0K3ASH2|A0A0K3ASH2_CAEEL	0.0320931	0.0105426	-0.0144463	0.0498517	0.0672121	-0.025866	-0.0149487	0.00422529	-0.0532623	-0.0245036	-0.0137315	0.0292426	-0.00184613	0.00985047	-0.0279012	-0.060455	-0.0902139	0.0518425	-0.0105485	0.0199944	-0.0773054	-0.0115536	0.0271291	-0.0151735	-0.00502261	-0.0112726	-0.00803459	-0.00402129	0.000714402	-0.011224	0.00326844	-0.0317037	-0.0537415	-0.0403994	-0.0502469	0.0593587	-0.0650528	0.0434419	0.0553783	0.0215712	-0.0727602	0.0207041	0.0143378	-0.0568124	-0.0254638	0.0149474	0.0385073	0.0509885	-0.0201257
tr|Q9TZ33|Q9TZ33_CAEEL	0.0320923	-0.0158197	0.0179882	0.0442635	-0.0145371	-0.0746054	0.0176386	0.00863521	-0.0396798	-0.0363803	0.0030755	-0.0549077	0.0290778	-0.0717547	-0.0164843	-0.0543519	0.0263449	0.0752548	0.0288906	-0.0185103	0.00882128	-0.0190245	-0.0555348	-0.0602993	0.0595023	-0.0138212	-0.0146955	-0.0153481	0.0260492	-0.0489479	-0.0175771	-0.00126542	-0.0365848	0.057819	0.0342584	-0.0475858	0.0760347	-0.00218887	-0.0633247	-3.19e-05	-0.0305369	-0.0465288	0.000112298	-0.0427881	0.0157982	-0.0144925	-0.0557891	-0.0345399	0.0176959
tr|Q95Q55|Q95Q55_CAEEL;tr|H2KZA2|H2KZA2_CAEEL	0.0320771	0.024568	-0.0273689	0.0329572	-0.0167061	0.0380524	-0.0293908	-0.0263442	-0.041307	0.074076	0.0139282	0.0400035	0.0466253	0.0178169	0.0777177	0.0587089	0.033004	-0.019363	-0.00551175	0.0287092	0.0265272	0.0179013	0.0479804	7.91e-05	-0.0139701	0.0483221	-0.0571716	-0.0521061	-0.100773	0.0494824	-0.0476603	-0.0685872	-0.00412493	-0.0258925	0.0295383	-0.0451122	-0.0295885	0.0149589	0.0265203	-0.0493923	0.00324645	0.00835562	-0.0161309	0.00209206	0.0189454	0.0039732	0.0391503	0.0166917	-0.0158349
tr|Q9GUP2|Q9GUP2_CAEEL;tr|U4PRN6|U4PRN6_CAEEL;tr|U4PBX5|U4PBX5_CAEEL;tr|U4PBK1|U4PBK1_CAEEL;tr|U4PBJ5|U4PBJ5_CAEEL;tr|U4PMD1|U4PMD1_CAEEL;tr|U4PES6|U4PES6_CAEEL;tr|U4PBY0|U4PBY0_CAEEL	0.0320693	0.0192819	0.00660893	0.0538435	-0.058968	-0.0239004	0.00829084	0.0255378	0.00988415	-0.0224597	0.0254091	0.0178639	-0.0486702	-0.0575626	0.0865363	0.00589692	-0.0341736	-0.0568529	0.0548887	-0.00108824	-0.0262567	-0.0941397	-0.0110144	-0.0138573	0.0770991	-0.00813395	-0.030287	-0.0233275	0.0672042	-0.00666072	0.0682228	0.0117534	-0.0194294	0.0134915	0.0287244	0.0318545	-0.0564407	-0.0405466	0.0261139	-0.0195021	-0.0240921	0.0607623	-0.0227005	-0.0324128	-0.0227599	-0.055912	0.0283685	0.0225113	-0.0452815
tr|G5EBJ8|G5EBJ8_CAEEL	0.0320384	-0.0227029	0.0423914	0.0183834	0.0239617	0.0259491	0.0130911	0.0438104	0.0689723	0.0186848	-0.00108615	0.0362596	0.0270134	-0.0687645	0.00161093	-0.0213095	-0.0293809	0.00113102	-0.0298957	-0.106108	0.0482435	0.00547685	0.0546476	0.0263218	0.00977684	-0.010526	0.0524714	0.0356974	0.0612401	-0.067533	-0.0139219	-0.0459384	-0.0232087	-0.00563756	-0.0545753	-0.0627529	0.0111095	-0.00386724	-0.0407056	-0.0825247	-0.0131989	-0.0195824	-0.000628445	-0.00917482	0.0232248	-0.0510196	0.05228	-0.0474961	-0.0393451
tr|Q7Z145|Q7Z145_CAEEL;tr|Q23487|Q23487_CAEEL	0.0320262	0.000586509	0.044739	0.0186276	-0.0137817	0.0458395	0.0234322	-0.00272295	0.0917548	0.0469665	0.00179761	0.00725101	0.00399851	-0.0298766	-0.0132726	-0.0146705	0.0468442	0.0149189	-0.0813637	0.0234767	-0.0403209	0.00274235	-0.0202077	0.0358114	-0.00394735	-0.0180673	0.045726	0.0095229	0.0158956	-0.110907	-0.0296709	0.027516	-0.0392722	-0.0042424	-0.0227671	0.0163652	0.0558447	0.0871372	0.0129972	0.0412295	-0.040374	0.0285492	-0.0521081	0.0419562	0.000724722	0.0234898	0.00622339	-0.0191142	0.065463
tr|Q9XUT0|Q9XUT0_CAEEL	0.0320073	0.0267868	-0.0104284	0.0286205	0.0126995	0.0713587	-0.00386028	-0.0614718	0.00615332	0.0313115	0.0049795	0.0384912	0.00517492	-0.00891328	-0.0409393	0.0656662	0.012095	0.0376208	-0.076869	0.0617682	0.00722199	-0.00650886	0.0102384	-0.0133767	0.0618867	-0.0123685	0.00716259	-0.00620353	0.0279144	-0.0699593	0.0542568	0.0373602	-0.00831391	0.0657567	0.0291081	0.0165351	0.00515788	-0.0459278	-0.057599	-0.00685651	-0.084463	0.0340012	-0.00659	-0.0388345	-0.00320659	-0.0556035	-0.00716043	-0.0120007	0.0712835
tr|Q17539|Q17539_CAEEL	0.0319549	0.018022	-0.000877323	0.0598402	-0.0147963	0.0118328	0.0632485	-0.0112976	-0.0271757	0.0134122	-0.0280262	0.0102763	-0.0118156	-0.0188222	-0.0732119	0.0936585	-0.0474047	0.0764165	0.0028412	0.0303908	0.0363531	0.0254976	-0.0650238	-0.0154704	-0.00763851	-0.0422478	-0.022072	-0.0396472	0.00761734	0.0183286	-0.00891761	0.0362955	0.0555131	0.0427347	0.0241497	0.00901788	-0.00611582	0.0527059	-0.00362119	-0.067624	0.0224602	0.0633194	0.0449999	0.0217589	0.0365077	-0.00410884	-0.0035167	-0.00774719	0.000426506
tr|Q9TXU7|Q9TXU7_CAEEL	0.0319532	0.0208883	0.026291	0.0354138	-0.06393	0.020577	0.0399149	0.0308844	0.0114015	-0.0325992	-0.0236036	-0.00450976	0.0156474	0.0533125	0.000151539	0.00322541	0.0379616	0.00296348	0.00193965	-0.069261	0.0322906	-0.00357093	-0.0201311	0.0257867	0.0969524	-0.0481104	0.0183069	-0.0419744	-0.00148667	0.0881138	-0.0258541	-0.046083	-0.019776	0.0341205	0.098295	0.0218949	-0.00944333	-0.0307212	0.0236789	0.0874231	-4.83e-05	0.0186263	-0.00867002	0.0204031	-0.049595	0.0586307	-0.0459171	0.0343679	-0.0254791
tr|Q95QV8|Q95QV8_CAEEL;tr|Q95QV7|Q95QV7_CAEEL;tr|Q95QV6|Q95QV6_CAEEL	0.0319517	-9.16e-05	0.0266943	0.0644675	-0.0133459	-0.0104644	-0.0176513	0.00243405	0.0127397	0.0192682	-0.0242106	0.0461523	-0.0693406	0.0327294	-0.00542636	-0.0196951	0.0298137	-0.0407839	0.0718264	-0.00348848	0.0424631	-0.00773704	0.0853971	0.00192188	-0.0775334	0.0404586	0.00926563	-0.0872563	-0.0255852	-0.0298074	-0.014868	-0.0201592	-0.00562259	-0.00728847	-0.0351082	-0.0673755	0.0558519	-0.0672171	0.0352383	-0.00503489	0.0501008	0.0285773	-0.0145405	-0.00694604	-0.0035859	0.0255599	0.0328808	0.0406302	-0.0248464
sp|Q21828|MPC1_CAEEL	0.0319392	0.0322671	-0.0112885	0.016523	-0.0290126	0.0349953	0.0606616	-0.0202568	0.0306465	0.0309981	0.000842981	-0.0467245	0.0367057	0.0264853	-0.0777437	-0.0375276	-0.0158569	0.0688777	0.0098702	-0.0165742	0.0181574	-0.0559905	0.00237131	-0.0132245	0.0584494	0.0532666	-0.00139607	-0.0162629	0.0776197	0.0293357	-0.0780615	0.0268143	-0.0245972	-0.0283972	-0.0532563	-0.0674299	-0.0289712	-0.0638263	0.00151865	0.0415711	-0.0228054	-0.066966	0.0096417	-0.0314567	-0.00756232	-0.0527618	-0.0199006	0.0291572	0.0240099
tr|Q20329|Q20329_CAEEL	0.031935	0.00885041	-0.00199828	0.035888	0.0664843	0.0248816	-0.0825637	-0.0327799	-0.0668603	-0.0165486	-0.0190893	-0.0376235	-0.00514571	0.0450493	-0.0388305	-0.00638084	-0.0284614	-0.0540748	-0.0200822	0.00679968	-0.0276737	0.0300811	-0.0109813	0.0382296	0.0433022	-0.0191375	0.0361407	-0.0325855	0.0431419	0.0398626	-0.0394297	-0.0879602	-0.0164681	-0.0978147	0.0705849	-0.0158375	0.00999744	0.0118998	0.0540461	0.00892884	-0.0151981	-0.00517087	-0.0188862	-0.00955398	-0.0470225	0.0161835	-0.00786302	-0.0384504	0.0275137
sp|Q94148|RAB10_CAEEL	0.0319292	0.0323071	0.0167429	0.00244353	-0.0315842	0.0462011	-0.000286813	0.00331054	-0.00189089	-0.00549862	-0.00366147	0.0207864	-0.000590681	0.0122548	-0.064993	0.00628441	-0.0514771	0.00302218	0.105167	0.0377568	-0.0617627	0.0113301	0.0416076	-0.0310327	0.0796448	0.0108695	0.0152071	-0.0207145	0.00865525	0.118096	-0.0373527	-0.0327654	-0.0130096	0.0604603	0.0092356	-0.0503532	-0.0188704	-0.00700105	0.0485251	-0.0386355	-0.087809	0.0697068	-0.0013837	0.0256795	-0.100111	-0.0171533	0.0293527	0.0305344	0.0322391
sp|P62784|H4_CAEEL	0.0319038	0.00211279	0.0419597	0.0334118	-0.0566755	-0.0083557	0.0480325	0.0356533	0.014066	0.0363944	0.0201783	0.00202601	0.0408469	0.0289512	0.0266213	0.00398292	-0.0116043	0.0933996	0.0614916	0.0349521	0.0189792	0.0166203	0.0774835	0.0496014	0.0416616	-0.013802	-0.00608824	-0.0455504	0.0101312	-0.031298	0.0389561	0.0712976	0.00785924	-0.0557137	-0.0914551	0.0110863	-0.0275827	0.0439064	-0.083306	-0.0289168	-0.0110898	0.0505634	0.0102787	-0.00474155	0.0136419	-0.0191525	-0.0729477	0.00444932	-0.0288225
sp|Q93873|NDUS2_CAEEL	0.0319001	-0.0087456	-0.0399667	0.0347279	-0.0436338	0.0426971	-0.0241293	0.0132305	0.0684826	-0.0351107	-0.00901456	-0.0312393	0.0346268	0.0316112	-0.0401842	-0.0209519	-0.0404064	0.0220933	0.0366772	0.0787332	0.0372139	0.0143779	-0.00563742	-0.0647113	0.0369666	0.0482936	-0.0279592	0.0441128	-0.00508985	-0.0314911	-0.0429259	0.0233583	0.0321106	0.000134772	0.00125549	-0.0488655	0.0490373	0.0290321	-0.0412595	0.0188936	0.0828934	-0.031536	-0.00317499	0.0294239	-0.0754243	-0.0366134	-0.0235699	0.0413033	0.0159508
tr|Q9TXK1|Q9TXK1_CAEEL	0.0318423	0.036451	0.00556788	0.0216767	0.0248432	0.0333939	0.00141088	-0.0517644	-0.0432746	0.0276202	-0.00247421	-0.0164531	-0.0172086	0.0408009	-0.00808444	-0.0273667	-0.0640009	0.0511204	-0.00115069	-0.040839	0.0384532	-0.0363195	-0.0929698	0.0172072	0.0313424	-0.0360742	0.0314332	-0.0743297	-0.0738082	0.0323812	-0.00959061	-0.0212212	0.00706948	-7.52e-05	0.0185401	-0.0538431	-0.0198152	-0.0312639	-0.0585247	-0.0388502	-0.00613779	0.0121275	-0.101658	0.0360039	0.00230785	-0.007863	-0.0359484	0.0245291	-0.027162
tr|G5EBH7|G5EBH7_CAEEL;tr|H2L0I1|H2L0I1_CAEEL	0.0317531	0.0201524	-0.0101691	0.012218	0.0436357	0.0257048	-0.0461472	0.0725053	0.0250109	-0.0746097	-0.117019	-0.0572179	0.09403	0.0432684	0.0233326	0.0264549	0.0119293	-0.032916	0.0343272	0.0643653	0.0251897	0.026836	0.0470968	0.0112967	0.0220298	0.000743082	-0.0225749	0.0216075	0.024349	0.0414482	-0.0130692	0.0130073	-0.0099445	-0.0294399	0.0299642	-0.0705463	-0.0105418	-0.0016979	-0.0438104	0.0102696	0.0093727	0.0345863	-0.00430951	0.00711092	0.0184499	0.0325079	-0.080364	-0.0747176	-0.0278994
tr|Q9TYP9|Q9TYP9_CAEEL	0.0317327	0.0268197	0.00786048	0.0344815	0.0317754	0.0395119	-0.0654732	0.0241217	0.0162554	0.0212405	-0.0302617	0.0433925	0.04699	0.0129715	0.0871464	0.0195913	-0.0465217	-0.0126389	-0.0934915	-0.0622377	-0.0260527	-0.0275325	0.062572	-0.0689512	-0.0677447	-0.0485239	-0.0633477	-0.0256975	-0.00599868	0.023212	-0.0238014	-0.0289712	0.000466515	-0.0212485	-0.00450175	0.0080628	-0.0257298	-0.0692264	0.0258643	-0.000740567	-0.00628636	-0.0130558	-0.0412483	-0.00445817	0.00256659	-0.0553591	-0.0263885	0.0493587	0.0181384
tr|Q9XVX5|Q9XVX5_CAEEL;tr|Q86D99|Q86D99_CAEEL	0.0316883	-0.0122209	-0.0302608	0.0278447	-0.0763943	0.0349476	0.00105076	-0.028225	-0.0237999	-0.0221441	0.0152293	0.0581216	-0.0517559	-0.00231235	-0.0350506	0.0349583	-0.0238427	-0.0546165	-0.0903768	-0.0478424	-0.0185752	0.0178426	-0.0261716	-0.0128707	0.00104594	0.0368064	-0.0498625	-0.0259679	0.0319269	-0.00803298	0.00509349	0.00584196	-0.0807037	0.0341499	0.0391788	-0.0548698	-0.0750103	0.000353687	0.0261411	-0.036858	0.00252376	-0.0126075	0.020767	0.00518758	-0.049475	0.0252859	-0.00521247	-0.0450365	0.0124888
tr|Q8WQD8|Q8WQD8_CAEEL;tr|Q21614|Q21614_CAEEL	0.0316342	-0.0284374	-0.00778883	0.0170622	-0.0180429	0.052247	-0.0428787	-0.01426	-0.016215	-0.0325447	0.080975	0.0168299	0.105196	-0.103934	-0.018554	-0.00217936	0.0291767	-0.0310001	0.0162104	0.0260853	0.00959118	0.00155051	-0.00991479	-0.0367435	0.108564	0.0393038	0.040355	-0.0475945	0.00892583	0.0380713	-0.0195149	-0.0328299	-0.00938942	0.00810667	0.00281535	0.0214949	0.0383094	-0.0498369	-0.0792278	-0.0320585	0.0389758	0.00882054	-0.032917	0.0162831	0.0104445	0.0980243	0.0259266	-0.0358676	-0.0450247
sp|O01504|RLA2_CAEEL	0.0315368	-0.0392906	-0.0067518	0.0252435	0.0280912	0.00797833	0.0143638	0.00170326	0.0603051	0.0528345	0.00813942	0.0339248	-0.0143346	-0.00759324	-0.0307205	-0.0607959	0.0329475	0.0428132	-0.0589369	-0.00572088	0.00995164	-0.0304262	0.0115575	-0.0198999	-0.0433654	-0.0268489	-0.0126	0.0284019	-0.000671039	0.00120083	0.0226058	0.0530809	0.0468296	-0.0463953	0.0220705	0.00221813	-0.0364183	0.0140364	0.0426457	-0.0217345	-0.0482512	0.0229035	-0.0398209	0.0611387	0.0478905	0.0861484	0.0465354	-0.0187566	-0.05874
sp|Q03206|RAC1_CAEEL;sp|Q94124|RAC2_CAEEL	0.031527	0.0147946	0.0122773	0.0360693	-0.0483475	0.0662159	-0.0437797	-0.00274553	-0.0556495	0.050719	-0.0264752	0.00989236	-0.0118455	0.0223318	-0.00456639	0.001938	0.0529339	0.0509393	0.0578098	-0.0105759	0.00734076	-0.0373923	0.00187943	0.0078663	-0.0222531	0.0192243	0.0492277	-0.0119116	-0.0121178	0.0316629	0.036729	0.0687139	0.0162932	0.0114045	0.0612092	0.0623739	0.000317654	0.0210984	-0.0376123	-0.0843786	-0.0197937	0.0369333	-0.0659684	0.0719697	-0.0355519	0.0456077	-0.012397	-0.0620971	-0.000133724
sp|Q9XUP3|EIF3K_CAEEL	0.0315267	-0.0115845	-0.00745466	0.0586111	0.0622674	-0.0169303	0.0191423	-0.00641014	0.0422315	0.0190036	-0.0394081	0.00185437	0.024065	-0.0269062	-0.0284777	0.0377936	0.029497	-0.0261635	0.0237365	-0.0388166	0.0361926	0.047023	0.00153009	0.00641242	-0.0301374	-0.0545661	0.0150964	-0.03667	0.0805793	0.01762	0.0276177	0.0131082	0.0551086	-0.0035337	-0.00827945	-0.0763215	0.020627	0.0609799	-0.07997	0.00954347	-0.0850259	-0.0103058	-0.0395161	-0.0393476	0.0489796	-0.0381419	-0.0361799	-0.0273665	-0.0192611
tr|G5EE67|G5EE67_CAEEL	0.0315249	0.0356172	-0.0106482	0.00627299	0.0279444	0.0448998	0.0122519	-0.00755922	0.0118538	0.0126059	-0.0517225	-0.0410402	0.0193688	0.0840705	-0.0120499	0.0147909	-0.0195763	-0.0178906	0.0848418	0.0353263	0.0605831	-0.0447625	0.0161453	-0.0306214	0.0330187	-0.0121627	-0.00990911	0.0194065	0.0203304	0.0507185	0.0507466	-0.0172933	0.0336985	0.0495176	0.0359838	-0.0122461	-0.00246475	0.0192476	-0.0494301	0.0029088	0.0394392	0.0550639	0.00891233	-0.034545	0.000799497	-0.0481052	0.0103267	-0.0222271	-0.00608498
tr|Q20634|Q20634_CAEEL	0.0314961	-0.0123017	0.00594603	0.0211674	-0.0480644	0.0817982	0.00670474	0.0399755	-0.0024557	-0.0351097	-0.00983815	-0.0881767	-0.0098907	0.026175	0.0708103	0.0390721	-0.0248932	-0.0121817	0.00403033	-0.030931	-0.056578	-0.0772944	-0.0199874	0.0440017	-0.00698732	-0.00977851	0.0888748	-0.0758171	0.0211913	-0.0217973	-0.0249655	0.018538	0.0393654	0.014802	-0.0149814	0.011654	-0.117943	-0.0145131	-0.018675	-0.0140588	0.0220562	-0.0531712	-0.0369183	-0.017525	0.0254584	0.0207914	0.0669134	-0.046449	0.00805618
tr|O17893|O17893_CAEEL	0.0314547	0.029412	-0.00595523	0.00923269	-0.0340634	-0.0334186	-0.0660397	-0.0264502	0.0878722	-0.0776055	-0.0500867	0.0255011	0.0271849	-0.0358383	0.00889694	-0.0337947	-0.0264393	-0.0569313	-0.00755616	-0.0323848	0.0621179	0.0360478	0.00655424	0.00340609	-0.0329978	0.0645441	0.0577134	0.0343448	-0.0575852	0.00442385	0.00650582	0.0352587	-0.0303976	-0.0267297	0.0314424	0.038932	-0.0248752	0.0457797	-0.033801	-0.057208	-0.020219	-0.0322461	0.0147908	0.0287662	-0.00645793	0.0558314	-0.0136152	0.0297567	0.020537
sp|P90789|NDUB7_CAEEL	0.0314459	0.017011	-0.0207628	0.0334889	-0.00806126	0.022542	0.0119282	-0.0562898	0.113647	0.0535046	-0.0439858	0.0101847	0.0645081	-0.0217378	-0.01091	0.0652693	-0.0323974	-0.08084	0.0496002	0.01122	0.0118687	0.0104658	0.093123	-0.0377194	-0.00277086	-0.00839306	-0.02993	-0.00177618	-0.0521163	-0.0437124	-0.00918563	0.0451102	-0.0301991	-0.071115	-0.039352	0.0642616	-0.0283712	0.00068922	0.0162094	-0.0400338	-0.0115698	-0.00699771	-0.0165818	-0.0237865	-0.0124259	-0.0113083	0.0296115	0.022589	-0.0202853
sp|Q09531|YQP4_CAEEL	0.0312917	-0.0182022	0.000625884	0.0436157	0.00567699	0.0778682	-0.0244503	0.00140551	0.00346155	-0.0491031	-0.03649	0.0480206	0.00214831	0.00333496	0.0549624	0.0137887	0.0593596	-0.076636	0.00226345	0.020126	-0.0609695	0.00798229	-0.00926642	-0.0204668	-0.0358711	-0.00939096	0.0118676	0.0178942	-0.0650001	0.00805927	-0.0433881	-0.0312013	0.0624044	1.48e-06	0.0870364	-0.0193472	0.0351501	-0.0176562	-0.0273616	0.0420782	0.0391968	0.0372452	0.0114073	-0.00762157	0.00201475	-0.056337	0.0413524	-0.0284688	0.0146192
sp|P34526|YM65_CAEEL	0.0312903	0.00938156	-0.0435778	0.0505177	0.00811693	0.00923936	0.0193561	-0.00355107	-0.0374362	-0.0355428	-0.0220921	-0.0350031	-0.0326433	-0.0120285	-0.0367991	-0.00520474	0.0133854	-0.0177429	0.0749151	-0.084406	0.00915864	-0.00679237	-0.0479476	0.00569771	0.0204689	0.0148382	-0.0151471	-0.0290659	0.0458244	-0.0115794	-0.0681144	0.0959501	-0.0433057	-0.0638822	0.00605722	-0.00285528	0.0355428	-0.0152065	0.0128593	0.00571794	0.0185099	-0.0186715	0.0178066	0.0576473	0.0208172	0.0795148	-0.0829702	-0.0606587	0.0202736
sp|P34640|DDX55_CAEEL;tr|H2FLF4|H2FLF4_CAEEL	0.0312271	0.00159673	0.0336877	0.055368	-0.0134149	-0.0324632	-0.0223668	0.00733712	0.0163114	-0.0513286	0.0618731	-0.0985166	-0.0147618	-0.024435	0.0316952	-0.0105276	0.0121521	-0.0303776	-0.0398634	0.027414	0.0571657	-0.0229773	-0.0681342	0.072012	0.0483442	0.0245003	-0.0330512	0.0226739	0.0323082	-0.0169493	-0.00691313	0.0365132	-0.00840567	-0.0276259	0.0200915	0.00645863	-0.0188883	0.0289485	0.0353446	0.0529135	-0.0573098	0.0486332	0.0166799	-0.0161567	-0.00116278	-0.0472136	0.0148272	0.0109612	-0.0168489
sp|P40614|MPCP_CAEEL;tr|G5ECU3|G5ECU3_CAEEL	0.0312206	0.00386485	-0.05276	0.0214428	-0.0110623	0.00383402	-0.0411648	0.0919996	0.0227148	0.0153272	-0.0289917	0.025115	-0.0252238	-0.00823805	0.0294758	0.0616657	-0.0633913	0.0652267	0.00740126	-0.0156826	0.00558014	-0.033267	0.0270598	0.0485424	0.02239	0.0232538	-0.0157778	-0.050888	-0.0402674	-0.00856973	-0.0581431	0.0355952	0.0357497	-0.0268227	0.0116659	-0.0329488	0.0212881	0.0366924	-0.0913588	0.0293642	0.00276373	-0.0362483	-0.0140034	-0.0166436	-0.0239267	0.0338536	0.0220241	0.0608061	0.0447465
tr|A0A7I9BCB0|A0A7I9BCB0_CAEEL;sp|Q09359|YS11_CAEEL	0.0311648	-0.00180746	-0.0502565	-0.00475966	0.00893237	0.0717563	0.0273386	0.0179831	-0.0315029	0.0373923	-0.0262497	0.0297713	-0.0791538	-0.0129724	0.0339202	0.0335958	0.0422025	-0.0352935	0.0222423	0.0416837	-0.0136839	0.00578899	0.0424607	-0.0325368	0.0425521	0.024294	0.00611368	0.0544867	-0.00324945	0.00755378	-0.0641479	0.01419	0.0430917	0.00266098	-0.0388566	0.0446913	-0.0371388	0.0315633	0.00479971	-0.0176218	0.00950102	-0.0330629	-0.0909289	-0.0200282	0.0174171	0.0127189	0.0386684	-0.0604796	0.0094436
tr|O44782|O44782_CAEEL	0.0311342	0.038062	0.00523048	0.0269894	-0.0273729	-8.93e-05	-0.0132925	-0.00310577	-8.18e-05	0.0905887	-0.0340114	-0.00684336	0.0097156	-0.0276646	-0.00764609	-0.0358045	0.024876	-0.0311953	0.016909	0.0144053	-0.00532734	0.0812173	-0.000359918	0.0381304	-0.0295683	-0.00790029	0.00456922	-0.0228076	0.0363566	-0.0054997	0.00142746	0.0563708	-0.00905476	0.0560167	0.0642376	0.0623605	0.0570314	0.101972	-0.0945146	0.0496558	0.0204767	-0.0167368	-0.0124316	0.0615737	0.00446953	-0.0233795	0.0180782	0.0526192	0.0700354
tr|Q9BL27|Q9BL27_CAEEL	0.0311196	0.000106379	-0.0429498	0.0407247	-0.0218456	-0.0275408	0.0404477	-0.0668844	-0.0458272	0.0381134	0.013698	0.00206479	-0.0248371	0.02204	-0.00278656	-0.0410699	0.0353278	-0.0474744	-0.0743579	-0.0448855	-0.003351	-0.0382858	-0.0137629	-0.0393307	0.0140815	-0.0296897	-0.00504167	-0.0522789	0.0147842	0.0302579	0.112013	0.00643798	0.0348224	-0.0163284	-0.0612399	-0.0336222	-0.0578938	0.0445868	0.00541829	0.0373517	-0.00958356	-0.00912941	0.027353	-0.0159979	-0.0489701	-0.0499906	0.0284143	0.0341143	0.0654129
tr|O61815|O61815_CAEEL	0.0311141	-0.0177993	0.0129688	0.0523417	-0.00869653	-0.0591274	-0.0151935	0.0193641	0.0204505	-0.0259645	0.0643696	-0.0535661	-0.0440461	-0.0890221	0.0467106	-0.0298092	-0.0363353	-0.00757134	-0.0135337	0.0706841	-0.0198423	0.0148637	0.0107175	-0.0119723	0.0123452	-0.0166776	-0.0451186	0.035016	0.00945517	-0.0184581	0.0581914	0.0023076	-0.00694981	-0.0717576	0.0394462	0.011394	0.00370119	0.0673899	0.0246698	0.00272439	0.0699088	0.0288786	-0.0281513	-0.00181108	-0.0673204	-0.00416121	-0.00132374	0.0701036	-0.0802652
sp|O61820|EIF3E_CAEEL	0.0311064	-0.0120755	0.0190435	0.056673	0.0480056	-0.000898057	-0.00214978	0.0496691	0.00748973	-0.0312721	-0.0516567	-0.0366867	-0.0393172	-0.034535	0.029589	0.054771	-0.0629436	0.0186978	0.0486651	0.0949912	-0.0115273	-0.0194056	-0.0552052	-0.00779468	-0.00321988	0.0278554	-0.0177244	-0.033471	0.071348	-0.0559779	0.0554753	-0.0256057	-0.00743612	-0.0716141	0.0180603	-0.0339482	0.0587151	0.000863092	0.013387	0.0129105	0.0328571	-0.020917	0.027512	0.0351606	-0.0414289	0.00100733	0.00671644	0.0273186	-0.0591548
sp|Q9N4D8|NLP40_CAEEL	0.0310134	0.0392466	-0.0222811	-0.00976209	0.0174796	0.00402465	0.0224748	0.034247	0.015197	-0.00428519	0.0376127	-0.0171536	-0.0355728	0.0225873	-0.0230742	0.0311294	0.0519245	-0.0639363	0.0519145	0.0154579	0.0295694	0.0302257	-0.0233384	0.0388524	0.00503916	0.036186	-0.0324519	0.015646	-0.0117297	0.0798717	0.0238861	-0.112346	-0.0755745	-0.00271922	0.075439	-0.019974	-0.0846681	-0.0332218	0.0444718	0.0323737	0.0466715	0.0319882	0.0274637	-0.0100971	-0.0101918	0.0055721	0.0619078	-0.00104654	-0.00849213
sp|O61955|IF4E3_CAEEL	0.0309663	0.00630478	0.0118801	0.0467928	-0.0542783	-0.0689328	0.0248802	0.00294841	-0.0315322	0.028884	0.0247163	-0.0610619	-0.0212357	-0.0164685	0.0288494	0.0185575	-0.0226841	0.0154407	0.0169409	-0.0395689	0.0460206	0.0124857	-0.019802	-0.0402035	-0.00726683	0.00294642	-0.0356329	0.0663969	-0.0170435	0.0694732	0.00820381	-0.00127904	-0.0130147	-0.010545	-0.0446687	0.0649812	-0.0795197	0.0259275	-0.0156702	-0.0626575	-0.0588581	0.0327794	0.0152618	0.0154528	-0.0113391	-0.0428257	0.00348216	0.030891	-0.068401
tr|Q18886|Q18886_CAEEL	0.0309628	0.0358008	0.0104608	0.0251917	0.0191202	-0.0247634	-0.0544344	0.0114008	0.0458868	0.0543981	-0.0074862	0.00172167	0.00842525	-0.0175489	-0.0704933	0.00521897	-0.0131568	0.00904738	-0.0192682	0.0349834	-0.0072036	0.0311309	0.0276207	0.00960366	0.0179087	-0.00164934	-0.0765058	0.0239432	0.00054335	0.0534449	-0.0426858	-0.0543146	0.0619425	0.0295797	0.0519048	-0.0417968	-0.0496911	-0.0815273	-0.0253476	0.0426661	-0.0531641	0.0269362	-0.0195776	-0.015417	0.0256385	0.0307665	-0.0477178	0.0249457	0.105986
tr|Q3Y400|Q3Y400_CAEEL	0.0309459	0.0248939	-0.012182	0.0496959	-0.0572841	-0.00718028	-0.000120348	-0.0330735	0.0291707	0.0206745	0.0128865	0.040396	-0.0485727	-0.042323	-0.0210372	0.0670633	0.0431218	-0.00588063	-0.0612391	0.0165003	0.0240416	-0.068975	-0.0246158	0.0267791	0.0042988	-0.0142332	-0.0217838	0.0428756	0.0338501	-0.0342279	0.0198384	0.0672197	-0.0193367	0.0345833	0.0127299	-0.0162408	-0.0404678	0.0331363	-0.00678888	-0.0141288	0.0192395	-0.0364601	0.0808697	-0.00657018	0.00331179	-0.0123027	0.0464022	0.00113898	0.0284665
sp|G5EEH9|NUP98_CAEEL	0.0309178	0.000384991	0.00857969	0.0711615	-0.0137217	0.000872058	0.00149047	0.0115559	-0.0140253	-0.0291375	-0.0217789	-0.00553276	-0.107276	0.0160101	0.0236379	-0.0969714	-0.0808021	0.00802674	-0.0487662	0.0222869	-0.0164679	0.0317283	0.0537216	0.0243029	0.0686982	-0.025054	0.0539803	-0.00589071	-0.0115118	0.0476401	0.00267563	0.0297461	0.042369	-0.0385953	0.0184961	-0.0153747	0.0818709	0.00937449	-0.0301097	0.0152529	0.00398878	0.0131351	0.0302785	-0.0491991	0.0902434	-0.0337776	0.0580256	0.0436894	0.0378606
sp|Q19877|RS23_CAEEL	0.0309139	-0.040823	-0.00050092	0.0157385	-0.0249326	0.0221803	0.0188529	0.0107514	-0.0556827	-0.00996726	0.0171684	-0.0269892	-0.0225435	0.0115054	0.0238233	0.0141453	0.0100414	0.0116705	-0.00245174	-0.0204698	-0.0451214	-0.0113576	0.0228983	-0.0382219	0.0402143	0.0250792	0.0431541	0.000906815	0.0309065	0.0196908	-0.0602283	-0.0196682	0.0381484	-0.0263116	0.00201846	0.0389633	0.0534959	-0.00949289	0.0909599	0.0101194	-0.0109608	-0.000264953	0.0608677	0.0140848	0.0506461	0.0112597	-0.0729613	0.0508966	0.00833755
tr|Q93568|Q93568_CAEEL	0.0308994	-0.0119652	-0.0146486	0.0603336	-0.0320291	-0.00879557	-0.0248103	0.0107618	-0.0633441	-0.0357027	0.0230423	0.0239178	-0.0580119	0.0401922	-0.00276086	0.0574526	-0.0647805	-0.0229754	0.060448	-0.0677326	-0.0401165	-0.0778993	-0.0135704	0.0268748	0.00554248	0.0557509	0.010779	-0.0229562	0.0597508	-0.0124167	0.0545376	-0.0250806	0.028352	0.020987	-0.00608842	0.00229605	0.00929527	-0.0489216	0.0168014	0.010882	0.0579903	0.0222151	0.006709	0.0106063	0.00584708	0.0494797	-0.0226233	-0.0303646	0.00446432
tr|Q86CZ7|Q86CZ7_CAEEL;tr|A0A061AE99|A0A061AE99_CAEEL;tr|A0A061AD47|A0A061AD47_CAEEL;tr|H2L2L1|H2L2L1_CAEEL;tr|O18221|O18221_CAEEL	0.0308799	0.0290769	-0.0184349	0.0128816	0.0299986	0.063604	0.00888696	0.00852076	0.0402988	0.0732202	0.0140955	0.00730016	0.0207707	-0.00435161	0.0331573	0.00907812	0.0107234	-0.0631713	0.047306	-0.000111665	-0.0391642	0.0376617	-0.0698617	0.0264686	0.0524993	-0.0570932	-0.00141003	-0.00358448	0.0673474	0.0185108	0.0243066	-0.0855181	0.0124493	0.0257547	0.0363613	-0.0455409	0.0497729	0.00859298	0.0309596	0.0246599	0.0462704	-0.0770936	0.00577051	0.0438319	-0.00549331	0.00484898	-0.0304937	0.0390506	-0.00183636
tr|P91340|P91340_CAEEL	0.0308461	-0.0172999	0.0237048	0.049458	-0.0462609	0.00901383	-0.0252715	-0.0141222	0.00430075	-0.0173595	0.0552814	-0.0712587	-0.0736303	-0.00688571	0.0879362	-0.0170222	0.0252925	-0.000221945	-0.0228415	0.0472595	0.0192683	0.0226907	-0.0403766	0.0518296	0.00497156	0.0208218	0.0160974	0.0386149	0.0224378	0.0205406	-0.0292494	0.00988339	0.0325213	-0.0769547	-0.059706	-0.00967122	-0.0407572	0.0440482	-0.0333135	0.0385824	-0.0422941	-0.0150282	-0.0364811	-0.0108692	-0.00188715	-0.0422019	-0.0352139	0.0957018	0.00236163
sp|Q9NDC9|LIS1_CAEEL	0.0308174	0.0343599	0.000949767	0.035985	-0.00435462	0.0279177	0.0421154	-0.0506484	-0.0281787	-0.0231631	0.00318451	0.0168996	-0.0212507	0.0496144	-0.0401487	0.0138586	0.0287137	0.0188196	-0.0050105	-0.00827679	-0.0273861	-0.0171487	-0.00499325	-0.0227327	-0.018723	-0.0279242	-0.0131963	0.0413186	0.0898716	-0.0432475	-0.0466433	0.0297178	0.0292041	0.056107	-0.00172018	0.0404555	-0.0748119	-0.037056	0.00690107	0.0603263	0.0276208	0.0277397	-0.0345472	0.0239859	-0.0672853	-0.0572334	-0.0344634	-0.0490193	-0.0362784
tr|G5EDI2|G5EDI2_CAEEL;tr|G5ECZ2|G5ECZ2_CAEEL;tr|Q7JLB1|Q7JLB1_CAEEL	0.0307579	-0.00986278	-0.0472002	0.0304081	-0.0163839	-0.0347428	0.0466392	-0.0100559	0.0079206	-0.0343022	0.0750127	0.0257148	0.0780645	-0.0601507	0.0536687	0.0230185	-0.0439317	-0.0217585	-0.0135808	0.0362773	-0.0142136	-0.0193143	-0.0226237	0.0025215	-0.0800545	-0.00345881	-0.020896	0.0171149	0.0229885	-0.022223	0.0402717	0.0314188	-0.0229045	0.0319913	0.0707722	-0.0262238	-0.026741	-0.00961041	-0.00702044	-0.028229	0.0250628	-0.0124092	-0.055933	0.0341817	-0.0232066	0.0269173	-0.0699516	0.0636623	0.0498371
tr|Q5FC69|Q5FC69_CAEEL;tr|Q8MP09|Q8MP09_CAEEL;tr|Q9XX97|Q9XX97_CAEEL	0.0307517	0.0063847	-0.0258601	0.0412503	0.0754099	-0.00626174	-0.0168279	0.0078308	-0.0568386	-0.05844	-0.024513	0.0133364	-0.0386668	-0.000463781	0.0216906	0.00477525	0.0248479	0.0772817	-0.0216767	0.0293397	0.0708837	0.00279357	-0.0160044	0.0155979	0.0350734	0.0345549	-0.0105016	-0.042255	0.00229304	-0.0109001	-0.0289212	0.0817798	0.0925039	-0.00925451	-0.0366725	-0.0437782	0.000532483	-0.0256298	-0.0152061	-0.101793	0.0271056	-0.0312455	0.0620911	0.0404969	-0.00555612	-0.0463551	0.0195016	0.00147198	0.0393099
tr|O18089|O18089_CAEEL	0.0307215	-0.013767	-0.0432826	-0.00720593	-0.0382612	-0.0452535	0.00195417	-0.0877963	-0.0102148	-0.0567658	-0.0241829	-0.0259651	0.00750235	-0.0271391	0.00303325	-0.0171148	0.0176671	0.0185846	0.02257	-0.0395624	0.0284394	-0.0161796	0.0023828	0.101386	-0.0465707	-0.0708602	-0.109365	0.0459908	0.0339097	-0.0293806	0.0124018	-0.0455262	0.035316	0.0117459	-0.0230514	-0.0448845	0.0173026	-0.0693928	0.0249166	0.0108835	0.0149105	0.030066	-0.00402233	0.0129207	-0.0371543	-0.0298189	-0.0629903	-0.0177041	-0.043654
sp|P34645|YOQ7_CAEEL;tr|Q9U5B5|Q9U5B5_CAEEL	0.0306153	-0.00281816	0.0390777	0.0143315	-0.03745	0.054988	-0.021335	0.00649628	-0.0182111	-0.112018	-0.0243776	-0.0222675	0.0701784	-0.0831044	-0.0324881	-0.045358	-0.0150156	0.0105936	0.0613024	0.0255459	0.0384343	-0.057169	-0.021817	0.0496094	-0.00898261	-0.0305207	0.0233461	0.0561981	0.0142428	-0.00533974	0.038466	-0.0472433	0.0895431	-0.0296748	-0.0374985	0.00655994	0.0175899	0.0114658	0.0207061	0.00299585	-0.00855393	0.0207587	-0.0310645	-0.0073712	-0.00849601	-0.014389	0.00476664	-0.0396871	-0.0276504
sp|Q21153|CMC1_CAEEL	0.0305727	0.029066	-0.0255774	0.0196557	-0.0404085	0.057339	-0.0148522	0.0299654	0.0161745	0.0298283	0.00323937	0.0254851	-0.0652681	-0.0370975	0.0408956	0.066087	0.075547	0.0298711	-0.0132687	-0.00817169	-0.0206219	-0.0378773	0.0649198	0.0377221	-0.026256	0.00225278	-0.0752635	0.0254094	-0.0654292	0.00633882	0.0239777	0.0463508	-0.0196964	-0.0315405	-0.00160953	-0.0141111	0.0421405	0.0370825	0.0274427	0.0327253	-0.00545998	-0.0260855	0.0348427	-0.0206726	-0.0332937	0.00346761	-0.0114135	-0.020309	0.0833991
tr|G8JY03|G8JY03_CAEEL;sp|Q20875|DHX15_CAEEL	0.0305615	2.82e-05	0.0135772	0.0714577	0.001093	-0.000329374	-0.0275276	-0.0206943	0.00781349	0.0164634	0.014608	0.0241314	0.00467143	0.0173293	0.00209193	-0.0469284	0.100919	0.0393715	-0.00313766	0.0500246	0.0355867	-0.0202785	0.0252405	0.0707446	0.0304875	0.00572529	0.0444412	-0.00844374	0.0965168	0.026016	-0.0452357	-0.012604	-0.114305	0.0274445	0.0148267	0.00648044	0.00408884	-0.0269444	-0.00219802	0.000427609	0.078391	0.0236009	-0.0744977	0.0339768	0.0130742	-0.0854741	0.000800329	-0.0320861	0.00430267
sp|P34329|PDIA4_CAEEL	0.0305552	-0.0257166	-0.0237008	0.0196664	-0.00337585	0.0572834	-0.0320841	-0.0255906	-0.0419101	0.0708688	-0.0655503	0.00268842	0.0161257	-0.0569559	0.015237	-0.0533992	0.0317328	-0.0173841	-0.021776	-0.0130516	0.0127024	-0.0855677	0.0480773	0.0509991	-0.00148728	0.0049572	-0.00424637	-0.0162724	-0.0577667	0.0131977	0.0792728	-0.0253211	0.00379321	0.0702945	0.0689937	-0.0245494	-0.0367347	0.0179046	-0.0343049	0.0611792	0.0322255	-0.00762819	0.00360361	0.0356943	0.0234385	0.0424681	0.0235119	0.0197726	-0.021579
sp|Q21693|IF4E2_CAEEL	0.0305522	0.0123058	-0.0373954	0.0442773	0.049226	0.014094	-0.0163625	-0.026088	-0.015928	0.0657988	0.0123435	0.00178191	-0.0241708	0.0157152	-0.0134462	-0.00695867	0.0571425	0.0244666	-0.0793767	-0.0367631	-0.0133328	0.0119807	-0.0234012	0.0679034	0.0174761	0.0493958	0.00648092	0.0572978	-0.0240856	-0.00135513	-0.00564874	0.0141037	-0.0101239	0.0122587	-0.0350922	-0.0204385	-0.0465544	0.0625767	-0.0863529	-0.0579407	-0.041339	0.0209359	0.0614326	-0.00254018	-0.030163	0.0426304	-0.0307013	0.00924271	0.0256396
tr|Q09603|Q09603_CAEEL	0.0305439	0.0343463	-0.0196748	0.0380384	0.0240028	0.00801277	-0.0141893	0.0323836	0.00207896	0.0185993	-0.011407	0.0448006	0.0223959	-0.0603225	0.000484514	0.0352294	0.0551358	-0.0600221	0.0279361	-0.0147011	0.0155135	0.0195085	-0.0215275	-0.031518	-0.0124879	-0.00441189	-0.054802	0.00567335	-0.0127313	0.0679615	0.0645211	0.0505818	0.0305075	0.00523007	-0.0427857	-0.0247072	0.00389886	0.0426934	-0.0220111	0.0323364	0.0107692	0.0126705	0.0198519	-0.0963331	-0.0881409	-0.0572102	0.0585718	0.0163067	-0.0349145
sp|G5EC23|HCF1_CAEEL	0.030543	0.0244422	0.0317402	0.042107	-0.0377516	0.00270502	0.0255185	0.0125695	0.0164558	-0.0174442	-0.0739141	0.022297	0.0167595	0.0175593	0.0016081	0.0599037	0.0308649	0.00283285	-0.0445672	-0.0384523	0.0334362	0.0268069	-0.0278747	0.0505262	-0.0286169	-0.0273202	0.0177503	0.0459295	-0.00564345	-0.0337498	0.054392	-0.00295388	0.0382157	0.0490474	-0.0269345	-0.0188754	-0.0347457	0.0251668	0.0407215	0.05943	-0.0883002	0.0404168	0.0351282	0.0535991	-0.0123289	-0.0121984	-0.0460592	0.0417506	0.0217055
tr|Q18038|Q18038_CAEEL	0.0305326	-0.0314589	0.0194183	0.034261	-0.0228106	-0.00527728	0.0330106	0.0598626	-0.03467	-0.00414348	0.0898591	-0.023318	0.0283198	0.0128827	0.0453071	-0.0164548	-0.0400183	-0.0303669	-0.00823181	0.0649581	0.00180076	-0.0119835	0.0127579	-0.00215202	-0.0726399	-0.0114935	-0.0290997	-0.00231589	-0.0294169	-0.0693836	-0.0126586	0.0122812	-0.0433512	0.0257264	0.045354	-0.0472605	0.0172762	0.0294563	0.0633953	-0.0446362	-0.0438675	0.00175736	-0.034642	-0.0438001	0.0374142	-0.0263391	0.00429475	0.0165527	-0.0335853
sp|G5EGP4|VPP3_CAEEL	0.0305256	0.00237336	-0.0542575	0.0356081	0.00249134	-0.0140765	-0.00774925	-0.0396894	-0.0161883	-0.00805423	0.01436	-0.032584	0.0439332	0.0638472	-0.000564785	0.0363298	0.0215115	-0.016249	0.0496969	0.0539569	-0.00856524	0.0331237	0.0254961	0.0279301	-0.0337376	0.00892361	0.0412441	0.0226451	0.0387354	-0.0134868	-0.0168197	0.00221008	-0.0778229	-0.0282193	0.00304263	-0.0971754	-0.0370393	-0.0166188	0.0230799	0.016793	-0.00702959	0.088126	-0.0973899	-0.0349198	0.0363057	0.0158471	0.0392062	0.0183131	0.0116846
sp|O16305|CALM_CAEEL;tr|A0A0K3AVX0|A0A0K3AVX0_CAEEL	0.0304892	0.0159093	0.00909769	0.0582005	0.0451352	-0.0345864	-0.0436494	0.0294147	-0.0074981	0.046937	0.0290689	-0.0148127	0.0789081	0.0118397	0.0231894	0.0410681	0.0562606	-0.0313918	0.00911539	0.0392286	-0.00677864	-0.0288712	0.0408354	0.00830256	-0.0551285	-0.0504482	-0.043686	-0.00390892	-0.0307927	0.0182292	0.00875105	0.0277139	0.0232397	0.0454851	0.0115214	-0.0333406	0.0346268	0.0432505	0.0318276	-0.00266332	-0.0287138	-0.0111916	0.0191786	0.00672452	0.0272089	-0.0127631	0.00916989	-0.0390742	0.0272734
sp|P52554|PFD6_CAEEL	0.0304473	-0.016472	0.00705795	0.0495961	-0.0589892	0.0329083	0.0389067	-0.0136929	-0.00712314	-0.00909116	0.0006524	0.034723	-0.0549423	0.0376726	-0.0652085	0.00701199	-0.103428	-0.00339856	0.0957881	0.0176659	0.0616266	-0.000529276	0.0107072	-0.0347742	0.00822934	-0.0146388	-0.0183549	0.0238069	-0.0221971	-0.0119689	-0.0159208	-0.0210562	0.0494289	-0.0360035	-0.0464692	-0.0334462	0.0134272	0.0524955	0.00244661	0.00155486	-0.0400037	0.0558927	-0.0368302	-0.0471389	0.0370427	-0.0337084	-0.0330028	0.107328	-0.00760653
sp|Q20728|TBCB_CAEEL	0.0304067	0.0222162	-0.0163835	0.0322752	-0.0190455	-0.0618536	-0.0260608	-0.00691743	-0.0755772	0.00802949	-0.0111957	0.0282756	0.0705398	-0.0926649	-0.0920923	0.0127897	0.0101048	0.0561304	0.000162252	0.00639729	0.00391734	0.0194876	-0.0203984	-0.0578078	0.0222682	-0.0285944	-0.0593064	-0.00557275	-0.0444223	0.0623617	-0.00839699	-0.0716327	0.0269888	-0.024252	-0.0345605	-0.0088257	0.000579988	0.00135368	-0.06937	-0.0320375	0.0144513	0.0344969	0.0431117	0.0265072	0.0293258	0.0234744	0.0105866	-0.0190532	0.093816
sp|O02161|TIM44_CAEEL	0.0303514	-0.0268533	0.00904071	0.0484046	0.0349932	0.0413105	0.0207185	0.0195924	0.00539947	-0.025439	-0.0346201	0.00366745	0.0575537	0.0404039	-0.0340042	-0.00115899	0.0772414	0.0779548	-0.0460572	0.0117495	0.0246462	0.00775759	-0.0282354	-0.0297013	-0.0183636	0.0529885	0.0205835	-0.0129985	-0.0246555	0.0357516	0.0573081	-0.00885595	-0.0230856	0.0303769	-0.026039	0.0086764	-0.00543133	-0.0276169	0.0886729	0.0296244	-0.0616163	0.087226	-0.0147635	-0.0318612	0.0607494	0.0071506	-0.0204728	-0.015758	0.00773355
sp|P34369|PRP8_CAEEL	0.0303185	0.023079	0.0254134	0.0541555	-0.0285146	-0.0303393	0.0192123	0.0224808	0.0109175	0.00944182	-0.00862155	-0.0111485	-0.0148879	-0.00959151	0.0164148	0.0592122	0.00740688	-0.00937182	-0.022302	0.0412554	0.00277336	0.0329409	0.0114951	-0.0686109	-0.0610871	-0.0608663	-0.0540093	-0.0219566	0.0456853	0.0129577	-0.0270934	0.047833	0.0105742	0.0792365	0.0148873	-0.0333065	0.00525819	-0.0185163	0.0236884	-0.0815923	0.0330626	0.00590113	-0.0377718	0.0539191	-0.0522096	0.0261164	0.0283858	0.0393826	-0.016211
sp|P90978|U2AF2_CAEEL	0.0302833	-0.0120585	0.0157916	0.067159	-0.0129355	0.0134845	0.0184267	-0.0300175	0.0151893	-0.030771	0.0440254	0.0355715	0.0318092	0.037525	-0.00754308	-0.00542901	0.00400025	-0.0426622	-0.0690007	0.00954132	0.0149772	-0.0121709	-0.0227294	0.0277407	0.0567571	-0.0646501	-0.0255554	0.00364934	0.0184813	0.0325253	-0.0627259	0.066943	-0.0142189	0.0102386	-0.013637	0.0711922	-0.00319165	0.0143324	0.0523332	-0.0667029	0.0177863	0.0572581	0.0133943	-0.0508191	0.0585565	0.00196565	-0.0553691	0.000842873	-0.00513288
tr|Q1XFY9|Q1XFY9_CAEEL	0.0302358	-0.0141872	-0.0291045	0.0274502	0.0221277	-0.0390223	0.0171823	-0.0316526	0.117043	0.0812713	-0.0424175	-0.0207931	0.0120296	-0.00289894	0.0200068	0.00953816	-0.0350326	-0.00851905	0.0814165	-0.0190422	0.066226	0.00487529	-0.0701439	0.0059445	0.0207052	0.00727031	-0.0238614	-0.0206609	-0.0249874	-0.0639049	0.0149706	-0.0280036	-0.044182	-0.00739035	-0.0568114	0.0731714	0.0268803	-0.011121	0.028938	0.00303004	-0.030186	-0.0133991	-0.0113669	0.0644851	0.0424856	-0.0148642	0.00995932	-0.015915	-0.00485238
tr|O16266|O16266_CAEEL	0.0301585	0.0116637	-0.0251575	0.0399875	-0.00920932	0.0532206	-0.0493471	-0.0991183	0.0239188	-0.012212	0.0238004	-0.0142665	0.0136603	0.0432694	-0.0726183	0.049716	0.00459044	-0.0121724	-0.00750446	-0.0170267	0.0246782	0.0202627	0.0150019	0.0191108	0.014016	0.0504488	0.00052727	-0.0622891	-0.0430381	-0.0762892	0.0128064	-0.0456649	0.0362329	0.00551672	-0.0282081	0.0164481	0.0601321	0.0125785	0.0109607	0.00756508	-0.00441758	0.0125034	-0.0627637	0.0140095	-0.0390749	0.0360979	0.071562	-0.0284462	-0.052592
sp|P91253|GST7_CAEEL	0.030147	0.0115944	-0.00391197	0.0466669	-0.0785548	-0.0367027	-0.0164022	0.0301957	-0.0586457	-0.0271444	-0.0350535	0.0378007	-0.0592431	0.00223304	-0.0171073	0.0412413	-0.00289293	-0.011826	0.0169301	-0.0301912	0.00816541	-0.0344512	-0.0167106	-0.046644	0.0194834	-0.0406011	0.0544731	0.0501019	-0.0152866	0.0442293	-0.0777854	0.010867	0.0112757	0.0149068	-0.0450356	-0.0141137	-0.00902731	0.0101128	-0.0611764	0.0168994	0.00156466	-0.0523214	0.0196054	-0.0240906	-0.00254401	0.0633971	0.027506	0.0541233	-0.0441335
tr|G5EC91|G5EC91_CAEEL	0.0301062	-0.0183923	-0.0126382	0.0492121	0.0792024	-0.00716697	0.0135263	-0.0215833	-0.0224624	0.0035244	0.0107688	0.0271642	-0.0170559	-0.0306751	0.0330463	0.00679598	0.00823498	-0.011226	-0.0160204	0.0497873	0.00513134	-0.0544586	-0.0744044	0.0314625	0.0275031	-0.0188229	-0.019953	0.044446	-0.0569895	-0.0618841	0.0288441	0.0157958	-0.0192724	0.0413013	0.0185243	0.0101625	-0.0576251	-0.0167076	-0.0423623	-0.0347462	0.0969663	-0.0467974	0.0124358	-0.0172074	-0.026421	-0.011026	-0.0194974	0.0308014	-0.0381069
sp|O16785|PARV_CAEEL	0.030088	0.0238717	-0.0095907	0.0362184	0.020151	0.0558703	-0.0439795	-0.0795545	0.0346606	-0.00561792	0.0678185	-0.00374635	0.0409912	0.0111634	0.0159923	0.0184037	-0.062536	0.00469242	0.0287363	0.0228767	0.0400513	0.0187225	-0.0400126	-0.0590659	0.0294855	0.00168817	0.059891	0.0149696	-0.00614759	-0.00894686	0.0534767	0.00194304	-0.0254704	0.0283012	-0.0110698	-0.00795658	0.0182617	0.0184769	-0.0109659	0.0620077	-0.00334023	0.0134803	-0.00268235	-0.0451257	0.0669378	-0.0068806	-0.00177202	-0.0243025	-0.0164005
tr|H2KZV8|H2KZV8_CAEEL;tr|Q9GP94|Q9GP94_CAEEL;tr|L8E6X8|L8E6X8_CAEEL;tr|Q9GP96|Q9GP96_CAEEL	0.0300724	0.0295393	-0.00214351	0.039153	0.0221015	-0.00224524	-0.0718927	-0.0278552	0.0755183	0.0657842	0.0101685	0.00404566	-0.012946	-0.00152968	-0.0220307	-0.0634238	0.01568	0.00629445	0.0481458	-0.0300129	0.0203378	0.00131938	-0.0587978	-0.00547018	-0.0145526	-0.0125193	0.0496175	-0.0237063	-0.034217	0.0186369	0.0361773	0.0263951	0.0170815	0.00987816	-0.0280275	0.00911738	0.0439417	-0.0466427	0.0235922	-0.0319873	-0.0449438	0.0462012	-0.0333382	-0.0326742	0.0358262	-0.0503611	0.0433646	-0.0731961	-0.0410072
sp|P54412|EF1G_CAEEL	0.0300557	-0.0258404	-0.037198	-0.00145456	-0.0320935	0.0176852	-0.0148368	0.037954	-0.0839429	0.0594653	-0.0390615	-0.0174621	0.0760087	-0.0317253	0.0192929	0.0245283	0.0556514	-0.027649	0.00348934	0.0461693	0.0367597	0.0015406	-0.0261932	-0.054372	-0.00896672	-0.0183754	-0.0369045	0.0235415	0.0261172	0.00509718	0.0155214	-0.00742425	0.0228641	-0.0363832	0.0586341	0.0464556	0.0488627	-0.0624471	0.0164609	-0.0640752	0.0609845	0.0280485	0.0138019	-0.0331748	0.0350713	-0.0180007	-0.00495937	0.00236692	0.0130443
tr|Q8MXI1|Q8MXI1_CAEEL	0.0299758	-0.00899837	-0.0475874	0.0372396	0.0162705	-0.0271857	-0.0259825	-0.0191405	0.020564	-0.0644908	0.00850763	-0.0436873	-0.0321853	-0.0391744	0.00285004	0.084115	0.0189305	-0.00465735	0.0384243	-0.0125655	0.0190574	-0.0496624	0.0303496	-0.0103298	0.0420654	0.0027418	-0.00484233	-0.0132659	-0.00555066	0.0749186	-0.00496821	0.0776332	-0.000817653	-0.0807079	-0.0193609	-0.021795	-0.0147279	-0.0176705	0.0117233	0.0332883	-0.0487313	-0.0461064	0.0278661	0.0859928	-0.0236156	0.032508	0.0422227	0.0287515	0.0370159
sp|P46577|GPN1_CAEEL	0.0299519	0.00790858	0.0276755	0.0537779	-0.067458	-0.00269405	0.0220418	0.0015394	-0.00579612	-0.0282446	-0.0209596	0.000738787	-0.0119921	0.0262281	-0.0485209	0.0283469	-0.0532637	0.00953759	-0.0396131	0.00901042	-0.00201041	0.0527944	0.0184846	0.00588658	-0.0411673	0.0100891	4.21e-05	-0.0473963	0.0234261	-0.0822471	0.0272222	-0.0356766	0.0239868	0.0486031	0.028877	0.0362113	-0.00699972	0.0104339	0.0358587	0.0234568	0.0630596	0.00750318	-0.00564409	0.0508027	-0.0276351	-0.0378312	0.0586759	0.0167594	0.0461549
sp|Q9U2A9|BOP1_CAEEL	0.0298902	0.0135832	0.0491827	0.0278266	0.0135454	0.00499522	0.0253234	-0.020321	-0.0189821	0.0045058	-0.0174578	-0.0593267	0.027324	0.00512727	0.0182627	-0.0542866	0.00666	-0.0610267	0.00806567	0.00185496	-0.00842551	0.0312244	-0.0798613	0.0541792	0.0106408	-0.0377985	-0.0567416	-0.0215999	0.00371149	0.0444868	0.0566052	0.035821	0.0336879	-0.0301285	-0.0433662	0.0240073	0.0542048	-0.0223957	-0.0316353	-0.00825928	-0.0628765	-0.0211051	-0.0351917	-0.0477139	-0.0508649	-0.0504855	-0.0128455	0.0139617	0.0193949
tr|Q9N4L8|Q9N4L8_CAEEL	0.029831	-0.00870981	-0.0397876	0.0355048	0.0333118	0.0570809	0.0564763	-0.0493477	0.0188139	-0.0142302	-0.00462369	-0.0110188	0.0432735	0.0117072	-0.015211	0.0389659	0.0445594	-0.0140442	0.0213475	-0.0033771	0.0435747	0.0489597	-0.0134673	-0.0536522	0.0496369	-0.0226323	0.0158863	0.0077463	-0.0347302	-0.0601034	0.00199984	0.0660548	0.029815	0.01272	-0.0299939	-0.0374344	-0.0512191	0.0676142	-0.0110721	-0.0236817	-0.00558019	-0.00505121	0.00458388	-0.0246474	-0.0461869	0.000369809	-0.0428674	0.0421915	-0.0430493
sp|O44952|LONM_CAEEL	0.0298184	-0.0196688	0.00773527	0.0695437	0.00847355	0.0108111	-0.0187801	0.0152666	0.00193853	-0.0203394	-0.0051754	0.0111024	-0.0162047	-0.0269928	0.0540325	0.0528754	0.0503962	0.00728223	-0.0104609	-0.0184548	0.0246742	0.0811791	-0.0140339	0.0129242	0.0275743	0.048199	0.00635225	-0.0119613	-0.0158375	-0.00777789	0.0107263	0.00309726	-0.0388708	-0.0682593	-0.0427893	0.0307238	0.0529405	0.0515464	-0.00187128	-0.00642439	-0.0770687	0.0570372	0.0517876	0.0209465	-0.0808509	-0.0872576	-0.0107045	0.0378792	-0.0270454
sp|P91918|RSMB_CAEEL	0.0298075	-0.0230774	0.0216274	0.027934	-0.0787748	-0.0348972	-0.0182766	0.00724473	0.039031	-0.0197998	0.00295199	-0.0453752	-0.0417479	0.00224303	-0.011767	0.0617523	-0.0590506	0.0119265	0.0265805	-0.0397485	-0.00438091	-0.021871	-0.0477171	-0.00214215	0.0148902	0.0186263	-0.0120268	0.0243932	-0.00546837	0.0180756	0.081692	0.00383057	0.0289772	-0.023059	0.00976891	0.0265039	-0.0178255	0.0350366	0.011554	0.0645334	-0.00297022	-0.0546935	0.0351516	-0.0602066	0.026582	0.0496903	-0.00654032	-0.0627664	0.0693985
tr|O16303|O16303_CAEEL	0.0297903	-0.0192013	-0.0347009	0.0441148	-0.00717324	0.0144435	0.0136656	0.0093763	0.00303363	0.0718278	-0.068512	0.0147538	0.0492939	-0.048413	-0.0526245	0.0171848	-0.0541145	0.00141919	0.00659118	0.0119157	-0.0334507	-0.0573952	-0.00131891	0.0307898	-0.00756316	0.0326365	-0.00595924	0.04231	0.0212164	-0.0412375	0.0316573	-0.0439956	-0.0700832	0.0755401	-0.00419929	0.0118457	-0.00292632	-0.052734	0.0675492	-0.00575307	0.0364442	-0.0408983	-0.0100928	-0.00773632	0.0234738	-0.0144064	0.0638506	0.000574359	0.00630884
sp|P04255|H2B1_CAEEL;sp|Q27894|H2B2_CAEEL;sp|Q27876|H2B4_CAEEL;sp|Q27484|H2B3_CAEEL	0.0297821	-0.0184858	0.0371908	0.0207003	-0.0729775	-0.0277104	-0.0118552	0.0483045	-0.000412234	0.0225048	0.0140634	0.0349224	0.0282437	0.00951674	0.0100806	0.0273105	0.0116425	0.050926	0.0227329	-0.00123299	0.0218863	0.0233622	0.0985324	0.0628516	0.0166782	-0.00618748	0.0196964	0.00287144	-0.0397059	0.00690474	0.0254229	-0.0325166	-0.0115392	-0.04309	0.00557167	0.010691	0.02181	0.0710597	-0.0376425	0.0140195	0.0212717	-0.00396036	0.0346003	0.0765065	0.0937577	-0.017266	-0.0646357	-0.0204994	0.027407
sp|P46561|ATPB_CAEEL	0.02978	0.00294285	-0.0449575	0.0347593	-0.0119732	-0.0347847	-0.033719	0.0514928	0.0777979	0.0244413	0.017641	0.0161998	-0.0382431	0.00412013	-0.000926507	-0.0820662	0.0603499	-0.0190679	0.0694489	0.0109048	0.0482508	-0.0180104	-0.0266403	-0.0165759	-0.0208028	0.0158632	0.0454483	0.000651645	-0.0534649	-0.0312578	0.010055	0.00490369	0.0442683	0.00503829	0.00285652	0.0308825	-0.0180766	0.0280778	0.100057	-0.00594296	0.00692416	0.0522296	-0.0231495	0.0656204	0.0287364	-0.0161356	-0.0387984	-0.018134	0.0165463
sp|Q20502|HUTH1_CAEEL	0.029748	0.00835835	-0.0180708	0.0161848	-0.0603463	0.0641913	-0.032395	0.103419	0.0136734	-0.0219155	0.043563	-0.00597685	0.0322829	-0.0829053	0.0153731	-0.0151888	-0.0258914	-0.0106032	-0.0418151	0.00565996	-0.00756906	-0.07517	-0.0309298	-0.0270256	-0.0640073	0.047981	0.047431	0.0244676	-0.00489202	0.0072836	-0.0124498	0.0171306	-0.0378469	-0.0137248	-0.0227055	-0.00992621	-0.0100466	0.00352533	-0.0531977	0.0932899	0.0270935	-0.0262264	0.00639214	0.0369357	0.0381548	-0.0184962	0.0555204	0.0254012	0.0312875
tr|Q9TYJ7|Q9TYJ7_CAEEL;tr|U4PF58|U4PF58_CAEEL	0.0297166	0.0226919	-0.000930099	0.0521259	0.0407147	0.0367621	-0.0148519	-0.0201572	0.0256307	0.00703671	0.0345362	-0.0128248	-0.000484783	0.00185419	0.0101216	0.0299249	-0.0437949	-0.00451628	0.0292827	0.00155977	-0.0932668	-0.0140814	-0.0029994	0.122776	0.00653529	0.045212	-0.00724666	-0.0165267	-0.122386	0.0121718	0.0508001	0.0159347	-0.00513539	-0.0401945	0.0549434	0.000330532	0.062184	-0.0633236	0.0662544	0.0185191	-0.0249566	-0.0412181	0.0276866	0.0377387	-0.0791377	-0.00063133	-0.0137393	-0.0265707	0.0032001
tr|G5EDC6|G5EDC6_CAEEL	0.0297006	0.030817	0.0160279	0.0296345	-0.0190948	0.0586194	-0.0202184	0.0043714	-0.0426212	-0.0151559	-0.0143476	0.0406486	-0.0483353	0.0353029	-0.0574807	-0.000432658	-0.0360003	0.0108803	0.0412406	0.053864	-0.035513	-0.0801484	-0.0189761	-0.0461076	0.0101983	-0.0037527	0.0367905	-0.0172453	0.0013118	0.0204239	-0.0544095	-0.0198938	-0.00809597	0.0297508	0.0488394	0.0383724	0.0407985	-0.0161634	0.032487	-0.00597112	-0.028956	-0.0301942	0.0346309	-0.00853825	-0.0291581	0.00190879	0.0234635	-0.0193032	-0.0836771
sp|P17140|CO4A2_CAEEL	0.0296892	0.0270726	0.0358596	-0.00260867	-0.0161473	0.0478394	-0.0663646	0.00214904	-0.0451304	0.0507185	-0.00544572	-0.0217469	0.0713837	-0.0451335	0.0349539	0.0372764	0.00152481	-0.0547664	-0.0278909	0.00968435	0.00734118	0.00461325	-0.0251265	0.0138685	0.0601367	0.0216528	-0.0112296	0.034473	-0.00216105	-0.016593	-0.0170931	0.034025	-0.0435341	-0.0477325	-0.0357185	0.026655	0.0589009	-0.0255448	0.0157124	-0.0543377	0.0307027	0.0315834	0.0408199	-0.00801908	0.0265119	0.0582374	-0.0260318	-0.0519973	0.0493604
sp|Q21735|NTF2_CAEEL	0.0296559	0.0209654	0.00611548	0.0396011	-0.0666036	-0.0269217	-0.0317425	-0.000411826	0.0050752	-0.0016804	-0.000911945	-0.0144158	-0.048957	0.0771071	-0.0404199	0.00876255	-0.14365	-0.0291039	-0.0453129	0.0068171	0.000543719	0.00715845	0.0159318	-0.0552636	0.0199441	-0.0785352	-0.0891932	0.084624	0.0662487	-0.0127831	-0.00879415	0.00911542	-0.0462397	-0.00463888	0.00629346	-0.0266262	0.0133581	0.020583	-0.037139	-0.0360622	-0.0192786	0.0133551	0.0175918	-0.00117329	0.0730492	0.0148782	0.0435702	0.0170153	-0.0107258
sp|P34492|YMQ1_CAEEL;tr|A9Z1J6|A9Z1J6_CAEEL	0.0296065	0.030896	-0.0197545	0.0246978	0.0110762	0.0519697	0.0257279	-0.044815	0.0590609	-0.00136472	-0.0437023	-0.0424673	0.0306118	-0.019734	-0.0258635	0.0183887	0.0584427	-0.00315537	0.0251018	0.0354478	-0.00323007	-0.00434262	-0.0500516	-0.041839	0.0650292	0.0291432	0.0037451	0.0169567	0.0162183	0.00232808	0.0312496	0.00489161	-0.0464967	-0.045963	-0.0214229	0.0265148	0.0415716	-0.00824972	0.065105	-0.00807174	-0.0419807	-0.0745458	-0.0662698	-0.0220283	-0.00219327	0.0219136	0.0131197	-0.0556416	0.0254116
tr|P91154|P91154_CAEEL	0.0295259	-0.00501018	-0.0109968	0.060307	0.0282388	-0.0587428	-0.0379416	0.0156848	-0.0171972	0.0409665	-0.00270987	-0.0100736	0.00608058	0.015162	-0.025442	-0.013719	-0.0270414	-0.00548492	-0.0119824	0.071128	-0.0233687	0.028642	0.0471322	0.0141189	-0.0478946	-0.00912397	-0.00878008	0.0495232	0.0570523	0.0926966	0.025821	0.0489328	0.00596755	-0.0560446	-0.0101496	-0.039359	0.0209846	-0.00135206	0.0362573	0.0554418	0.035443	-0.0422813	0.0214242	0.0135866	0.0515334	-0.042865	-0.0291338	0.00202297	-0.00351944
sp|Q07749|ADF2_CAEEL	0.0294919	0.0344681	-0.00698318	0.036297	0.0140901	0.0330974	-0.0505417	0.0388678	-0.000546398	0.0020587	0.0576706	-0.021701	0.0221194	0.017595	-0.0496619	0.0868786	0.00572713	-0.0527851	0.0148249	-0.0510717	0.0475178	-0.00120154	-0.0176384	-0.057157	0.0239411	-0.0322852	0.00962377	-0.0222409	-0.0544511	-0.0260722	0.0128869	-0.0354029	0.00942702	0.035565	-0.026091	0.0391209	0.0305144	0.103472	0.0383556	0.00173287	0.0381657	-0.00686056	-0.01656	0.0373882	0.0251111	0.0151666	0.0224222	-0.0153077	0.0239007
sp|P41938|HCDH2_CAEEL;tr|O44608|O44608_CAEEL	0.0294135	-0.00727176	-0.0509842	0.024219	0.040021	0.045456	0.0253686	-0.0219756	0.0233351	-0.0409405	0.0137046	0.0535869	0.0147518	0.0235827	-0.0750248	-0.000240206	0.0566506	-0.0544112	-0.0294194	0.031034	-0.0144514	0.0371648	0.0179319	0.0191652	-0.0410366	0.0444918	0.0155488	-0.0428799	-0.0172058	0.0316294	0.0553991	0.0182433	4.96e-05	-0.0285265	-0.0193558	-0.0327003	-0.0208157	-0.00235113	-0.0377617	0.00874153	0.0635341	0.0665196	-0.00173079	-0.0380348	-0.0484771	0.00709994	0.0078316	0.00969577	-0.0485763
sp|P34652|CALX_CAEEL;tr|V6CLE5|V6CLE5_CAEEL	0.0293967	0.027918	0.0332494	0.0379433	-0.0223649	0.00448478	0.00336114	0.034437	-0.069634	-0.00633996	-0.0166625	0.014777	-0.0389963	0.0142526	0.0594371	-0.00191354	-0.0157085	-0.0790726	0.0314583	-0.014364	-0.0442777	0.00360788	0.0482313	0.0508324	0.00501688	-0.0149165	0.0199877	-0.0448645	-0.00213046	-0.0370872	-0.0116729	-0.00972513	-0.0384042	-0.0103283	0.0382815	-0.0164338	-0.0316507	0.0326265	0.035316	0.0160663	-0.0133594	-0.0548707	0.0354922	0.0539106	0.0427558	-0.0178837	-0.0744633	0.0259853	-0.0543888
tr|Q20621|Q20621_CAEEL;tr|A6ZJ46|A6ZJ46_CAEEL	0.0293844	0.0328686	-0.00109592	-0.00607462	-0.0546807	0.0176863	-0.00214868	-0.0376108	-0.0304579	-0.0753084	0.00599276	0.0122868	-0.0453793	-0.00599455	0.0728629	0.0193739	-0.0265427	-0.0808209	-0.00770441	-0.0368953	-0.0947669	-0.0180783	-0.00131926	-0.00243547	-0.0112065	-0.0759669	0.093836	0.0026514	-0.02413	0.0349786	0.00505453	0.00790891	-0.00576158	0.0275387	0.0776681	0.0369647	0.0526998	-0.0259037	0.00263763	-0.0179056	-0.0323279	0.0282195	-0.0221581	-0.0217598	0.015377	-0.0277107	0.0393646	0.00297131	-0.0239007
tr|G5EFD7|G5EFD7_CAEEL	0.0293583	0.0260153	0.0035504	0.0603299	0.00769028	0.0247752	0.0110501	-0.0199065	0.00822014	0.0229962	-0.0267394	0.0329299	0.0191857	0.0617184	-0.0485316	-0.00689938	-0.00488425	-0.0392471	-0.0293567	0.0238338	0.0338746	-0.0162565	-0.108175	-0.000717172	-0.0429293	0.0233689	-0.0222227	-0.00967521	0.00886773	0.0274288	-0.0319283	0.0486972	-0.0172074	-0.0254525	-0.0513042	-0.0687987	0.0205785	0.0460132	0.0157485	0.00849779	0.0210452	-0.0765084	0.00353243	0.0176698	0.0733026	0.0694628	0.0324142	-0.00551994	-0.0283216
tr|A0A0S4XR43|A0A0S4XR43_CAEEL;tr|G5EBS4|G5EBS4_CAEEL;tr|H2KMJ3|H2KMJ3_CAEEL;tr|A0A0S4XRD3|A0A0S4XRD3_CAEEL	0.0293481	0.00289702	0.0493465	0.0237745	-0.00668505	0.0556336	0.0464763	-0.0411134	-5.58e-05	-0.015452	0.0294496	0.0282153	-0.00752613	-0.00300129	0.0144986	-0.0151554	0.082479	-0.0173461	0.0358178	0.011155	0.00569726	0.00361205	-0.00646233	0.00811849	0.0172036	0.0404692	0.0509119	0.0225226	0.0205943	-0.0426546	-0.0658746	-0.00485258	-0.0548825	-0.0348485	-0.00435396	-0.0035275	-0.0571673	-0.0137946	0.00151603	0.0464164	0.0097795	0.028751	0.0147329	0.0287667	0.0841813	-0.0560409	-0.0535093	0.0107382	-0.042798
tr|Q8MXD9|Q8MXD9_CAEEL	0.0292104	-0.00656199	0.0294677	0.0614149	-0.0248245	-0.0236788	0.0328319	-0.0337156	0.0060355	-0.0613051	0.0521609	0.0118975	0.0504906	-0.0271319	0.0162011	0.0184463	-0.00901218	-0.0718742	0.0477162	0.00737313	-0.0457048	0.00533794	-0.0188206	0.0472491	-0.0209562	0.0208835	0.0149279	0.00498262	0.0487316	0.028353	0.0712488	-0.000659205	-0.037256	-0.00184499	-0.0281681	0.00316323	0.0543737	-0.029356	-0.0332034	0.0633436	0.0437256	-0.0140831	-0.0688545	0.0187043	0.0496143	0.0356512	0.0231641	0.0174699	0.00903981
sp|O02108|CDC37_CAEEL;tr|Q336L8|Q336L8_CAEEL	0.0291988	0.0203392	0.0376045	0.0398145	0.0314949	0.00753921	-0.0171208	0.0277894	0.0360949	0.0475643	-0.0526422	-0.0184232	0.0356093	0.0265629	-0.0371552	0.0180749	-0.0115921	0.0003537	-0.0188193	-0.0618433	-0.0229045	-0.00660035	0.0331176	-0.017038	0.00618006	0.012529	-0.0230069	0.00853338	0.0497945	0.0324258	0.0204727	0.00862264	0.0252764	0.0053007	0.0959327	0.000252095	0.0369443	-0.0628552	0.0597699	-0.0677454	0.0597315	0.0258865	-0.0401442	-0.0103043	-0.00286267	0.0577541	0.0578726	0.046981	0.0324615
sp|G5EDZ2|UMPS_CAEEL	0.0291929	-0.0390602	-0.0131906	0.0263503	-0.00442835	0.027665	-0.00706364	-0.0220591	-0.0147499	-0.0211265	-0.00746037	0.0290512	0.00177708	0.0375117	-0.0234346	-0.0691387	-0.0387743	0.0143705	-0.114072	0.0319987	-0.0449597	-0.0462353	0.0201953	0.0312644	0.0220309	0.0373655	0.0143037	0.0421641	-0.0428203	0.0305797	-0.0473761	0.0176247	0.035454	0.00407824	0.0193865	-0.0439702	-0.0373323	-0.0378157	0.0758977	-0.0197632	0.0283078	0.0158267	-0.0317049	0.0104663	-0.0305652	-0.00791664	0.00401605	0.0478047	-0.000108233
tr|O45106|O45106_CAEEL	0.0291724	-0.0126441	-0.0357766	0.0514737	-0.028122	0.0319595	0.0259755	-0.0256544	0.0456413	0.0148084	0.0155836	0.0171094	0.0357254	0.0342073	-0.0106501	-0.0239222	0.00147736	-0.0192928	-0.0442947	-0.0251879	0.0918359	0.0429647	0.00803477	0.0378364	-0.033292	0.012808	0.131583	0.0233637	0.0240304	-0.00486468	0.00395426	-0.0116671	0.0184337	0.0108865	0.023546	0.0395208	-0.0160133	-0.0455529	-0.0207595	-0.020238	-0.0495274	-0.00356742	-0.0137386	-0.0854863	-0.0331501	-0.0290349	0.00124274	0.0681831	0.022775
tr|Q21274|Q21274_CAEEL	0.0291526	0.0374997	0.0104762	0.0308548	-0.0308241	0.00327435	-0.00743302	0.014346	-0.0615418	0.0248942	0.0184334	-0.0327092	0.015516	-0.0200447	-0.0737785	0.0336974	-0.0132605	-0.0157547	-0.0296487	-0.000433303	0.0153016	-0.0559013	0.0448922	-0.0202552	-0.0321253	0.0198525	0.0994869	-0.0413033	-0.0228176	0.00417561	-0.0666944	-0.021801	-0.0124935	-0.0234684	-0.0282152	0.0750459	0.00428698	0.013858	-0.00425165	-0.0295905	0.0245776	-0.0436632	-0.0460059	-0.0514195	0.0356329	0.00960894	0.0490609	-0.0111919	-0.0170515
sp|Q9XXD4|NHP2_CAEEL	0.0291218	-0.0145564	0.0456907	0.00345041	0.0616998	0.0311574	0.0566352	-0.00407286	-0.0358686	-0.0376683	0.00153193	-0.0235792	0.0177699	0.010162	0.03653	-0.0454868	0.0217233	-0.0307595	0.029671	0.0376335	0.0476777	-0.00918823	-0.0478996	-0.0641784	0.0330832	-0.0162218	-0.00268505	0.0586822	0.0287175	0.0214683	0.0308634	0.0234148	0.00859466	-0.0128094	0.00618506	-0.022802	0.0300549	-0.0475472	0.00807815	0.0368723	0.0763692	0.00604482	0.0477276	-0.0271876	0.0146701	-0.0155367	0.0221236	0.00433977	-0.0124266
tr|O18688|O18688_CAEEL;tr|H2L2E8|H2L2E8_CAEEL	0.0291123	0.00564495	-0.0168288	0.0457482	0.0442308	-0.0651588	0.0207188	-0.00882046	0.00970041	-0.0493081	-0.03674	0.115477	0.00784889	0.00263698	0.0149298	0.0216726	-0.0750247	0.0726456	-0.0197618	0.00877475	-0.0227832	-0.00112391	0.0211718	-0.0315778	0.00290051	0.00785439	-0.00110843	0.0134461	-0.0586759	-0.00175293	0.0174224	-0.0462729	0.0422221	-0.00533778	0.0395501	-0.0308901	-0.0673298	0.0336913	0.0298249	-0.0234224	0.0511105	0.000433755	-0.000598786	0.0472309	0.0772242	-0.00241642	-0.0395052	0.0363293	0.0164407
sp|P48053|YPD1_CAEEL	0.0291081	0.0332248	-0.00631374	0.0489164	0.00234748	-0.0021246	0.0369277	-0.034244	-0.0276217	0.0544377	-0.0177869	-0.00540633	-0.0155413	-0.00657216	0.0716273	-0.00696973	0.000706073	-0.0560952	-0.0180183	0.0256013	-0.0352573	0.00782375	0.018476	-0.00689969	0.0317491	0.0522219	-0.034529	0.0254626	0.0363254	-0.0429053	0.0402882	0.0247415	-0.0494676	-0.0469535	0.00931088	-0.0339694	0.0107245	-0.0254207	0.0587251	-0.0138407	0.0145446	-0.0282014	-0.0394477	0.0588744	0.0182626	-0.00561036	0.0520696	0.00226255	-0.0360175
sp|O01805|ACBP1_CAEEL	0.0290896	-0.0336008	-0.0374695	0.0181086	-0.0174287	-0.00984794	-0.0201553	-0.00540151	-0.0289484	0.0180825	-0.010098	-0.0337865	-0.0341397	0.0183843	0.00280993	-0.00717546	-0.0195039	0.0118503	0.0047967	0.0367928	-0.0496121	-0.0313945	0.0326629	0.000974022	-0.0223627	0.025657	-0.00212976	-0.032157	-0.0241909	-0.00253798	0.00469773	-0.0232225	0.0614441	-0.0392911	0.0465717	-0.0136662	-0.0212707	-0.00581492	-0.0519161	-0.0619326	-0.116646	0.00500261	-0.0948403	0.0252721	0.00127732	0.0519645	0.0333364	0.0168247	-0.0452455
tr|G5EE11|G5EE11_CAEEL	0.029086	0.00828163	0.0272715	0.0647519	-0.0144878	-0.00775735	-0.0133768	0.0351212	-0.00225137	-0.0600645	0.0227732	-0.0325899	-0.0683061	-0.0144076	-0.0534767	0.00503683	0.0385742	0.000757636	-0.0134923	-0.000154133	0.0326833	-0.0478104	-0.00475095	0.0295985	0.00404518	0.00662535	0.0862662	0.0457997	-0.0473395	-0.0521343	0.0141167	-0.0493004	-0.0250273	-0.0390155	0.0417421	-0.0169299	-0.00276222	0.0789338	-0.0257909	0.020706	0.0235165	-0.000818477	-0.0512075	-0.00841094	-0.0376219	-0.0575971	0.0100103	-0.0291812	0.0461264
sp|P52011|CYP3_CAEEL	0.0290754	0.00120817	-0.0439516	0.0403896	0.028352	-0.035208	-0.0414719	0.014918	-0.0380137	0.0521645	-0.0595629	-0.00169776	0.017195	0.0659489	-0.063742	0.067795	0.0320502	0.0274683	0.0399801	0.00696236	-0.00755606	-0.046998	-0.0514537	-0.0283921	-0.00523297	-0.000887146	0.0652623	0.0171443	0.0429538	0.0420417	0.0423697	-0.00157797	0.0325911	0.0356837	-0.0217596	-0.0126074	0.0541756	-0.0462755	-0.0176239	-0.000121738	0.0109706	-0.0565974	-0.0273445	0.0162837	-0.0118749	-0.00819984	0.0145531	0.0224201	-0.0116538
sp|O01814|FABP5_CAEEL	0.0290706	-0.0183922	-0.0560511	0.0104182	-0.0220785	0.0372743	-0.0120908	-0.0262907	0.0147528	-0.0120433	-0.0357393	-0.0134694	-0.00222129	0.00797021	0.0319317	0.000406943	0.0501264	-0.031489	-0.0256639	0.0142651	-0.0122195	-0.00729501	0.0449863	-0.0438893	-0.00716003	-0.0338868	0.0221682	0.0380204	0.0168914	0.0290526	0.0268029	0.0213231	-0.0288733	0.000739951	-0.0530418	0.0668951	-0.0403801	0.0352083	-0.013272	0.0264689	-0.00412057	0.0499025	-0.0514375	0.0302077	-0.0104822	-0.0450146	0.0241696	-0.0593243	-0.047348
tr|Q23463|Q23463_CAEEL	0.0290646	0.00181545	0.0396714	0.0513232	-0.040799	-0.0206003	0.0214296	0.0217322	-0.0110803	-0.0314493	0.0127688	0.0593537	-0.00307474	-0.044676	-0.00604637	-0.000717702	0.0151671	-0.009284	0.0580264	-0.0778469	0.0012102	-0.0670253	-0.0399679	0.0470146	0.0256597	0.0121132	0.0153796	0.0325352	-0.00584238	0.0983684	0.0320246	0.0121302	-0.0238182	0.04116	-0.0155447	0.0507861	0.00258004	0.00337117	-0.0559964	-0.0236767	-0.0550454	0.0557504	-0.00107329	0.00505411	0.0309798	-0.0550286	-0.0099056	0.0268161	0.0363194
tr|Q9U229|Q9U229_CAEEL;tr|K8ESD4|K8ESD4_CAEEL	0.0290338	0.0370778	0.0194174	0.00775373	-0.0090308	0.0277614	0.0184648	0.0141527	-0.068226	0.01962	-0.0417305	-0.0235622	0.0662277	-0.0469373	0.00216773	0.0280325	0.0492507	0.0319001	0.0232604	0.0107569	0.0224965	0.0592114	0.0303596	0.0426731	0.0534863	0.0132957	-0.0180676	-0.00906858	-0.0419228	0.0343147	-0.0163529	0.0199272	-0.0038834	-0.0425765	-0.0621132	0.0142933	0.0270776	0.0914673	0.0590475	0.00767539	-0.045978	0.0380257	-0.0356868	-0.0396832	-0.0194697	-0.005613	0.0131766	0.0263149	0.0244514
sp|Q21193|PROF3_CAEEL	0.0290029	0.0330543	-0.0261369	0.0218681	0.0295821	-0.00125859	-0.0294146	0.0184257	-0.0466715	-0.018735	0.0553878	-0.0129717	-0.0868453	0.0465527	-0.0626463	0.0504703	0.030163	-0.0451259	0.0404065	-0.0186921	-0.0215552	-0.00281436	-0.000172118	-0.0438507	0.0663636	-0.0449646	0.00521126	0.00623762	-0.0256881	-0.0543196	0.0180621	-0.00144158	-0.0138286	0.0173377	-0.0221109	-0.0835006	-0.0207167	-0.0615222	-0.0456297	0.0177068	-0.045898	0.0320965	-0.0131566	-0.0123927	0.0325656	0.0181446	-0.0149149	-0.0101394	-0.035852
tr|Q966L2|Q966L2_CAEEL;tr|A9CZN9|A9CZN9_CAEEL	0.0289906	0.0189463	-0.0422746	0.0471545	0.0132266	-0.0195553	0.0077447	-0.0390901	-0.0375407	-0.00470748	0.0165223	0.0334364	-0.0227275	-0.0565884	0.0261056	-0.00696945	0.00290868	-0.0101732	0.0150856	0.00572251	0.0234906	-0.0327704	-0.0351334	0.0298013	-0.0238687	-0.0356571	-0.00239488	0.0266692	0.0563394	-0.0500235	-0.00854743	0.0445646	-0.0417305	-0.116746	-0.0219323	-0.0534632	0.0240183	0.036304	0.0393577	0.0144689	-0.0522781	-0.0201139	0.0356599	-0.0275676	-0.019862	0.0410912	0.0437292	0.0317	0.00208322
tr|G5EFP2|G5EFP2_CAEEL;tr|G5EDL9|G5EDL9_CAEEL;tr|A0A679L8N1|A0A679L8N1_CAEEL	0.0289837	0.0315088	-0.021664	0.0152329	-0.0571243	0.00196322	-0.0634979	-0.016953	-0.0240316	-0.0211734	0.0253867	-0.0222933	0.0250998	0.073659	0.0463019	0.032537	0.0342526	-0.0391807	-0.000741789	-0.0463189	-0.00811894	0.0193076	-0.0420554	0.0291517	0.00608894	-0.0306953	-0.00258871	-0.0179052	0.011423	-0.0218566	0.0361292	-0.0743795	-0.0197841	0.0110712	0.00630079	0.0181889	0.0744809	-0.00881166	-0.0788417	-0.031354	0.00934268	-0.00135784	0.0153209	-0.0457586	0.0840194	0.0134611	0.0503616	-0.0497557	0.00224578
sp|Q9BL19|RL17_CAEEL	0.0289673	-0.0419779	-0.01502	0.0124561	0.0215229	0.0107487	0.00875824	-0.0177919	0.00174899	0.0359528	-0.000402142	-0.021518	0.0628727	-0.0587104	-0.0114334	0.0474593	-0.0780401	0.0309457	-0.0314473	0.0669622	-0.0552677	0.0230507	0.0489426	0.0155801	-0.00166823	-0.0221423	0.0654268	0.0727362	0.0229852	-0.026085	-0.0201081	-0.0241105	-0.0586705	0.0252455	0.0333993	-0.0127935	0.0191558	-0.0387952	-0.0112952	-0.0196347	0.0114946	0.0125756	0.00449371	0.0512545	-0.00629407	0.0109818	-0.0440991	0.0576867	0.0176844
tr|Q95XT5|Q95XT5_CAEEL	0.0289465	-0.0384913	-0.01462	0.0111499	0.0163454	0.0213169	-0.0235929	0.0533044	-0.0798393	-0.00791442	-0.0289569	-0.00057382	0.00949558	0.00378224	0.0294721	-0.0326276	-0.041986	-0.0413814	-0.0136326	-0.00413119	-0.0179897	0.0409743	-0.0262422	-0.0205529	-0.0784865	0.00018554	-0.00394056	0.0669044	0.0424384	-0.0150255	-0.0356224	-0.0194705	-0.0831242	-0.00316841	0.0341045	0.042342	-0.0209896	0.00197108	0.0296309	-0.0178051	-0.045483	-0.0715237	-0.0318475	-0.0124626	-0.0328655	0.00386438	0.00223273	-0.0342181	-0.0192964
tr|Q9U1V9|Q9U1V9_CAEEL;tr|Q9U1W0|Q9U1W0_CAEEL	0.0289416	-0.00392941	-0.0313891	0.0506825	0.0399818	0.00238777	0.0257018	-0.00302766	0.0136844	0.0718896	0.0201605	0.0521875	-0.017245	-0.0115164	0.00645488	-0.0986361	-0.00803692	-0.019184	-0.0651456	0.00166311	-0.0453329	-0.0438203	-0.0259559	-0.0202831	0.038631	-0.011276	-0.00428631	-0.0247313	-0.0156575	0.0564362	0.0695157	-0.0655557	0.00242171	-0.0260672	0.0197046	-0.00985021	-0.0243902	-0.0155264	-0.0262861	-0.0278765	-0.0204966	-0.027688	0.00493793	-0.00385052	0.0203085	-0.00928858	-0.0430922	0.011986	-0.0155578
sp|P10567|MYSP_CAEEL	0.0288922	0.0364659	-0.0318294	0.00984232	-0.0284012	-0.0161568	-0.0132307	0.0180438	-0.00691706	-0.00193328	0.0497552	-0.0100292	0.0581037	0.00607778	0.036383	0.0643438	-0.00717902	0.023477	-0.0169741	0.0322989	0.0445394	-0.0390342	0.00568945	0.00721443	0.0343577	-0.00308167	-0.0514509	-0.066168	-0.0445415	-0.0342273	-0.056386	-0.0166314	0.0158665	-0.0541181	0.0180204	-0.00286585	-0.0308705	0.0471351	-0.0376248	0.0402408	0.0282963	-0.0110611	-0.0262848	-0.0139109	-0.0437671	-0.0116811	0.0102548	-0.0354957	-0.00801439
sp|P46975|STT3_CAEEL	0.028888	0.0142262	0.0320246	0.035175	0.0120776	0.0495911	-0.0362273	0.0732298	-0.0493379	0.0100141	-0.0533739	-0.034664	0.0128782	-0.0274084	0.055077	0.0968865	-0.0239959	0.0384497	0.0424601	0.0221193	-0.0477815	-0.0464295	-0.057991	-0.0185091	0.0246547	-0.0228031	-0.0133707	-0.0161708	0.0219645	-0.00349965	0.0010781	0.0309026	0.0512244	9.22e-05	0.0849456	-0.0345572	-0.0381469	0.0283798	-0.0100647	0.0142776	0.0472312	0.0146179	-0.00707417	-0.0208168	-0.00633223	0.0204633	0.00552464	-0.046574	-0.00606313
sp|Q9XWZ2|ACD11_CAEEL	0.0288484	0.0371667	-0.00548311	0.000212437	-0.0263679	0.0454076	0.0189974	0.0798811	0.0161473	-0.0042833	-0.0315157	-0.00140794	0.0223178	0.0383782	-0.0223139	0.00557607	0.0408181	-0.0210963	0.0269119	-0.003336	-0.044496	-0.0424005	-0.0237875	0.0635992	0.015094	0.0447103	-0.0321273	0.0540836	-0.0135358	-0.0262678	-0.050076	-0.000498462	0.0408308	0.0147742	-0.0151465	0.0183846	-0.011206	0.0540055	0.0628731	-0.048749	0.0364955	0.0307054	-0.025571	-0.05796	0.0731358	-0.00879228	0.0112757	-0.00228803	-0.0522431
tr|P90983|P90983_CAEEL	0.0288377	-0.0370995	-0.0155376	0.0371376	0.0042932	-0.00114812	0.0214452	0.0144833	-0.030356	0.027086	-0.0111736	-0.0375103	-0.0104739	-0.0294808	-0.0414027	0.0550141	0.0120356	-0.0141922	-0.0298075	-0.0168287	-0.0164717	0.0374143	0.0323763	0.042244	0.0200029	-0.00119765	0.00727873	0.0952605	0.0358115	-0.0492573	0.0342241	0.0472598	0.0171054	-0.00465099	-0.0260859	-0.0592006	0.00567612	-0.00540318	0.0512799	-0.0224456	0.0482373	0.0243031	0.0161722	-0.0429876	0.0802746	-0.0127411	-0.000873392	-0.0818977	0.0153698
tr|Q9N393|Q9N393_CAEEL	0.0288065	-0.00203989	0.0175976	0.0732129	0.0114658	-0.0144995	0.0394708	0.000459508	-0.00103794	-0.0301181	-0.0209783	-0.0659282	-0.0275984	0.0531151	-0.0371699	-0.00191471	0.0104194	-0.0736402	-0.031529	0.017573	0.0278374	-0.0466686	0.0275526	0.0395548	0.032868	0.0148878	0.00451712	0.0226987	-0.00187283	0.0202832	0.0154363	-0.0386453	0.043366	-0.0157886	0.0163602	0.064329	0.00471135	-0.0094839	-0.0794898	0.0103556	0.0516052	0.0466501	0.0178878	-0.000575639	-0.0320286	-0.0446648	0.00897255	0.0584588	0.0222482
tr|H2KZV5|H2KZV5_CAEEL;tr|Q4W525|Q4W525_CAEEL	0.0287987	0.0387834	0.0129535	0.0119279	-0.0328921	0.0180078	-0.0165633	-0.0745424	-0.0170531	-0.0237051	-0.0223114	-0.0255556	0.00130043	-0.0353235	-0.0018323	-0.00294775	0.0276118	0.0624221	0.0722487	0.0446355	-0.0497788	-0.0487546	0.00161923	-0.0100645	-0.0494771	-0.053934	0.0272022	0.0292	-0.000985346	-0.040434	0.0419192	-0.0311945	0.0472149	-0.0447064	0.0439688	0.0299371	0.02172	6.21e-05	-0.0116926	-0.0344957	-0.0254094	0.021205	-0.00823514	-0.0696488	0.0275866	-0.0101628	-0.0199656	0.0266667	-0.0344166
sp|Q18493|UAP1_CAEEL	0.0287884	0.0173602	0.0354179	0.0550043	-0.0180123	-0.0119922	0.0448031	-0.0188563	-0.0184914	0.00822269	0.00548728	-0.00929997	0.024848	-0.0122102	-0.0383678	0.00639558	-0.0321499	0.0787322	-0.0403232	-0.0445246	-0.034559	0.0165689	0.00789068	-0.0147556	-0.0375795	0.0466044	0.0415165	0.0051196	-0.021071	-0.00182956	-0.0454723	0.0326254	0.0652837	0.0468692	0.00101969	-0.076383	0.0808766	-0.031988	-0.00705331	-0.0150295	-0.0291188	0.0708237	-0.00330163	-0.0123567	-0.000801789	0.0376661	-0.0663626	0.00486604	-0.0398041
sp|Q27488|PSA2_CAEEL	0.0287621	0.0075914	-0.00753514	0.056999	0.0473364	-0.0669087	-0.0252281	0.0397655	0.0431329	-0.000108472	-0.0219165	0.0253868	-0.0114039	0.000752155	-0.0279839	-0.0607525	0.015211	0.0312576	0.0182284	0.068308	-0.0207791	-0.0164264	-0.00190049	-0.029707	-0.0199403	-0.0218094	0.0137394	0.0640125	-0.0387096	0.0503012	0.00245349	-0.0429932	0.0442806	0.00859888	-0.0266897	-0.0299725	0.0309901	-0.0422616	0.00807427	-0.0118137	0.0674006	0.0403971	-0.0153995	0.0277637	-0.00694164	0.0077995	-0.00587919	0.0594498	-0.0415191
tr|Q20476|Q20476_CAEEL	0.0287491	-0.00493734	-0.0486968	0.0258025	-0.0548632	-0.0172262	-0.049316	-0.055827	0.00243664	-0.00946975	0.0495999	0.00293988	-0.00789779	-0.0297805	0.00988575	0.0396191	-0.0337464	-0.0395242	0.0543282	-0.0429844	-0.00776754	-0.0563719	0.0104601	-0.0227938	0.0207378	0.00780464	0.00360519	0.0776937	0.050258	-0.0483321	-0.0172527	0.0286638	0.0224125	0.0538267	0.0282233	-0.0334655	0.0428057	0.0318405	-0.024217	0.0208427	-0.0117317	0.00451431	0.0451156	-0.0208182	-0.0720495	-0.0551363	0.0191896	-0.0385499	0.00159067
tr|O76630|O76630_CAEEL	0.0287035	0.0062884	-0.0280004	0.0620013	0.0487613	-0.0331153	-0.0218286	0.00549351	-0.0307206	-0.018363	-0.0115542	0.0229441	-0.00988079	-0.0106415	-0.000407021	-0.0460585	-0.0393521	0.0226212	0.0564645	0.0149908	-0.0363253	0.000474291	0.0221176	-0.0514293	0.0403111	0.0431778	-0.00275384	-0.020395	-0.0296015	-0.038234	0.0234401	-0.0368713	-0.0445298	0.0497107	-0.00433856	-0.00850104	0.0312688	0.00604484	0.011513	0.00500342	-0.00519329	0.00579698	-0.0447228	0.0327171	0.0147736	-0.0552599	0.0253176	-0.0426347	-0.0564113
sp|Q09422|PGAM5_CAEEL	0.0286838	0.036621	0.00952303	0.0346734	0.00500497	-0.0288397	0.0039762	0.000732707	-0.0400618	0.0322781	-0.0643004	-0.00316868	0.0376723	-0.041543	-0.0629485	0.0755109	-0.0777304	0.00866347	0.00303689	0.00433379	0.0248395	0.0201062	-0.00922247	0.0425747	-0.0398377	0.0250215	-0.0134886	0.0327007	0.00542866	-0.0157411	0.0632349	0.0387163	-0.00216979	-0.0468846	0.028511	-0.00892029	0.00786653	0.0254434	0.0129365	0.0287713	0.0439695	0.0569589	0.0493513	-0.0603822	-0.00839577	-0.0404457	0.0291186	0.0297842	0.0131116
sp|Q9N2W7|NDUAC_CAEEL	0.028671	-0.0311027	-0.0337469	0.0297367	-0.0316241	0.0290331	-0.0344033	-0.0011842	-0.0268628	-0.0378321	-0.00124415	-0.00280234	-0.0424108	0.0137289	-0.0513657	0.0315569	0.0144835	0.0374267	-0.0230174	-0.0385253	-0.024902	0.065628	0.0456455	0.0154296	-0.00910734	-0.062125	-0.0031479	0.0273402	0.064548	0.0169265	0.0670065	-0.0363734	-0.00141212	-0.0183204	-0.0603919	0.0434359	-0.044308	0.0108296	0.0442177	-0.00970956	0.0222979	-0.0147397	-0.0351674	-0.0522261	-0.0514603	0.0657657	0.00236181	-0.0400541	0.00186841
sp|P91303|VATG_CAEEL	0.0286492	0.021933	-0.046383	0.00714082	-0.0121046	0.0114064	-0.0181334	-0.0459222	-0.0164622	0.0771572	0.0362706	0.00563799	0.0124098	-0.0522974	-0.0906257	-0.0195084	0.0195749	-0.0157937	0.0621457	0.0104612	0.0103588	-0.00604249	0.01354	0.00108039	-0.0521897	-0.00361405	0.0341268	-0.0295449	0.00687921	0.0240521	0.0659953	0.0182082	-0.0132841	0.00383842	-0.110134	-0.0743268	-0.0476188	0.0438855	0.00188745	-0.00246914	-0.0339854	-0.0381325	0.0497043	-0.027339	0.00424391	0.011167	-0.0320872	0.00587288	-0.0682359
sp|Q19642|ZW10_CAEEL	0.0286449	0.0141566	0.0382585	0.0470636	-0.0450474	0.00016618	0.0305583	0.00945165	-0.0457775	0.0183799	-0.0123257	0.0183878	-0.00131474	-0.00125292	0.0506011	0.0251702	0.0102971	0.0197789	-0.00805741	-0.0270909	-0.0145248	0.0620125	-0.00764777	-0.0244221	-0.0187077	0.0333284	0.0242239	0.00808806	-0.0321727	-0.0445759	-0.00238685	0.0561594	0.0669598	-0.0153561	0.0267155	-0.0226403	-0.0730541	-0.0105046	-0.0231485	-0.0338761	-0.0338491	0.0406976	-0.0366194	0.0432855	0.00870419	0.0263029	0.0586657	0.0571403	-0.0332493
tr|G5EDY8|G5EDY8_CAEEL;tr|Q8WQC9|Q8WQC9_CAEEL	0.0286429	-0.0168665	-0.0155867	0.051686	-0.0665559	0.00612517	-0.0181559	-0.0215134	-0.0145061	0.00974593	0.0277437	0.0772068	-0.0454078	0.0164987	0.00995472	0.0119916	0.0189442	-0.07682	-0.0245559	-0.00471462	-0.052083	0.00103645	-0.0479154	-0.0408969	-0.0172984	0.0340254	0.0731457	-0.0255805	0.00542907	-0.00872047	0.0183895	-0.0063719	-0.0638488	0.0301122	-0.0433847	-0.0276314	0.0345535	-0.0020141	-0.00147328	0.0762197	0.0188009	0.0418023	-0.00623664	0.0668676	-0.0613345	0.00496785	-0.00843585	0.00861688	0.0686235
sp|Q09444|UBH4_CAEEL	0.0286406	0.00468513	0.0396144	0.0436902	-0.0120317	-0.00844891	0.0136377	0.058944	-0.0185138	-0.0708431	-0.0689061	-0.0183447	0.0432725	0.0690619	0.0555138	0.0141794	0.0792252	-0.0027179	0.000913253	0.0283793	-0.0367519	-0.014368	0.0138295	0.0235991	0.0307547	0.00784419	0.0607424	-0.0455446	0.0130516	0.0579721	0.0593371	-0.0178457	0.0324629	-0.0230268	-0.00577538	-0.0071986	-0.00598176	0.00608908	-0.0129689	0.0150097	0.00367508	-0.0745851	0.01912	-0.0222064	-0.031405	0.00266755	0.027308	-0.0301301	-0.0275087
sp|P90992|M2OM_CAEEL	0.0285941	0.0129107	-0.0453269	0.0217495	-0.0453472	0.0324739	-0.0589889	0.0346395	-0.0278589	0.0286302	-0.0153094	-0.00207502	-0.0532206	-0.0718136	0.0399214	0.0200201	0.0131087	0.0269315	-0.0120225	-0.032844	0.00196503	0.00686995	-0.0277387	0.031261	0.0134712	0.104565	0.0232681	0.0511207	-0.0170812	0.0436	0.0103581	-0.00499659	-0.0253582	-0.0223781	0.0234254	0.0344704	-0.00172067	0.0817812	-0.0213825	0.00429188	0.02763	-0.0378662	-0.0178693	-0.0206598	0.00414761	-0.0197545	0.00958499	0.027591	-0.0631135
sp|P91856|SERC_CAEEL	0.0285326	-0.0129041	-0.0460724	0.0150355	-0.00569518	0.0697515	0.00681231	0.0344073	-0.0150492	0.000303641	-0.0685913	0.0464888	0.0406027	0.015309	-0.0246286	-0.0269589	-0.00480554	-0.00651936	-0.0278582	0.0457127	-0.00932477	-0.0439924	-0.0220888	0.0605102	-0.0150584	-0.0520249	0.0210714	0.0564056	-0.0127105	-0.0350297	0.0192391	0.00853642	0.0653187	-0.0664998	-0.0044122	-0.0148013	0.0730524	0.0315748	0.0202979	-0.0083677	-0.00145489	0.0618027	0.037659	0.00247802	-0.017302	0.0118398	-0.0126312	0.0567961	-0.0391755
sp|Q20779|COX6A_CAEEL	0.0285262	0.026923	-0.0389662	0.0340687	0.0224798	-0.00791217	0.0267509	0.00790428	0.028154	-0.0197891	-0.00240829	-0.0376976	0.0524649	0.0503641	-0.00852786	0.057888	0.0872211	0.0227049	0.0116982	-0.010019	0.0442053	-0.00752275	0.0202186	-0.0199678	0.0167548	-0.0602333	0.000768489	0.0180754	0.0396273	0.00928805	0.0161856	0.0247223	0.000290964	-0.054913	0.0354649	0.0255641	-0.0185914	0.00397396	0.0254833	-0.0316166	0.0699345	-0.0750639	0.0869258	-0.00297234	-0.0162096	0.0237769	-0.0365868	0.0159612	-0.0523692
tr|A0A2K5ATU5|A0A2K5ATU5_CAEEL;sp|Q09285|AKAP1_CAEEL;tr|A0A2K5ATU1|A0A2K5ATU1_CAEEL;tr|A0A2K5ATV3|A0A2K5ATV3_CAEEL	0.0285216	-0.0109856	0.00976008	0.0643501	-0.0289444	0.0010184	-0.0246507	-0.0326834	0.0442813	0.0711241	-0.0242337	0.00253558	-0.0585487	0.0304974	0.00215785	-0.0547353	0.0853446	0.0273137	0.00971062	0.0551927	0.0515609	-0.0537036	-0.0271723	0.0268485	0.029044	-0.0396407	0.0509972	-0.0448896	0.00437217	-0.00625965	0.00687113	0.0178868	-0.00042949	-0.00679354	0.00432245	-0.0407686	-0.00772032	-0.0437838	-0.0132422	-0.0105888	-0.0124976	-0.0744232	-0.0190545	-0.0641798	-0.015581	-0.00661424	0.031605	0.0587637	0.0134195
sp|P55956|ASP3_CAEEL	0.0285146	-0.0206056	-0.0423803	0.0290974	-0.0107922	-0.0519278	-0.0268633	-0.0546431	0.00228054	0.0119374	-0.0154492	-0.00609599	0.0230567	0.00685079	0.00785634	0.00194044	0.035119	-0.0263457	0.0562927	0.0713569	0.0502237	-0.0102719	0.0330666	0.073074	0.0128726	0.0780071	0.0411317	-0.0778507	0.0155196	0.00859173	-0.058756	-0.000781196	0.014046	0.0411766	0.0425726	-0.00861904	0.00585511	-0.00248724	-0.0580672	0.005798	-0.0174529	0.0373722	0.0491755	0.0106565	0.0691396	0.00201361	0.0291745	-0.0217457	-0.00539065
tr|A0A0K3AWK1|A0A0K3AWK1_CAEEL;tr|G5EDF9|G5EDF9_CAEEL;tr|A0A0K3AU66|A0A0K3AU66_CAEEL;tr|A0A0K3AQN5|A0A0K3AQN5_CAEEL	0.0284496	0.0385429	0.0136805	0.00904418	-0.025287	0.032645	-0.0566749	-0.025671	-0.0591652	0.0179232	0.0242627	-0.0239184	0.0241649	-0.0305266	0.0284256	-0.00354663	0.0248952	-0.0162173	0.0397908	0.0150841	-0.0618196	0.035177	0.00090643	0.00662031	-0.0217129	0.0588251	-0.084624	-0.0371982	0.036195	-0.00276547	-0.0454816	-0.0429279	-0.0343515	0.0434346	0.0393781	0.0085781	-0.0204049	0.0129782	-0.0366282	-0.0308542	-0.0385915	0.0162007	-0.00124497	-0.0537912	-0.00657842	-0.0410804	0.0351428	2.99e-05	-0.0438794
sp|P41847|DRE2_CAEEL	0.0283921	0.0153118	-0.0182421	0.0280066	-0.0372403	0.0765285	0.0731941	-0.0217561	-0.0473242	-0.0225097	-0.0381415	0.0465509	-0.0489923	0.0817508	-0.0355031	-0.0302619	-0.028231	-0.00490164	0.0211256	-0.0240118	0.0185377	-0.0918945	-0.0242225	-0.0401171	0.0131208	0.00119445	-0.0185148	0.00239838	0.0106058	-0.0441378	0.0259011	0.00954834	0.00317782	-0.0171296	-0.0684802	-0.0214387	-0.00345856	-0.0416157	0.0488373	0.00150365	-0.0110916	0.022969	0.0338177	0.0417876	0.0597377	0.0409302	-0.00663431	-0.0215294	0.0359039
sp|Q23680|VATF_CAEEL	0.0283543	0.0320926	-0.00385211	0.028556	0.0514895	0.0373835	-0.0103962	0.0265084	-0.00413554	-0.0512846	0.0246979	-0.00953506	0.0662114	0.0638202	-0.018005	0.0475665	0.0331491	0.0414543	-0.0157647	0.00722369	0.0201294	-0.0410268	0.0703532	-0.00113332	-0.0589585	-0.0162494	-0.0016987	0.0276088	0.0347559	0.00236192	0.0142522	-0.00475105	0.00980483	-0.0181546	-0.0663112	0.0202223	-0.079529	0.0280863	-0.016548	-0.031531	-0.0236866	0.0356708	-0.011939	0.0146645	0.0253346	-0.0155838	-0.0577668	0.0137145	0.0182345
tr|Q21525|Q21525_CAEEL	0.028342	0.0170328	0.0208633	0.0158871	-0.0864988	0.0533477	0.0198202	-0.0128657	0.0317722	0.0115582	-0.0361291	-0.0478895	0.0319619	-0.0230916	-0.0428185	-0.00711887	-0.0650739	0.0549667	0.013506	0.0181751	-0.0190272	0.0022554	0.0293936	0.0364329	0.00163035	-0.0173253	0.0415295	-0.0902257	0.0134574	-0.0232055	-0.0138604	0.0280169	-0.0176154	0.000163107	-0.0159331	-0.0367996	-0.00685224	-0.00915614	0.014554	0.0628595	-0.0370632	0.0473603	-0.034989	0.0204951	0.0390958	-0.0357892	0.00340268	-0.0274082	-0.00620186
tr|Q86NE0|Q86NE0_CAEEL	0.0283172	-0.0255711	-0.0479809	0.0177389	-0.00824592	-0.0394824	-0.0258249	-0.026816	-0.0430067	0.00701189	0.0299622	0.0231261	0.0226737	-0.0127659	0.035263	-0.00657517	-0.0226875	0.000948894	0.029613	0.0451282	0.0462676	-0.035095	0.00351699	0.0755772	0.00880827	0.00975061	-0.00727653	-0.0518762	0.0275588	0.051456	-0.0505765	-0.0789095	0.00610875	0.0413881	0.000305603	0.015786	0.033954	-0.0211418	0.000272994	-0.05433	-0.015562	0.0547409	0.0582157	-0.00946286	0.0230547	0.0756833	0.0528442	-0.0171281	0.0184095
sp|Q9BLB6|RU2A_CAEEL	0.0282876	0.0249253	0.0273263	0.0525401	-0.0057428	-0.0256657	0.0481066	-0.0115278	0.0084466	-0.0187441	0.0459244	-0.00935109	-0.0217659	0.0133768	0.0354585	-0.0335403	0.0366053	-0.00881473	-0.0252644	0.00493336	0.0149976	-0.0370642	0.0617162	-0.0601812	0.00141423	-0.00927273	-0.0307168	0.0105141	0.0159542	-0.0598234	0.00497335	-0.00572055	0.0447976	0.0510765	0.0151032	0.0725409	-0.0666889	-0.00776483	-0.00716471	-0.0423062	0.0336685	0.00432139	0.00285586	0.0368827	-0.00127955	0.0423598	-0.0494977	0.0256466	-0.0196309
sp|Q95XQ8|MCM4_CAEEL;tr|A0A061AL94|A0A061AL94_CAEEL	0.0282662	-0.00725456	0.0380397	0.0410333	-0.0397514	-0.0285446	0.00987337	-0.0126885	0.0600511	-0.0480287	0.00753901	0.135805	-0.00241625	-0.00844635	0.0191324	0.048154	0.0187802	-0.0134107	0.0194481	0.0289871	-0.0353672	-0.00803219	0.063075	0.0450196	0.00274714	-0.0296852	-0.0088367	-0.0127116	-0.0233188	-0.0570479	0.0117361	-0.0312293	0.0239475	-0.0108933	-0.00511506	0.051286	0.00988771	0.0125022	0.0530979	0.0294742	-0.0166827	-0.0102299	-0.0467398	0.0426779	-0.0360452	0.0230418	-0.0579653	-0.0148992	0.0232795
sp|Q17361|UBP14_CAEEL	0.0282422	0.00711363	-0.0127521	0.0628684	-0.0171268	-0.05421	0.0156619	-0.0406315	-0.0168039	0.0512276	-0.00142633	0.0460357	-0.00674088	0.0400308	-0.0283067	0.0375148	0.00245683	-0.0381428	0.0159645	0.023662	-0.0261391	0.058759	0.0284491	-0.00977762	0.0154953	-0.00882546	-0.0628121	0.00816848	-0.0508119	0.0113234	-0.0660286	0.011522	0.0530805	0.11633	0.00794319	-0.0379763	0.0158933	-0.0120082	-0.017896	0.00384423	0.0323683	-0.0257786	-0.00841192	0.0535312	-0.012662	-0.0479774	-0.0400507	-0.0115874	-0.0111735
sp|Q19969|IMA3_CAEEL	0.0282096	0.0165244	-0.0117944	0.0519826	0.0311493	-0.0701923	-0.0156046	-0.0232905	0.0152316	0.0436763	-0.0183792	0.0361676	-0.00297634	-0.00897026	-0.0362031	-0.0485455	-0.0333238	-0.0063201	-0.012255	0.0107805	-0.0579823	-0.0203927	-0.0235776	-0.0251725	-0.0141642	-0.0469849	-0.0352335	-0.00980623	0.0283343	0.0548145	0.0306006	0.0188373	0.0237766	-0.0206162	0.00208464	-0.00495641	0.0626568	0.0327092	0.0291341	0.00713184	-0.0787567	0.0274685	0.00462122	0.026772	0.0249294	-0.0159026	0.00450148	-0.0424101	-0.0180279
sp|Q9U2Q9|GSK3_CAEEL	0.0282067	0.0189123	0.00391215	0.0635615	0.0219553	-0.0257612	-0.0434882	0.00422694	0.0496898	0.0275886	0.0260123	-0.00776261	0.000141191	-0.0531237	-0.0232714	-0.0291166	-0.0617714	0.0740389	-0.0108701	-0.0255056	0.0517243	0.0318179	0.00771264	0.00317337	-0.0198016	-0.015254	0.0370591	-0.059587	0.00762939	-0.0527277	-0.0189092	-0.0278922	0.0573632	0.00850251	0.0126772	-0.0211695	0.0185473	0.00495441	-0.00120725	0.0926646	0.01367	0.0318607	0.00673422	-0.0419561	-0.052718	-0.00885362	0.044603	-0.000832932	0.00412984
tr|Q9TYY8|Q9TYY8_CAEEL;tr|V6CJY2|V6CJY2_CAEEL	0.0281994	-0.0127173	-0.00891125	0.0673728	-0.00221048	0.0106353	0.00321765	-0.0130816	0.0276927	-0.00494059	0.0456945	0.0820366	-0.00367924	-0.0359159	0.0864551	0.0121349	-0.0344748	0.0707404	0.0103156	0.0138108	-0.0110106	-0.0357892	-0.00574709	0.0454442	0.0426866	0.00639825	0.0819797	0.00187335	0.00964204	0.0213952	0.0653989	0.00430407	-0.0115633	-0.00996296	-0.0210875	0.0205958	0.00833717	-0.0411835	-0.000954939	-0.034801	0.0494953	0.0182512	0.032147	-0.0389724	0.0716263	-0.0177252	-0.0102113	-0.0079578	0.0702297
tr|Q09EE7|Q09EE7_CAEEL;sp|Q94392|NSF_CAEEL	0.0281931	0.0220226	0.0320243	0.0475995	0.010271	0.0478987	-0.0296658	-0.0100473	0.0163732	-0.0217589	0.0322947	0.0124971	-0.0177188	-0.00653413	0.0157809	0.0377068	-0.0241554	0.0559756	0.00388295	0.0140992	-0.0307506	-0.0234523	-0.00487098	-0.013417	-0.00836324	-0.0377485	-0.0369205	-0.00941256	-0.0758139	0.0719572	0.0723734	0.0493578	-0.0839872	0.0296169	0.0315637	-0.0150065	-0.0229266	-0.0478516	0.0565696	-0.0435309	-0.0217513	-0.00431903	-0.000735167	0.00186408	-0.0257808	-0.0180986	-0.0204528	-0.0110869	-0.00990827
tr|G5EE04|G5EE04_CAEEL	0.028175	0.00393474	0.0558996	0.0325215	-0.00270686	0.0185956	0.0290102	0.0284828	-0.0234162	-0.0400684	-0.0475799	0.00620934	0.0348232	0.0680254	-0.0223018	-0.0489605	0.0190545	0.0299002	0.015924	-0.0176987	-0.0570785	0.00818618	-0.0458851	-0.0289628	0.0316283	0.0622943	-0.0395247	0.0346973	-0.0421139	-0.0144337	-0.0454836	-0.0433929	-0.0194835	-0.0225796	0.0190375	0.0187884	0.00699632	-0.0189345	0.0124681	-0.0586895	0.0398706	0.0481429	-0.0298689	-0.0257821	0.0039816	0.00260357	-0.0120677	-0.0631848	0.00382387
tr|G5EG18|G5EG18_CAEEL	0.0281429	0.0353947	0.0302526	0.00242329	-0.00541074	0.0231925	0.0249978	0.0551247	0.0179104	-0.0424495	-0.0278611	0.0323102	-0.0145598	-0.0603085	0.00432439	0.00344922	-0.0103267	0.0243648	-0.0110241	-0.0346854	0.0416365	0.0283059	-0.0486978	0.00370338	-0.0706357	-0.0195281	-0.0334085	0.0104795	-0.037267	0.023413	0.0661378	-0.0157191	0.00239355	-0.0405719	0.065111	0.00564975	0.00290604	-0.031158	-0.0570171	-0.0695816	0.000803631	0.0815057	0.00744693	-0.0342878	-0.00159634	-0.00829112	-0.0166878	-0.00106565	-0.0225887
sp|P12845|MYO2_CAEEL	0.0280702	-0.0311521	-0.000443508	0.0322788	0.00869709	0.0571889	-0.0621258	-0.0392046	-0.0189763	-0.0183267	0.0474074	0.0310686	0.0527039	-0.0245733	0.04215	-0.0784922	-0.0999627	0.024653	-0.0508967	-0.0345899	0.00543797	0.00534507	0.0254326	-0.0390951	0.022732	-0.0463812	0.0103293	0.0116144	-0.0281872	0.016277	-0.00732189	0.00658216	-0.029632	-0.0188437	-0.059316	0.034368	0.00289982	0.0184385	0.0298577	0.0708998	0.0178285	0.0038224	0.0207121	-0.035376	-0.00877184	0.0181559	0.00584337	-0.0167565	0.0461313
sp|Q21993|PFD5_CAEEL	0.0280583	-0.0281606	-0.0200169	0.0464643	0.0133652	-0.0513086	-0.0206588	0.0113658	-0.015187	-0.0348648	-0.0134176	0.0231323	-0.0351224	0.0328547	-0.0143145	0.00162203	-0.0408943	-0.035268	-0.038885	0.0223185	-0.0370832	0.0062461	0.0260293	-0.00846973	0.0282738	-0.0637447	-0.018052	-0.0449047	-0.00538335	-0.0308607	-0.084607	-0.0373335	0.0594264	-0.0602066	0.0193288	-0.00652672	-0.0420263	0.0094309	-0.0110515	0.0415609	-0.0113978	0.0241679	-0.0614754	-0.0104985	-0.000574674	0.0171881	-0.0266632	-0.00672464	0.00842991
tr|Q18476|Q18476_CAEEL	0.0280042	0.0315323	0.00676117	0.0503326	-0.010151	-0.0173823	0.0145061	0.00405044	-0.055143	0.0548428	-0.0384924	0.033899	0.00350077	-0.0150692	0.0225649	0.0634609	0.0323745	0.00987071	-0.0386393	-0.020497	-0.0367039	0.000461228	-0.0497074	-0.00763754	-0.0593224	-0.00604029	0.0191175	-0.00436266	-0.0566717	-0.0570381	0.00320851	0.0208683	0.0027637	0.0174648	0.0300164	0.0288379	-0.0565747	-0.0644728	-0.0214632	-0.00641646	0.0310392	-0.0596436	0.038418	-0.0125435	0.0487182	-0.0283723	0.00674925	0.0448324	-0.00474766
sp|Q19537|RFA1_CAEEL	0.0280024	0.0112268	0.0339008	0.0483971	-0.0477177	-0.0413339	0.0247369	-0.00568853	0.0115893	-0.0443324	-0.0258091	0.1036	0.0222477	0.0217758	-0.0185905	0.0483461	0.000190347	0.00541075	0.0348703	0.0156476	-0.0203613	0.0180113	0.0130182	0.016119	-0.0184275	-0.0106574	-0.0671688	-0.0316788	0.0249646	-0.0381987	-0.0350138	0.0365461	0.0291115	-0.0387934	-0.0226071	0.0394083	0.000627214	-0.0465745	-0.0250749	-0.000658701	-0.0260093	-0.02721	-0.00395879	0.0342833	-0.0163174	0.0283426	-0.00451915	0.0332131	0.0155076
tr|G5ECK7|G5ECK7_CAEEL;tr|G5ED34|G5ED34_CAEEL	0.0279002	0.0334441	0.0205951	0.0180487	0.0309006	0.0190243	0.0116236	0.0662469	-0.0425074	0.0024049	0.019102	0.053918	-0.029055	-0.058813	0.0390153	-0.0211568	0.0271769	-0.0467483	-0.0277196	-0.00687086	-0.0237077	0.000852824	0.154361	0.04063	0.000109109	-0.00620224	-0.0122947	0.0645959	0.0284929	-0.00326714	-0.00825707	0.0346404	-0.0306634	-0.014287	-0.0105497	0.0270554	-0.00273148	-0.050496	0.000104371	0.0501236	-0.0270685	0.0328465	-0.00287378	0.0203672	-0.0203416	0.0719315	-0.00457195	0.0102351	-0.00818847
tr|G5EF87|G5EF87_CAEEL;tr|H8ESF3|H8ESF3_CAEEL;tr|H8ESF4|H8ESF4_CAEEL;tr|A0A3P6NNV9|A0A3P6NNV9_CAEEL;tr|A0A3P6P9B9|A0A3P6P9B9_CAEEL;tr|A0A3P6NPD2|A0A3P6NPD2_CAEEL;tr|A0A3P6MYA1|A0A3P6MYA1_CAEEL;tr|A0A3P6N6K6|A0A3P6N6K6_CAEEL	0.027872	-0.0123919	0.0250225	0.0456501	-0.0479433	0.0254174	-0.0273487	-0.0220374	-0.018441	-0.0381027	-0.0308713	0.124954	0.0100762	-0.0180183	0.00495058	0.0288594	0.0233217	-0.0142426	0.0446984	0.0704858	-0.0330551	0.121336	0.0177791	-0.0272328	-0.0303357	0.00691249	0.00825197	-0.0249081	-0.0540562	-0.0179515	-0.012261	0.00498101	-0.0287253	-0.0143977	-0.0235848	0.0337042	-0.0237979	-0.0234417	0.00170772	-0.0284868	-0.00429627	0.00380246	0.038812	0.0269559	0.00640907	-0.0724873	-0.020246	-0.0323305	0.00617757
tr|Q86NI2|Q86NI2_CAEEL;tr|H2KYI5|H2KYI5_CAEEL	0.0278586	0.0197642	-0.048159	0.0213546	0.0206012	0.0282947	-0.0244655	-0.0375954	-0.0122083	0.00493159	0.0615475	-0.0244417	-0.00185584	0.0281723	-0.0451825	0.0123912	-0.0428571	-0.0164384	0.0429381	0.0350531	-0.0610765	0.101804	-0.0331168	-0.0513073	0.00722179	0.00265626	-0.0130716	-0.00199797	0.0184633	-3.32e-05	0.0236577	-0.0808855	0.0106249	-0.0135654	0.00444557	-0.00510373	0.0149783	0.0370958	0.0173698	-0.072386	-0.00968861	0.00989882	-0.0348239	0.014388	0.0125861	-0.0661877	-0.0952352	-0.0141769	-0.0077679
sp|Q9TXP0|RS27_CAEEL	0.027813	-0.0289886	-0.0200715	0.0404641	-0.0194082	-0.0238289	-0.0469789	-0.000575412	0.0772599	0.0625124	-0.0211037	-0.0539225	0.0123663	0.0273026	-0.0144312	0.0100735	-0.0552186	-0.00146255	0.0147127	-0.0488703	0.0391337	0.0372037	-0.00724246	-0.0292965	0.0237383	0.0453461	-0.0232928	0.0134822	0.0224282	0.043379	0.0048835	0.0661542	0.0589396	-0.0268203	0.0345358	0.0313807	-0.00854014	0.0155541	0.0414917	-0.00754864	-0.0243324	0.0125927	0.0281422	-0.0233962	0.0469528	0.0262436	0.0107596	-0.00239094	-0.0197491
tr|Q9N302|Q9N302_CAEEL;tr|V6CK48|V6CK48_CAEEL;tr|V6CLI5|V6CLI5_CAEEL	0.0277296	-0.0316337	-0.0316333	0.0272453	0.016786	0.0426548	0.0248619	-0.0308366	-0.00830412	-0.0172907	0.00707291	-0.0244307	-0.0310875	-0.0061558	0.0315186	-0.0107051	0.0281327	0.0630858	0.0121328	-0.0663486	-0.0174421	0.0124422	0.00570484	-0.0838625	-0.0641497	-0.0179181	-0.00456591	0.0156979	0.0422259	-0.0192619	-0.0345308	0.0250054	-0.0168363	0.0428002	7.49e-05	0.015998	-0.0321877	0.0270764	-0.00846118	0.0255374	-0.0243867	0.0282185	0.0563744	0.0284424	-0.00264982	-0.120792	0.0278411	0.0371745	-0.00363902
tr|Q9BL46|Q9BL46_CAEEL	0.0276596	-0.0251336	-0.00455221	0.0437257	0.0530027	0.00361542	-0.0806478	0.0356497	0.0454566	-0.01339	-0.00505821	0.0134425	-0.0650142	-0.0284802	-0.036403	0.00222258	-0.0117168	-0.0176606	0.0208314	0.0245946	-0.0356091	-0.0583155	0.00553144	0.00387685	-0.0714098	0.0264209	0.020562	-0.0224295	-0.0569736	0.0103296	0.00741156	-0.00586732	0.0455136	0.0376405	-0.0427066	-0.0414541	0.0194725	-0.0594741	0.00866896	-0.00564702	0.0311603	0.0410041	-0.0161599	-0.0305121	-0.0393401	-0.0315472	0.0301924	-0.023086	-0.026732
sp|Q18885|BTF3_CAEEL	0.0276465	-0.01095	-0.00157244	0.048369	0.0665758	-0.0592498	0.0223407	0.0543112	-0.0259548	-0.00862288	-0.0486611	-0.0054077	0.0563679	0.019588	-0.00726146	0.0172311	0.0227689	0.00594917	-0.0309455	0.0176355	-0.029071	0.0275559	0.0148063	-0.026337	-0.0284942	-0.037947	0.0367267	-0.0156826	-0.00306676	-0.0113457	0.0232115	-0.0847683	-0.0104947	-0.0411043	0.0531534	-0.00784042	-0.0366459	0.0609262	-0.0372025	0.0468114	0.0102338	0.046954	0.0441697	0.0195116	-0.037643	0.0117129	-0.0101502	-0.00534797	0.0353419
tr|O02238|O02238_CAEEL;tr|H2L2J6|H2L2J6_CAEEL;tr|H2L2J5|H2L2J5_CAEEL	0.027638	0.00500038	-0.0194289	0.0625552	-0.0174194	-0.0106952	0.0444818	-0.0344052	0.0439566	0.056513	0.0466506	0.0450268	-0.00561343	-0.0196744	0.0282193	-0.0110759	0.029166	0.0135522	-0.0913187	0.0129227	0.0295948	-0.0291748	-0.024752	-0.00885178	-0.011115	0.0041145	0.0695037	-0.0395348	0.0331414	0.0157082	0.0107007	-0.0478316	-0.00370077	-0.0230106	0.0247613	0.0229825	-0.00957389	-0.0663768	0.0385083	-0.022688	-0.000883876	-0.00532052	0.0964756	-0.0557825	0.0324545	0.00209181	-0.022718	-0.0102409	-0.0460672
tr|Q21763|Q21763_CAEEL	0.0276323	-0.0283155	0.0156416	0.0475903	-0.0218926	-0.0203239	0.0397908	-0.0432801	-0.00552344	-0.0577864	0.0132434	0.0695249	0.0279674	0.0192333	-0.0297073	-0.0192258	0.0630581	0.0142158	0.0736911	-0.0690189	-0.0323382	0.01599	-0.014341	0.0132286	-0.0097064	-0.0346118	0.00345773	-0.0351122	0.018515	0.00842619	-0.0451723	0.011374	0.000807127	0.0138074	-0.0577349	0.0295594	0.000727829	-0.0413438	0.0410897	-0.0180406	0.0164881	-0.0937516	0.00742558	0.0012329	-0.0145628	-0.0178729	-0.0644197	0.0779439	0.0176294
sp|P37165|RS27A_CAEEL	0.0276285	-0.0143786	0.0186579	0.0296954	-0.0217619	0.0311716	-0.00313553	-0.02697	0.139078	0.0973514	-0.0547975	-0.0145856	-0.00404126	-0.00636318	-0.0106685	-0.0624207	0.00532694	0.0511687	0.01827	0.00450888	-0.018423	0.0106949	-0.00209024	-0.033186	-0.0692484	-0.0201929	0.0254981	0.00694979	-0.0360567	-0.0372793	0.0461613	0.0402777	0.021682	-0.0675944	0.0532872	-0.0181629	-0.0192456	-0.0320506	0.0250416	-0.00636208	-0.016929	0.0514478	0.0214932	0.0421235	-0.0115005	0.0345494	-0.0105063	-0.0136854	-0.00523205
sp|P34689|GLH1_CAEEL	0.027569	-0.000830626	0.0447135	0.0431754	-0.0105344	-0.0111673	0.0608175	0.0222874	-0.0384085	0.0509997	0.00420011	-0.117645	-0.0485632	-0.0436595	0.0330532	0.00350082	0.0288664	-0.0463259	0.0190766	-0.0399019	0.0118231	0.00753902	0.00546027	-0.0393109	-0.0181328	-0.0401175	0.02853	0.0546999	-0.0192354	0.024577	-0.0452144	-0.00755267	-0.00199612	0.0260456	-0.00681388	0.0383668	0.0338041	-0.0202454	-0.0586289	0.0318941	0.0162437	0.0253143	0.00554367	0.00965252	0.051348	0.0102789	-0.0439203	-0.0130764	0.00212094
tr|P90860|P90860_CAEEL;tr|Q19708|Q19708_CAEEL	0.0275458	0.00169151	-0.0565357	0.0236651	-0.0318703	0.0345602	0.0427726	-0.0222222	0.00899484	-0.00298534	0.0412006	0.0111375	0.0453779	-0.00926697	0.0621712	0.0327669	-0.0361659	0.0183353	0.0434662	-0.0546222	0.0579298	0.016272	0.0165647	0.0120237	0.0223974	-0.00915366	0.0452853	-0.0123253	0.0103634	-0.0399282	0.027717	0.0062438	0.0398102	0.00748656	0.0529342	0.015131	0.012465	-0.0267296	0.0401109	0.0466085	0.0355069	0.00964147	-0.0103841	-0.0305699	-0.0155292	-0.0471396	-0.0155279	0.0514189	0.0384458
tr|Q9U2S6|Q9U2S6_CAEEL;tr|D3NQB1|D3NQB1_CAEEL	0.0274636	0.038642	0.0146239	0.0314371	-0.00911416	-0.0269108	-0.00849039	-0.0398482	-0.0217786	-0.0375468	0.0300897	0.0241396	-0.0251581	-0.0503686	-0.0149084	0.00898494	0.0111068	-0.013222	0.0167203	-0.02603	-0.0154531	0.016051	0.030933	-0.0099876	0.0425851	-0.0362232	0.0264429	0.0060798	0.0154925	0.00701301	-0.106757	0.0254165	0.0194569	-0.0371188	-0.0199955	-0.0013313	0.0390273	-0.053479	-0.0197034	0.0129486	-0.0376717	-0.0398317	-0.0543597	0.0167471	0.00240744	-0.0389931	-0.0366506	0.0278788	-0.098656
tr|Q9N4Z7|Q9N4Z7_CAEEL;tr|Q65XY0|Q65XY0_CAEEL;tr|Q65XX8|Q65XX8_CAEEL	0.0274521	-0.0104482	-0.0526163	0.0362307	-0.00200423	-0.00303866	0.0599115	-0.0154818	0.00615498	0.02777	-0.003615	0.00510011	0.0180968	-0.00876107	0.00860243	0.0409472	-0.0270322	0.027279	-0.0384769	0.0128412	0.014675	-0.00792184	-0.0703195	0.055397	-0.0344489	0.0375827	0.025193	-0.0313891	-0.0213965	-0.0245011	0.00793548	-0.0512691	-0.0151499	0.0629103	-0.0457546	-0.027084	0.0285437	0.0348447	0.00879412	-0.00546906	-0.0290824	-0.0127477	0.00210438	0.0320285	0.00311426	-0.0244371	0.00980448	-0.0313209	0.026592
tr|Q9U1R7|Q9U1R7_CAEEL;tr|A0A3P6PCS5|A0A3P6PCS5_CAEEL	0.0274294	0.0333181	0.0115238	0.0301557	0.0272043	0.0537583	-0.00850815	0.0325745	0.0287414	-0.0119647	-0.0308379	-0.0291632	0.00346139	0.00165469	0.0112347	0.0146778	-0.0319183	0.037022	-0.0296603	-0.013078	0.0173759	0.00354396	-0.0490024	-0.0175297	-0.0383868	0.0155404	0.0781532	-0.0116275	0.0826967	0.00304469	0.0239507	0.0285163	-0.00728338	0.0255534	0.0380424	-0.0725527	0.0759572	0.0168314	-0.0372715	-0.0326101	-0.0404764	-0.0551354	-0.00878187	-0.0408611	0.0117085	-0.0286919	-0.0112906	0.0196741	-0.00952664
sp|Q9N4I4|RL10A_CAEEL;tr|Q95Y46|Q95Y46_CAEEL	0.0273729	-0.036657	-0.00963389	0.0252309	0.0169352	-0.00180499	0.0135644	-0.0295746	0.102787	0.0195719	0.0259553	-0.0279639	0.0088076	-0.0063997	0.0199149	0.0311374	-0.0868206	0.0646991	0.0157131	-0.0554507	-0.00278994	0.0450132	0.0148602	-0.00795732	-0.0165514	0.010318	0.0160423	0.00296642	0.0108411	0.00567424	0.0572342	-0.0496969	-0.0412554	-0.0482597	-0.0151192	0.00112428	-0.0582468	0.039726	0.00672816	0.00581613	-0.00888766	0.0183988	0.0298883	-0.00347664	0.0167068	-0.0236468	0.0134718	-0.0348153	0.0100912
sp|P34286|PSB1_CAEEL	0.0273504	0.021623	0.00389675	0.0454476	0.0646039	-0.0310933	0.040553	0.000519198	0.0407409	-0.0105053	0.0153066	0.00250753	0.0930388	0.00487101	0.00602607	-0.00299033	-0.00619186	0.0668519	0.0546707	0.0265319	-0.00499538	0.00986832	-0.015104	-0.0332025	0.0302339	0.00878374	0.00584487	0.0691557	0.00335204	0.00554756	0.0476072	-0.00816156	-0.0599597	0.0321722	0.0610387	-0.0181967	-0.027684	-0.0486219	-0.0195383	0.00288763	-0.00963082	0.0274876	-0.00738501	-0.0455957	0.0547718	-0.00183961	-0.0017803	0.0244602	0.00261532
sp|Q09583|PSA3_CAEEL	0.0273477	-0.0289976	-0.000549754	0.0513523	0.0187621	-0.0362825	-0.0277905	0.0430162	-0.0498732	0.00965728	-0.00967822	0.0231556	0.0163847	-0.0386642	-0.0683372	-0.0100993	0.0020284	0.0148724	0.0162188	-0.00914049	-0.0369604	-0.0144752	0.0893048	-0.0243859	-0.030988	-0.0321851	-0.00037593	0.0775873	0.015788	0.0441887	-0.0211305	0.0202106	0.00259118	0.0358373	0.0296516	0.0236034	-0.0201974	-0.0631646	0.00601197	-0.0271258	0.0399402	-0.0107941	-0.0215419	-0.00679148	0.0155532	0.00793174	0.00724739	0.0123228	0.0180105
sp|O44441|ATIF2_CAEEL	0.0272901	0.0211028	-0.0205192	0.00477387	-0.0817534	0.0316167	0.00312168	0.0416995	0.00232862	0.0954135	-0.0136539	-0.0443911	0.0510053	-0.00751406	-0.0138555	-0.000508005	0.0260492	-0.00674326	-0.0190681	-0.012257	0.0367044	-0.0451004	0.0266989	-0.0167256	0.0189789	0.00600587	-0.00579028	0.0615749	-0.024451	-0.0110574	-0.0863299	-0.00994428	-0.00955617	-0.0185936	-0.0106934	0.042471	-0.00910294	0.0393432	0.0117846	0.0433368	-0.00634382	-0.0352692	0.016658	-0.000281188	0.0105663	-0.0818394	0.0560353	-0.0144277	0.0210188
sp|O45499|RS26_CAEEL	0.027221	-0.0403859	0.00366058	0.0304496	-0.00192472	0.0243373	0.0407599	-0.0298956	-0.00696819	-0.00956609	0.0124578	0.00262387	-0.0378338	-0.0317306	-0.0711622	-0.00917212	-0.0208313	0.0425047	0.00824082	-0.0184154	-0.0513289	0.0247015	0.00285018	-0.00386513	-0.0165294	-0.0581198	0.0739379	-0.0183606	-0.0209991	0.0206646	-0.0508679	0.0122286	-0.00958177	-0.0582658	0.0225678	-0.00030813	-0.0316132	0.0788271	0.046622	0.0154271	0.0197542	0.0407016	-0.0235477	-0.0356357	-0.0520379	-0.0105338	-0.0293865	-0.0136454	0.0229148
sp|P34650|MPI_CAEEL	0.0271967	0.0249832	0.0209406	0.0547638	0.0157099	-0.0144261	-0.0581734	0.0199247	-0.0172795	-0.0415403	0.0743769	-0.0137908	0.0151201	-0.0277955	-0.0250256	-0.026976	-0.0214736	0.0424883	-0.0456033	0.0273339	-0.035009	-0.0437774	-0.00506888	-0.055714	0.0203269	0.0259494	-0.0163037	0.0149006	-0.0237908	0.00105331	-0.0107624	0.0298384	0.0392801	-0.00445846	0.0435265	0.0349187	0.0107226	-0.0105107	0.0356522	0.0179175	-0.0409559	0.0201154	-0.015558	0.072783	-0.00802144	-0.0220928	0.0130483	0.00422287	0.0218711
tr|G5EFB5|G5EFB5_CAEEL	0.0271844	0.0364213	0.017575	0.0312107	-0.0226489	-0.0329857	-0.0316769	0.027251	0.000423256	0.0531553	-0.0357707	-0.0501635	-0.06055	0.0113211	-0.0599463	-0.0180413	-0.00672992	0.0332271	0.0248124	0.00947177	-0.0344577	-0.0361251	-0.0185472	0.0217223	0.0113177	-0.00945627	0.011655	0.0174002	-0.0769542	0.0194694	-0.00319977	-0.0443406	0.0415697	-0.0214801	-0.0261107	0.0136709	0.02563	-0.0529744	0.0624266	-0.00908317	0.0374528	-0.0143072	0.00291263	0.0127106	-0.00558768	-0.0503968	0.0150334	-0.0265715	-0.00608449
sp|Q8WTM6|ARPC2_CAEEL	0.0271778	0.0316693	0.0109088	0.0438575	0.0267022	0.0427814	0.0105433	-0.030689	0.00948063	-0.0352391	-0.000529719	-0.0124876	-0.0298318	0.0492497	0.0088138	-0.033	-0.0436747	0.0112672	0.0320991	-0.0364255	0.0282879	-0.0184771	-0.0344068	0.0182193	0.032226	2.44e-06	0.00166074	0.0102617	-0.0481942	0.0554593	-0.0627706	0.0468286	0.038552	0.0204735	-0.0318266	0.0011143	-0.0126993	0.02479	0.0159063	-0.017024	0.00486832	0.0061247	0.00650896	0.0121038	-0.000612089	-0.0264248	-0.00917325	-0.0254417	-0.0553189
sp|P34563|IF5A1_CAEEL;tr|G1K0V8|G1K0V8_CAEEL;tr|G1K0V9|G1K0V9_CAEEL	0.0271698	0.0213176	-0.0147573	0.0397229	0.010012	-0.0650129	-0.0061913	-0.0088244	0.0730068	0.102323	-0.062237	0.0161999	-0.00566905	0.0413668	0.0228253	-0.0156817	0.0136015	-0.0208142	0.0163722	-0.0057783	0.0154509	-0.0230128	-0.0400187	-0.0312808	-0.00688377	-0.00334393	0.035834	0.010008	0.0221323	0.00385407	0.0307564	-0.0199503	-0.0622328	-0.0381324	-0.0696053	0.0274189	-0.0263793	0.0111556	-0.0460778	0.0139166	0.0421834	-0.00094145	-0.0152154	0.0344417	0.0197508	-0.0282595	0.0282489	-0.0107935	-0.0248895
tr|Q9TYW7|Q9TYW7_CAEEL	0.0271142	0.00461886	-0.049876	0.010006	-0.0332297	-0.0612457	0.00317583	-0.0746506	-0.000498392	-0.041161	-0.0193641	-0.0237053	-0.00627223	-0.0273413	-0.0188732	0.00939971	0.0213059	-0.00038865	0.0299852	-0.0550548	0.0487951	0.00104245	0.00890895	0.0824972	-0.0289799	-0.062045	-0.0653717	0.0291833	0.00273059	-0.00403038	0.0494014	-0.0755391	0.0341764	0.00808304	-0.0182852	-0.0507907	0.00289031	-0.0135891	0.0157135	-0.000780502	0.0090503	-0.016264	-0.048738	0.0441472	-0.0294338	-0.0287979	-0.029777	-0.0110341	-0.0616416
tr|Q5WRT8|Q5WRT8_CAEEL;tr|A0A486WY01|A0A486WY01_CAEEL;tr|Q5WRT9|Q5WRT9_CAEEL;tr|A0A486WX27|A0A486WX27_CAEEL	0.0271126	0.016954	0.02917	0.0394404	-0.0559843	-0.0338206	0.068275	-0.0410341	0.0383722	0.0151235	0.0482976	0.0424409	0.00436348	0.0338411	0.0553886	-0.0298897	-0.00548718	-0.00221718	0.0271473	0.0368234	-0.00645529	0.0628384	0.0617155	-0.0279364	0.0305854	-0.0252713	0.00690786	0.0256476	0.0293974	0.00153771	-0.0353276	0.0299001	-0.0340313	-0.00670491	-0.0239867	-0.0272908	-0.00602926	-0.0197469	-0.0539889	0.000532055	0.0010311	-0.0397699	0.00774942	0.0125524	0.0654721	0.0189326	0.0315283	-0.00810894	0.0285652
sp|Q23655|NLTP1_CAEEL	0.0270653	-0.0253375	-0.0392018	0.028637	-0.0145298	-0.0186548	-0.0696358	-0.0227241	0.0185848	-0.0099189	-0.0329776	-0.0224807	0.0177262	0.039157	-0.00360452	0.0262687	0.0257733	-0.0876819	-0.0391826	0.00661194	-0.0537676	0.00192807	0.0741033	0.0311432	-0.0269552	0.00147946	0.0445247	0.00530307	0.0181083	0.0293435	0.0270545	0.00187709	-0.0336953	-0.0280214	-0.0557718	0.00333	0.0439429	-0.0118005	-0.0218668	-0.000237421	0.0671494	-0.00204052	0.0507162	-0.0682759	-0.0143481	0.00284962	-0.0108573	-0.00071493	-0.0376699
tr|Q95XM5|Q95XM5_CAEEL;tr|W6RS16|W6RS16_CAEEL	0.0270335	0.000270143	-0.0433406	0.0228835	-0.0141911	0.0848178	-0.00324131	-0.0125729	-0.023579	-0.0263197	-0.0191488	0.0455971	-0.0172668	0.0290712	-0.00729823	-0.011813	-0.0323255	0.0104977	-0.0107334	0.0391766	-0.0452985	-0.0343394	0.00343782	-0.0193757	-0.0521501	0.0113755	0.0284342	-0.0433248	0.0275643	0.0647253	0.00395411	-0.0321749	0.0232911	-0.0451812	-0.0201083	-0.00819224	0.0201958	-0.0336247	0.0146167	0.0906003	-0.00583022	-0.00373943	0.0755315	-0.0229633	-0.0443654	-0.0305137	-0.0312827	0.000336657	0.0186071
sp|Q18685|UN112_CAEEL	0.0270301	0.033775	0.0149159	0.0303743	0.0169072	0.0548432	-0.0273336	-0.0358075	-0.0418392	-0.0324694	0.0157527	-0.0433143	0.0187649	-0.00310681	-0.0269719	-0.0644655	-0.0578773	-0.0288241	0.0310991	-0.0210777	0.0452858	-0.00630174	-0.0446833	-0.00113078	-0.00440932	0.0435398	-0.033649	-0.0102784	0.0265067	-0.0575334	0.0176522	0.0157872	0.0286176	0.0111788	0.00578956	0.0458936	-0.0307057	-0.00177264	-0.0248144	0.00455627	0.0197244	0.0364691	0.0598486	0.0508976	-0.0249758	-0.00873015	0.010036	0.0557302	0.0779562
tr|Q965V4|Q965V4_CAEEL;tr|V6CKP0|V6CKP0_CAEEL	0.0269996	-0.0143524	0.00762368	0.0694033	-0.0373633	-0.0142756	-0.00879236	-0.0145871	0.0250953	0.0240923	-0.0080522	0.0569547	0.00172804	0.0289775	0.0398382	0.0495556	0.0321989	0.0264094	-0.00839019	0.0304753	0.0134497	0.103384	0.00480397	0.0283275	-0.0474507	0.0594431	-0.00786134	0.00202941	0.0454973	0.007826	0.0277436	-0.0266855	0.0251952	0.00611014	0.0197208	0.0112487	-0.0035916	0.0209737	0.0104266	-0.0327278	0.0177911	-0.0445457	0.0183751	0.0603153	0.0466412	-0.026758	0.0193496	-0.0416974	0.00528657
tr|G5EE74|G5EE74_CAEEL	0.0269923	-0.0191857	0.0275097	0.0511795	-0.0529803	-0.0317042	-0.0155792	0.0285132	-0.00678513	-0.0533434	0.00656603	0.0402852	0.033342	0.00122278	0.0152873	-0.0316467	0.0288042	0.0305306	-0.00214307	-0.0379665	0.0447196	-0.0179893	-0.00880172	0.0374243	-0.012324	-0.0216266	0.0166572	0.0274598	-0.00962657	0.0313985	-0.0222252	-0.0341472	-0.060442	0.0237468	0.0175982	0.0120067	0.0229316	0.0194273	0.0169796	0.0544663	0.0322207	0.00501445	-0.050701	-0.0303126	0.0421893	-0.0109438	0.0755451	0.045337	-0.00579928
sp|G5EFT4|AMP1_CAEEL	0.0269832	0.034241	0.0200579	0.0500083	0.00352501	-0.00567711	-0.0132627	-0.0173441	-0.0143149	-0.00279048	-0.0241326	0.0127651	-0.0457175	-0.0123422	0.0296873	-0.00737609	0.00808485	-0.0539768	0.00298293	-0.0328915	-0.0488077	0.00599434	-0.0185344	-0.0246867	-0.0642994	-0.0161983	0.00545723	-0.063139	0.0586564	-0.0433023	-0.0349201	0.0494569	0.0284034	0.0106914	-0.0413291	0.0407775	-0.0308009	0.00821344	0.021237	-0.0378016	0.0142352	0.0413446	0.0416351	0.00821945	-0.000679015	-0.0475069	0.0430441	-0.0142696	-0.0550606
tr|G5ED01|G5ED01_CAEEL	0.0269775	0.0358684	-0.00748842	0.0012357	-0.0242912	0.0712246	0.0144682	0.0203417	-0.000326739	-0.0448121	-0.0500698	-0.0123669	-0.0195088	0.0743244	0.0129783	0.0231553	0.0357897	-0.00702641	0.0277049	0.00581381	0.0053964	0.0299864	0.0331954	0.0660238	0.00462169	-0.0302499	0.0580715	-0.014053	0.0204375	0.00385734	0.0470331	-0.020311	-0.065164	-0.0242044	-0.0114619	-0.0597212	0.00384399	-0.0201234	-0.0148287	0.00346251	-0.0161164	0.0164788	-0.0232101	0.0777899	0.000250585	-0.0363755	-0.0564394	-0.0253126	-0.0128411
tr|Q23146|Q23146_CAEEL	0.0269028	0.0163944	-0.028898	0.0526222	0.0564177	-0.0107061	-0.0102909	-0.0264433	-0.0592261	-0.0108703	0.0348733	0.00119182	-0.0304628	-0.0241655	0.0422535	0.0098622	-0.0163423	0.00154515	-0.00174439	-0.052503	0.0333463	-0.00502935	0.00216273	-0.0186171	-0.0813152	0.0381698	0.00628411	-0.0452837	-0.00649242	0.0370429	0.0174579	-0.0128187	-0.000384799	-0.0106862	0.0466979	0.0496063	-0.0507699	-0.00942406	-0.0127717	-0.0465913	0.0392263	0.0469388	0.0240406	0.0577667	-0.0296018	-0.021705	-0.0578369	-0.0137901	0.0138117
sp|Q27497|GLC7A_CAEEL	0.0268999	-0.0171016	-0.0172729	0.0642864	0.0287029	0.00815046	-0.00764834	-0.0326856	0.0690261	-0.020457	0.0211467	-0.00742856	0.0115073	0.00480074	0.00243364	-0.0547988	0.00139034	-0.000447996	-0.0237003	-0.0270468	-0.0388848	0.0255958	-0.00491636	0.00943488	0.0254656	0.0225328	-0.00436786	0.0346484	-0.00102976	0.0110578	-0.00390661	-0.012097	0.0781072	-0.0134413	0.0645026	-0.0100919	0.0206091	0.00929379	-0.0801704	-0.0279623	-0.030995	-0.0495737	-0.0543548	-0.0045556	-0.00268788	-0.020267	-0.0285359	0.0206462	0.0287948
sp|Q23121|RSP1_CAEEL	0.0268937	-0.0163432	0.0516319	0.036607	-0.000484315	-0.00383264	-0.00774925	0.0191264	-0.00943913	-0.0391994	-0.0129965	-0.0176493	0.0603323	0.0173963	-0.0481622	0.0160787	-0.0358371	-0.0181056	0.0141231	0.0229861	-0.0231967	0.0305721	0.102254	0.0526059	-0.0321418	-0.00581378	-0.00294778	-0.0527845	-0.0434368	-0.0172407	0.0435022	0.0205266	0.0103829	0.0296229	-0.0145773	0.0287168	-0.0261464	-0.0450831	-0.015104	0.00743456	-0.0539139	0.0213438	0.0802312	0.0134812	0.00208255	-0.00443946	-0.00224451	0.00244725	0.0189465
tr|P91027|P91027_CAEEL	0.0268712	0.023429	0.0258782	0.0415855	0.0301617	0.00017849	-0.00756184	-0.00238226	-0.0313871	0.00808964	-0.0048295	0.161883	0.0428433	0.0178346	0.00809953	0.028343	0.0104561	-0.101592	0.00824012	0.0172266	-0.042435	0.00928001	0.0296723	0.0218837	-0.00215033	-0.0326211	0.0173506	0.0218954	0.00494043	-0.00811067	0.00811234	0.0434021	0.041026	0.0392677	-0.0533084	-0.00943418	0.0144253	0.0226161	-0.0389818	-0.0286277	-0.0201794	-0.0200008	0.0501942	0.0442336	0.0432984	-0.00809489	-0.0135943	-0.00702802	-0.0402668
sp|P91343|WDR12_CAEEL	0.0268296	0.023362	0.0334068	0.0552182	0.00634087	-0.021721	0.00568551	-0.00487971	0.00267411	-0.0159207	0.0175574	-0.0475829	-0.0351901	-0.0466476	-0.0107889	-0.0407481	0.0131258	-0.0421665	0.000110832	0.0130602	0.0306238	-0.0157821	-0.039188	0.00291443	0.0915572	-0.0877758	-0.0513131	0.000378365	0.0163861	0.0409343	-0.0609992	-0.00908604	0.0212005	0.00231088	-0.0255271	-0.0607386	-0.0348	0.0242852	0.0192932	0.00642547	0.0332095	-0.0252513	0.0534884	-0.00453477	-0.000230022	-0.0277426	0.00780168	0.0351084	-0.00866748
sp|O45319|TIM13_CAEEL	0.0268001	-0.0131721	-0.0223225	0.0515505	0.00255916	-0.0615913	-0.0506451	0.0331654	0.0418065	0.0179861	-0.00628486	0.0225695	-0.0226719	-0.00118517	-0.0650656	-0.0564784	0.0132529	4.59e-05	0.00868413	-0.0180827	0.0105744	0.0190938	0.0166578	-0.0203026	-0.0228686	0.0107103	0.0202561	-0.0141575	-0.0011694	0.0203804	0.0284915	0.00328467	0.00150317	0.00150296	0.0237663	0.0673106	-0.0490138	-0.0230757	-0.0709318	0.000365785	0.0137019	0.0724847	0.0407324	0.0389126	0.0250087	-0.0379603	-0.0494621	0.00912302	0.016668
tr|Q19853|Q19853_CAEEL	0.0267709	0.000233741	-0.0246106	0.0557331	0.0173984	-0.0279854	-0.0860801	-0.058316	-0.000380826	-0.023383	0.0500305	-0.0109327	-0.0227319	0.0145104	0.0567459	-0.0449251	0.00365537	0.0876541	0.00898219	0.0248509	-0.00876307	-0.00949729	0.0600249	0.0203884	0.00343757	-0.0342292	0.0059796	0.0187006	0.0281689	-0.00855532	0.0128125	0.0423029	0.00566277	0.0490016	-0.0290692	-0.0144415	0.0091737	0.00719585	-0.0151038	0.0642884	0.0113869	-0.0127776	0.0272196	-0.0232021	0.0326116	0.0273872	-0.023299	0.00438761	0.0517329
sp|Q9GZH2|RUVB2_CAEEL	0.0267369	0.00198548	0.043304	0.0565859	-0.00425862	-0.0314905	0.0107829	0.00478639	0.056868	0.0141516	0.000659796	0.0290059	0.0173578	0.0417368	0.0206628	0.000530409	0.0181037	0.0330609	0.0127021	0.0540232	0.0485151	-0.00680365	-0.032286	-0.0309359	-0.0448998	0.00939561	0.00613031	0.0378111	0.0489477	0.0891862	-0.0371712	0.00487035	-0.0453948	0.0126307	-0.0155664	-0.016316	0.0206036	-0.0410814	-0.0460768	0.0198957	0.0206346	-0.0354861	0.0620125	0.0119717	-0.0242204	0.0531621	-0.035392	-0.0119236	0.0265343
tr|Q3LFN1|Q3LFN1_CAEEL;sp|Q965W1|FABP9_CAEEL	0.0267298	0.0226307	0.0104254	0.041777	0.0576137	-0.0594967	0.00142104	0.0327769	-0.0408398	-0.00451664	0.00802207	0.00804403	0.00345044	0.0253231	-0.068007	-0.018742	-0.0261549	-0.00509091	-0.0534219	-0.02552	-0.0808959	-0.0313858	-0.00616016	0.00410893	-0.0167192	0.042195	-0.00761919	0.0170385	-0.0117741	-0.0186554	0.00201426	-0.0127585	-0.0208265	-0.0272607	0.0526928	0.0488823	0.0719522	-0.0278238	0.0445711	-0.00983234	-0.0262783	-0.0150019	-0.00405691	-0.0110246	0.063643	0.0314639	0.0439835	0.0339144	-0.0609537
tr|O45418|O45418_CAEEL	0.02672	-0.00588647	0.0568771	0.0317867	-0.0116896	0.0271967	0.0323404	0.0124913	-0.0579628	0.0131105	-0.0250966	0.00546821	0.0269339	-0.0176218	-0.0178199	-0.0678704	0.0296423	-0.00801258	0.0283514	-0.0381781	-0.0415143	0.0438939	-0.00690596	0.00540099	-0.0323472	0.0267778	-0.000654003	0.0527403	0.00825473	0.0567873	-0.0179924	0.0131824	0.0628382	0.0129636	-0.00120678	0.0148621	-0.0152343	0.0586591	0.0169215	0.00474567	-0.0287349	-0.00956654	-0.0133323	-0.0218249	-0.0486146	0.0303054	0.0336765	0.0226911	0.0177784
sp|Q9NEW6|RSP3_CAEEL	0.0267041	-0.030159	0.0197642	0.0346275	-0.0545318	-0.0254061	0.0230832	0.00502896	-0.0633141	-0.00532296	-0.0012699	0.0200904	0.0538536	0.00731807	-0.0121171	0.00840903	0.0322944	-0.0727739	0.0204809	-0.0316401	0.0119801	0.00067482	0.0345949	0.0863571	-0.016537	-0.0118385	-0.0161643	0.0397422	-0.0129772	0.0340601	0.0326859	0.0345227	-0.0357793	0.0474788	0.0194171	0.019076	-0.035256	-0.00236001	0.0240303	0.0489861	0.00224457	0.0106199	-0.0230351	0.0402548	-0.0149608	-0.0390174	-0.00635714	-0.0379269	0.0144792
tr|Q20628|Q20628_CAEEL	0.0267034	-0.00177658	-0.0455225	0.0436949	-0.0263845	-0.0323047	0.0361211	-0.0350624	-0.0391683	-0.0201163	-0.00322284	-0.021907	-0.00170239	0.0252933	0.00879467	-0.0760666	0.011625	0.0383263	0.0451648	-0.0055244	0.0330552	-0.0452273	-0.046937	0.00970067	-0.0392275	-0.0725653	-0.0355424	0.0217207	0.0162856	-0.0774127	0.061141	0.0111813	-0.0120237	-0.015069	0.0163751	0.009909	-0.0090386	-0.0107275	0.0049697	-0.0288666	-0.0293619	-0.020456	0.00335246	0.0117572	0.0185399	-0.0343227	-0.0259859	0.0535041	-0.00114872
tr|N1NTN5|N1NTN5_CAEEL;tr|Q17971|Q17971_CAEEL	0.0266674	0.0241927	0.00410769	0.0197644	-0.0919425	-0.00784148	0.0667497	-0.019557	-0.0335978	0.0080052	0.0364281	0.00485214	-0.00365809	-0.00810313	0.0588733	-0.0265857	0.00150274	0.0043258	0.0728361	-0.0135714	-0.0365473	-0.036315	-0.0385671	-0.03468	-0.0232021	-0.0284568	0.00829266	0.00885418	-0.0298547	0.0533623	0.0252811	0.0327036	0.0412827	0.0303187	0.0172	-0.0101565	-0.0143864	0.00958055	0.00586355	-0.0364135	-0.00820036	-0.06872	0.0031643	0.0246175	-0.0556155	0.0142989	0.0212555	-0.00236528	0.0470198
sp|Q27532|H33L2_CAEEL;sp|Q27489|H33L3_CAEEL	0.0266295	-0.0206019	0.0546546	0.0128498	0.000890814	0.0240126	-0.0341198	0.0397448	-0.0221263	0.00407031	-0.021448	0.00914617	0.027286	0.0311601	0.013339	0.0291514	0.0199683	0.00241237	-0.00367694	0.0211132	0.0428864	-0.101414	-0.00542767	0.0330001	0.0547315	0.0199072	-0.00744835	0.0308072	-0.0501523	-0.0193328	0.00567951	0.0479003	-0.023092	-0.0410736	0.0047164	0.0100443	0.00669934	0.0300582	-0.00336727	-0.0441047	-0.0257383	-0.00622359	-0.0381706	-0.0470374	-0.0250624	0.0368237	-0.0887521	0.0115896	0.00682948
tr|Q21549|Q21549_CAEEL	0.0266199	-0.0111661	-0.030199	0.0441676	-0.0335565	0.0691134	-0.0263233	-0.0537251	-0.0223196	0.0148822	-0.0191155	-0.00199952	-0.0534757	-0.0231286	-0.000406514	0.00356953	-0.020791	-0.0293254	-0.0178458	-0.0381473	0.00994623	-0.00279931	0.0669255	0.0180074	0.035161	0.0476609	0.0342463	0.00960286	0.0320172	0.0306493	0.0346738	0.0354763	0.0299538	0.0419957	-0.0872245	-0.046391	-0.0227182	0.043115	-0.0164221	0.0341083	0.0315841	0.00245547	-0.0017294	0.00707528	0.0212482	0.0103692	0.0312003	0.0265564	-0.00366289
tr|Q9UAV8|Q9UAV8_CAEEL;tr|Q5TKA3|Q5TKA3_CAEEL;tr|Q5TKA4|Q5TKA4_CAEEL	0.0265937	-0.0126157	-0.0558503	0.032338	0.000181409	-0.012085	-0.0150426	-0.0297011	-0.00285685	-0.0531538	0.0229209	-0.0327325	0.0740886	0.0234415	-0.0190014	-0.0656993	0.00565093	0.00183342	0.004131	-0.0152997	0.00118401	-0.0256684	-0.0264287	0.0304033	-0.0200235	0.0165054	0.0639862	-0.00520706	-0.0015668	0.0372353	-0.0253625	0.00469472	0.00402918	0.042752	0.0258474	-0.0154821	0.0319636	0.0402568	0.0159995	-0.0155573	-0.0265345	-0.0294394	-0.0671843	0.0173875	-0.0252875	0.0224076	0.0117389	0.00296881	0.0806746
sp|P19974|CYC21_CAEEL;CON__P62894	0.0265491	0.0152876	-0.0418195	0.00635491	-0.073559	0.0154049	0.0159668	-0.00955193	-0.0176284	0.0863992	-0.00165462	-0.0041894	-0.0263466	0.0337321	-0.0123408	0.0796746	0.0212009	-0.000791379	-0.00486867	0.00882409	0.00608829	-0.0417266	0.0326498	-0.0250452	0.0298079	0.028389	0.0532428	0.0397508	0.0367601	0.00126029	0.0240912	0.0154724	-0.029684	0.0416216	0.0319825	0.0184151	0.0462864	0.0232624	-0.0210073	0.00341222	-0.0394416	0.0139546	-0.00816726	0.0466454	-0.0514939	0.0506848	-0.0670935	-0.035832	-0.0139887
tr|O01804|O01804_CAEEL	0.0264871	-0.0207993	0.0438751	0.0381151	0.0188481	-0.0252918	0.0315757	0.03615	-0.0113735	-0.0503523	-0.000640449	0.00989624	-0.0126255	-0.0464521	-0.00632454	-0.0391213	0.0481955	0.0107067	0.070758	-0.0239003	0.0672811	0.0172728	0.00877286	-0.0308522	0.0142332	-0.00290476	-0.0189639	0.00356265	-0.00872779	0.0258853	0.00380471	-0.0161436	0.0300868	-0.0204118	0.0357311	-0.0021145	0.000890283	0.0263364	-0.0180397	-0.0299675	0.0584952	-0.000422932	-0.0321843	-0.0134571	0.00434471	0.0270942	0.0872078	-0.0539168	0.0465393
tr|Q22716|Q22716_CAEEL	0.0264609	-0.0363506	-0.0042068	0.00899417	-0.0591177	-0.00561234	-0.0533435	0.00735769	-0.0179752	0.0889463	-0.0405609	-0.0199529	0.00721512	0.0108386	0.0225804	-0.0206248	0.0526299	0.0268379	0.0590421	-0.0470479	-0.0133492	0.0207374	-0.0180271	-0.0387114	0.0305481	-0.00649766	-0.022258	-0.0015555	-0.0205202	0.0365488	-0.00420994	-0.0266482	0.0229383	-0.0373693	0.00777516	-0.0268889	-0.0077972	0.00319309	0.048452	-0.0400423	-0.0254702	-0.0303999	-0.0254888	-0.042207	0.0196487	-0.0123586	0.0504053	-0.0816637	0.00816487
tr|Q17686|Q17686_CAEEL	0.0264407	-0.0126697	-0.057059	0.00668829	-0.0115407	0.0420525	0.0520693	-0.0265235	-0.0278242	-0.038716	-0.00104184	-0.0135974	0.0419122	-0.0170663	-0.0265837	-0.0142221	-0.00710573	0.0453731	0.0369544	0.0178041	0.0371969	-0.023907	-0.0589421	0.0475721	-0.028017	-0.0394996	-0.0107564	0.0250002	-0.0196667	0.0337123	0.0324197	-0.0354632	0.0486499	-0.0158312	-0.019212	0.0481266	0.012357	0.000988124	0.0167916	-0.0700874	0.00290625	0.00794976	-0.0405178	-0.00114022	-0.0377942	0.0210364	-0.0167353	-0.00956236	-0.0545436
sp|P90916|LIN53_CAEEL	0.0263726	-0.00665768	0.0142666	0.0565037	-0.0584789	-0.0286692	0.0247691	-0.0579973	0.0058722	-0.0359082	-0.00202083	0.113775	-0.00219405	0.0443976	0.00778307	0.0622612	-0.0168419	-0.0361335	0.0298814	0.0428768	-0.00159631	0.0302497	-0.0123498	0.00995779	-0.0411429	0.0360477	0.0485187	-0.00284102	-0.0339886	0.00182702	-0.0394591	0.0132068	-0.00223699	-0.0479296	-0.00886042	3.48e-05	-0.00173941	0.0300446	0.0412686	-0.0233945	-0.00819392	0.0105131	-0.0174988	-0.0155958	0.0145485	-0.0713981	0.00691473	-0.0319891	0.00193162
tr|Q86FL8|Q86FL8_CAEEL	0.0263556	0.0441258	0.0209967	0.0114483	0.00456168	0.00327686	-0.0149897	-0.0402764	-0.000327702	-0.025734	0.0167989	-0.00769785	0.0279021	0.0296437	0.00273565	-0.0182568	0.0284091	0.0192804	0.0577233	0.0159	-0.0219116	-0.0199234	-0.00140972	0.0417871	-0.0299581	-0.00542452	-0.0242118	0.0534707	-0.0095496	0.00792229	0.041293	-0.0359812	0.0675784	-0.0651812	0.0523595	0.0320593	-0.0258618	-0.00210835	-0.00074762	-0.0156817	0.012907	0.022965	-0.00482325	-0.0709419	0.011699	-0.0494465	0.03846	0.0360976	0.0246517
tr|O44985|O44985_CAEEL	0.0262962	-0.0140882	0.0127854	0.067358	-0.0303836	-0.0115886	-0.0211429	-0.0187565	0.0332942	-0.0600018	0.0266544	0.0159374	-0.0312287	-0.0079308	0.0282736	0.0130319	0.00653639	0.0326973	-0.0387701	0.0421339	0.0123084	0.0257372	0.0594907	-0.00423629	0.00992543	-0.0054149	0.0123357	0.000321201	-0.00234975	0.00290308	0.0044757	-0.000794778	0.067305	0.00267435	-0.0270073	-0.058008	0.0371172	-0.0326238	0.0146119	-0.026936	-0.034198	-0.00670112	0.0595673	-0.02753	0.00463635	0.0229998	0.0379045	-0.0372966	-0.0152493
sp|A5JYX8|NCLN_CAEEL	0.0262797	-0.0299634	-0.00565058	0.0432717	0.0159748	0.0612653	0.00615829	-0.0363985	-0.00794079	0.0685296	-0.0235922	-0.00598063	-0.0113242	0.0186572	0.0303751	-0.0155428	0.00870619	0.0364681	-0.0427687	0.0280956	0.0616437	-0.0581336	-0.0153603	0.0310511	0.0300328	0.0242114	0.0118326	-0.0530745	-0.03979	-0.0720539	0.000341001	-0.0375508	-0.0566483	-0.0352987	-0.0349545	0.013483	-0.019549	0.00321909	0.000865008	-0.014178	-0.0389665	-0.0413624	0.0175834	-0.0160708	-0.0204217	0.0187778	-0.00387469	-0.0296406	-0.0352128
tr|Q9GRZ1|Q9GRZ1_CAEEL;tr|Q9GRZ0|Q9GRZ0_CAEEL	0.0262655	0.0433252	0.00822541	0.0111159	0.00457457	0.0396351	0.0230724	0.000786139	-0.00462443	0.00214233	0.0108977	-0.00321851	0.0669894	-0.0221723	-0.0132438	-0.0421023	-0.00600966	-0.0406233	0.00135853	-0.0364993	-0.00165629	-0.00406256	-0.00216129	0.0164296	-0.0250731	0.0171849	-0.00893702	0.058204	0.0185458	-0.0360582	-0.0470436	0.0571293	0.033016	-0.027012	-0.00735594	-0.0407642	0.0166366	-0.0485474	-0.0119851	0.00311311	-0.0327246	0.00318749	0.0578163	0.0287585	-0.0364562	0.0670709	-0.047411	0.0882848	0.0113265
sp|P02567|MYO1_CAEEL	0.026264	-0.0340247	-0.0186063	0.0328717	0.0139938	0.0312011	-0.0600554	-0.0244171	-0.0287873	-0.010493	0.0525275	0.0454055	0.05507	-0.0287445	0.038171	-0.0473991	-0.101493	0.0294658	-0.0518756	-0.0145698	0.000414166	0.0152387	0.0239319	-0.0382894	0.0294188	-0.0440783	0.00503847	0.0507853	-0.0206085	0.023139	-0.0201898	0.00454384	-0.0311538	-0.0149314	-0.0207908	0.0514497	-0.00542723	-0.00612093	0.0588714	0.0525473	0.00795299	0.0192458	-0.00978209	3.81e-05	-0.00141671	0.0158438	0.0198793	-0.0330951	0.033822
sp|Q9BL07|PLBL3_CAEEL	0.0262372	-0.0168544	0.0195061	0.0319018	-0.000674589	0.0728338	-0.101325	-0.00718202	0.00763234	-0.00814756	0.0195606	-0.0118501	-0.0466975	0.0620968	0.00821953	0.0237148	-0.00346025	-0.0254479	0.103344	0.0300469	0.000530454	0.0281226	-0.0220913	-0.0336601	0.0161272	0.00967106	-0.014007	-0.0412695	0.0227505	-0.0094669	-0.0277006	-0.0724011	-0.0127635	0.00843648	-0.0248587	-0.00909161	-0.0105641	0.0170707	0.0174256	-0.0198589	-0.0130453	-0.0149532	0.00727775	-0.0337041	-0.00121781	-0.00164935	-0.0517043	-0.0243918	0.0108155
sp|O45218|ADAS_CAEEL	0.0261785	-0.0200268	-0.0438325	0.0358641	0.00700273	-0.00588731	-0.0485491	-0.0518486	0.0575502	-0.0230393	0.0156916	-0.0356654	0.0535336	-0.0137256	0.0135847	0.0471	-0.0382214	0.0112242	-0.0278166	0.000296916	-0.00526789	-0.0179347	-0.00153722	0.0199933	0.0582968	0.0262765	-0.0608486	-0.0305528	0.000144067	0.042868	0.0038748	0.0329288	-0.0504014	0.0992831	0.00313891	-0.0118196	-0.00265161	0.0292226	0.0107829	-0.0198969	-0.00546444	0.0145447	-0.0328443	0.00539607	-0.049393	-0.0225259	-0.00893814	0.00692	-0.0489143
tr|P91998|P91998_CAEEL	0.0261759	0.0233779	-0.045698	0.0398955	0.0181705	-0.00486052	0.0268187	-0.0405182	-8.64e-05	-0.0047636	-0.0433822	-0.0224869	-0.0192219	-0.0343342	0.0359258	-0.0590603	0.01225	0.0119313	0.0273685	-0.0234934	-0.0247805	-0.0120018	0.000374087	0.0072083	0.054398	-0.0220572	-0.0229579	0.000592959	0.0808274	-0.0256093	-0.0177304	-0.0381126	0.0248073	0.03831	0.0181398	-0.0322877	-0.0118684	0.0509867	0.00530139	0.0340797	-0.0153167	0.0168377	0.0238617	-0.0528764	0.0267822	0.00378082	-0.0109935	-0.0329667	0.0285568
sp|P53589|SUCB2_CAEEL	0.0261654	-0.0125219	0.0362609	0.0418755	-0.0478596	-0.00055302	-0.0173956	0.0236615	0.0790624	0.0457231	-0.0604671	0.00649558	-0.034163	-0.00122063	0.00272287	-0.045836	0.0346679	0.0122909	0.0254479	-0.0719248	-0.0321595	0.0226964	-0.00207422	-0.0108335	0.0795084	0.0464873	0.0304497	0.0256379	0.0483994	-0.00595909	-0.000125342	0.0313461	0.0194116	0.00513629	0.0104221	0.0135461	0.00194736	-0.0465572	-0.00760388	-0.0663545	0.000528392	0.0289245	-0.0108324	0.0257605	-0.0287981	0.0294022	-0.0330455	0.00790628	-0.00271494
sp|O18229|6PGL_CAEEL	0.0261513	0.0240951	0.00342894	0.0488085	0.0665785	0.0125687	0.0243045	-0.0458135	-0.0213287	-0.0076309	0.0122574	-0.00580207	-0.0422823	-0.015809	-0.0719246	-0.0121681	-0.00173039	-0.0129733	0.0294949	0.0803268	0.0449771	0.0752069	0.0347266	-0.0174155	-0.0264484	-0.0140216	-0.0146753	0.048798	-0.0242095	0.0315967	0.0142286	0.0513543	-0.0426749	-0.0307905	0.0021989	0.0698802	0.0161851	0.0142982	0.0125719	0.0498288	0.000458959	-0.00992303	-0.00293905	-0.0144977	0.00827172	0.000655724	-0.00695116	0.00162036	-0.0191935
sp|P54812|TERA2_CAEEL	0.0261053	-0.0244462	0.00829267	0.0537426	0.0620499	-0.0318368	0.00302396	0.0256808	-0.00284089	-0.0102636	0.0165748	0.00941382	0.0265906	-0.0615434	0.0022076	-0.0111303	0.0127322	0.0273463	-0.0184956	-0.0251632	-0.0418471	-0.00633568	0.039482	0.0193598	0.0189385	-0.00714619	0.0309126	0.050764	-0.0605516	-0.0315887	-0.0626814	0.0160633	-0.0377252	-0.0803534	0.0150991	-0.039737	-0.0472215	0.0030682	-0.00143432	0.0117499	0.0217858	-0.059158	-0.0516349	0.00285626	-0.0138815	-0.0176917	0.0182837	-0.000934467	0.0251351
tr|O16517|O16517_CAEEL	0.026092	-0.031497	-0.0132656	0.013446	-0.0608	0.0526029	-0.0275348	0.0316502	-0.0495214	-0.00431936	0.0414825	0.0275812	-0.00276356	-0.0204029	-0.0379786	-0.00450668	0.0922208	0.00320949	0.00978407	0.0140122	0.0142279	0.0254635	0.0544427	-0.0365374	-0.000696653	-0.0120096	-0.0196859	0.0264246	0.0201988	-0.018605	-0.0019035	-0.0409534	0.0126685	-0.0629658	0.0805985	-0.053732	-0.0160433	-0.0139138	-0.010213	-0.0175534	0.00888619	-0.000633135	-0.0313622	-0.00435508	0.0632275	0.0137662	0.0152515	0.0103586	-0.00690817
tr|Q22968|Q22968_CAEEL	0.0260834	-0.0185662	-0.0486846	0.0411259	0.0210251	0.0260538	-0.00855252	0.0147068	0.00540907	-0.0107849	0.00409003	-0.0312925	-0.0168995	0.0356991	-0.0114042	-0.0221016	0.0488296	-0.030359	0.0390923	0.0380612	-0.0485681	-0.0442941	0.00568448	0.0371301	0.00222551	0.0107635	-0.000529348	0.0279391	-0.0434859	0.0125219	0.00532855	-0.0180931	0.00237511	-0.0132917	0.0177462	0.110265	0.0306779	-0.0800723	0.0033661	-0.0352036	0.0299434	-0.038629	0.0363104	0.00544947	-0.0322899	-0.0821567	-0.0430158	0.00598793	-0.0182511
sp|Q9U2G0|U520_CAEEL	0.0260721	-0.0051596	0.0377671	0.0647439	-0.00660371	-0.0262709	0.00303594	0.0162732	-0.00481479	-0.0165167	0.0194428	0.0181779	-0.0537619	-0.0353733	0.0375271	0.0308869	0.00330433	0.028209	0.0156056	0.00140788	-0.00892885	0.0143949	-0.0167907	0.00451338	-0.00511274	0.0155428	-0.0664626	-0.0345532	-0.0244755	-0.0174336	-0.0145986	0.00226782	-0.0237047	0.0753512	-0.0221602	0.0511125	0.0439824	0.019027	-0.0167894	-0.0270083	-0.04455	-0.033925	0.00819179	-0.00580179	0.00410712	-0.012744	-0.033953	-0.0525021	-0.0233847
sp|Q10121|YSD2_CAEEL	0.026065	0.0111221	-0.0463833	0.0120908	-0.0633709	0.00892821	0.0450471	-0.0399329	-0.0200146	0.0604357	0.0366364	-0.0144006	0.0355411	-0.0752858	-0.0105215	-0.062518	0.0168205	0.00861269	-0.053472	0.0090275	0.0257231	-0.00555326	0.0699258	-0.00161449	-0.0248147	0.0247581	-0.0143464	-0.00315808	0.00954989	0.0537514	0.00822388	-0.0313549	0.0589773	0.0113855	-0.0590316	0.00199365	-0.0321589	0.0409051	-0.0041443	-0.0151261	0.00710552	0.0277655	0.00474902	-0.0206519	-0.0578082	0.0123582	-6.15e-05	0.00986656	-0.0601388
sp|O45228|PROD_CAEEL	0.0260627	0.0250952	-0.0395361	0.0477711	0.013117	0.00031191	-0.0403794	0.000418097	0.0384473	-0.020293	0.0266503	0.0082087	-0.0072645	-0.0348076	0.0112693	0.00441381	-0.0271885	0.011658	0.00567684	-0.0385193	-0.00657493	0.0348749	0.0548612	-0.0247682	-0.0243996	0.0389446	-0.00513819	0.0391099	-0.00986043	-0.0386988	-0.0140306	-0.00488913	-0.0180543	0.0220903	-0.0338999	0.0281449	-0.00874954	0.0493942	-0.00423288	0.0271506	0.0274599	0.0676652	0.0380481	-0.0545982	0.0112054	-0.0187226	0.0419039	-0.0430336	0.0214699
tr|P91398|P91398_CAEEL	0.0260352	-0.00487042	0.0378785	0.0448932	-0.047148	-0.0115814	0.07892	0.00448096	0.0101005	-0.021459	0.0367462	-0.113487	0.0122254	-0.0111583	-0.0209283	-0.0552105	-0.0260048	0.0303031	0.0059366	0.0114411	0.0266425	-0.0478703	-0.0249615	-0.0474498	-0.0123527	0.0248731	0.0148813	-0.0375672	-0.0380192	0.0281621	-0.0122228	-0.00832044	-0.0319773	-0.0349951	-0.0278767	0.00478682	-0.00697666	-0.0492167	0.0172986	0.00799244	-0.0140409	0.0201716	0.00880307	-0.0208434	-0.0139308	0.0369236	0.0360005	-0.0101358	-0.0225123
tr|Q9GPA0|Q9GPA0_CAEEL	0.0260322	-0.0128093	-0.0493199	0.0289591	0.0339715	0.0476043	-0.0484694	-0.0201048	-0.022341	-0.00718535	-0.0287014	0.0385814	-0.0237328	0.0116294	0.0119698	-0.0148817	-0.00471595	0.00875646	-0.00163663	0.00243022	0.028787	-0.000995071	0.0068666	-0.0201866	-0.0222442	0.0290787	-0.0404492	-0.00770743	-0.0241033	-0.00809016	0.0345375	-0.00281184	0.00800159	0.016321	0.0230364	0.0184207	-0.00974859	-0.0346621	-0.0428661	0.0591545	0.00156654	0.0659415	-0.0162666	-0.0346854	-0.0281419	0.0401885	0.0570974	0.0410586	-0.0725858
sp|P91127|TPPP_CAEEL	0.0260256	0.0255804	0.00591797	0.0509662	-0.0436606	-0.0325758	-0.0594577	-0.0252977	-0.00571134	0.0659695	0.0118145	-0.0284984	-0.0223915	0.037018	-0.0684688	-0.0489762	0.0148832	-0.04564	-0.0174862	0.00673721	0.014766	-0.0141129	0.0146899	0.00358706	0.00928961	-0.0374162	0.0373428	-0.0145593	0.00319688	-0.00204966	0.0362783	-0.0288958	0.0328852	-0.0209876	0.0596278	-0.0519575	-0.0162678	-0.0371096	0.0428806	0.0303384	-0.00211654	0.0134004	0.00306184	-0.0217042	-0.0105176	-0.00512736	-0.010432	0.0162386	0.0337296
sp|H2KYQ5|GYG1_CAEEL	0.0260052	0.0169123	-0.0269153	0.0101135	0.0714154	0.0664889	0.0477829	0.0121993	0.045109	-0.0305674	0.0249214	0.00198566	-0.0460664	-0.0385015	0.00122383	0.0858327	-0.0156938	-0.00825803	-0.0135036	-0.00836745	0.0184084	-0.00946486	-0.00788269	0.0294513	0.0308248	-0.0812767	0.00015114	-0.0148049	-0.0232938	-0.0140804	0.011551	-0.0666018	-0.0425457	0.016436	-0.000464183	-0.0128521	-0.00130494	-0.0380743	-0.0155052	0.00614146	-0.0477904	0.0552782	-0.00477092	0.0308248	0.0453703	0.01204	0.019999	-0.0342345	-0.02925
tr|Q5FC71|Q5FC71_CAEEL;tr|A7LPG5|A7LPG5_CAEEL	0.025977	0.0401769	0.0202765	0.0254961	-0.0130752	0.0223327	0.0132586	0.0229714	-0.0291628	0.073134	-0.0161289	-0.0276094	0.00980705	0.00636147	0.0254252	0.00337479	0.0228948	0.0187489	-0.010067	-0.0339827	0.0098552	0.00183818	0.0349887	-0.00888795	0.0312971	-0.0287869	-0.00250761	-0.0475197	0.0140626	0.0416818	-0.0196233	-0.010409	-0.0525236	0.0124377	-0.0525306	-0.00237731	0.0160535	-0.049499	0.00117385	-0.0338577	0.0689329	-0.0591226	0.0297858	0.0458261	-0.0340909	-0.0114004	0.0324477	0.0254624	-0.00930467
tr|O62388|O62388_CAEEL;sp|P49622|RL37_CAEEL	0.0259735	-0.0382982	-0.0131219	0.00688858	0.0102601	0.0195765	0.00282929	-0.00848867	-0.0860696	0.0335534	-0.0561097	-0.0209243	0.033042	-0.0378547	-0.00549419	0.0555358	0.0330195	-0.0116804	0.0366063	0.0084677	0.0129765	0.0311772	0.0207875	-0.00987775	-0.0277987	-0.00397814	0.0133752	0.000468892	0.00157663	0.0131025	-0.0443422	0.00509306	-0.0294676	0.0438741	0.00435183	0.00294	-0.0409073	-0.0510608	0.0584683	-0.0260486	0.00129144	0.0411476	-0.0110457	0.0040529	0.018618	-0.00647332	0.00778779	-0.0110618	-0.0288281
sp|O61856|HACL2_CAEEL	0.0259283	0.0151252	-0.0477911	0.0477337	0.0228257	-0.0202288	0.0135895	-0.0437895	-0.0116431	0.0154341	-0.00705731	0.0207272	0.00875995	-0.0123058	0.0221122	-0.0516729	-0.0156075	0.00012208	0.0280898	-0.0294869	0.0143378	-0.0447192	0.0229385	0.0198953	-0.00373286	0.0136555	-0.0445668	-0.0234413	0.0254019	0.0156606	0.0770027	0.00598852	-0.0573925	0.079994	0.0476225	0.0057769	-0.0205663	0.0078636	-0.0371919	-0.0183147	-0.0170133	0.0264978	0.00894738	-0.0617865	-0.0366128	0.0218021	-0.0799684	-0.0191051	0.00783956
sp|Q9U217|FAAH4_CAEEL	0.0259003	0.0427604	0.00116053	0.0249568	0.026999	0.00951549	0.0135244	0.0158839	-0.0304461	0.0211995	-0.0181007	0.0171794	0.00901738	-0.0153261	0.0323278	-0.0127718	-0.0199334	-0.0226411	-0.0185022	0.0317917	-0.0177987	0.0474195	-0.00831574	3.8e-05	0.0311836	-0.0273481	0.0528921	0.0507772	-0.000888081	0.00572629	-0.00031248	-0.0481716	-0.0323992	-0.0475475	0.0124071	-0.0342526	-0.0254684	0.100286	-0.054571	-0.00433469	-0.00967717	0.0260769	-0.00100466	-0.038091	-0.0478299	-0.0989725	0.0260328	0.00752301	-0.0182349
sp|P48158|RL23_CAEEL	0.0258855	-0.0427867	-0.00418015	0.0226467	0.011431	-0.000292631	-0.0271785	0.00581009	0.0391674	0.0492289	-0.030284	0.00311277	-0.0667363	0.00933997	0.0129876	-0.00183741	0.0253167	-0.00450762	0.0909989	-0.075396	-0.0397529	-0.0547665	-0.0305204	-0.00180098	0.024204	0.00317518	0.0481274	0.0281613	0.0311913	0.0289808	-0.00200015	0.00450924	0.00387483	0.0205284	-0.0409949	0.0159057	0.013653	0.00357123	-0.0240304	-0.0319024	-0.0113783	0.0793915	0.0113486	0.018818	0.0126358	-0.00623331	-0.00359287	-0.0095166	-0.00126902
sp|Q19766|TOM20_CAEEL	0.0258668	-0.0345991	0.0154901	0.0188121	-0.0594496	0.0146386	-0.0247403	-0.0050352	-0.015257	-0.0141014	-0.0596257	-0.0185905	-0.00671875	-0.0472482	-0.00818995	0.00203652	-0.0527782	-0.00298133	0.0233312	0.0132376	0.0488922	0.0249659	0.000980389	-0.00769143	0.0108521	0.0157685	0.00155687	-0.00153158	0.0326217	-0.0303172	0.00767273	-0.0159021	-0.00810971	0.0120087	-0.0419862	-0.00605573	0.0178947	-0.0472153	-0.0261638	-0.0453682	-0.0780752	0.036492	-0.0877284	-0.0175742	-0.0449294	-0.0130343	0.0218232	0.0972604	-0.0144043
tr|O02141|O02141_CAEEL	0.0258074	0.00879191	-0.0539234	0.0320888	0.00903183	-0.0341422	-0.0509323	-0.0431588	-0.0291849	-0.00566495	-0.0006893	-0.0293764	0.0508826	-0.0640444	-0.021551	0.0417815	-0.00487208	-0.0180495	0.0131069	-0.0473895	0.0029127	0.0184513	-0.0268518	0.0134945	0.0659297	0.0129071	-0.0141952	0.0437726	0.0261725	-0.00586243	0.0197363	-0.0236026	-0.0558138	0.0220194	-0.0248782	0.00809215	0.0266584	0.0620065	-0.0102551	-0.0134304	0.0453962	-0.0223771	-0.0299586	0.0398038	-0.0334931	-0.0298128	0.0130192	-0.0123308	0.0107958
tr|Q22370|Q22370_CAEEL	0.0257733	0.00650798	-0.0603284	-0.000643314	-0.0233612	0.0522477	0.0183296	0.0289512	-0.0121944	-0.0132911	0.0106755	0.011651	0.00437118	-0.0107369	-0.0416085	-0.00508513	0.019204	-0.0427143	-0.038364	-0.00234925	-0.00409999	-0.0165199	0.0463107	0.0368329	0.00407973	0.00753292	-0.0337037	0.00811886	0.0129478	-0.00315523	-0.0113885	0.031329	-0.00343128	-0.0126588	0.0517713	0.023723	-0.0273537	0.0385445	0.0114379	0.0202177	-0.0521504	0.014667	-0.0400306	-0.03835	0.0289054	0.0268056	-0.0394467	0.0680659	0.0244227
sp|P91374|RL15_CAEEL	0.0257657	-0.0376459	0.0137951	0.033851	0.0124349	0.0272766	0.0236298	-0.00412983	0.075311	0.0210928	-0.0420625	-0.0205214	0.0148358	-0.00872608	0.0408236	0.0667921	-0.0355803	0.0186486	-0.00069809	-0.0169915	-0.040085	0.0106104	-0.0121973	0.044093	-0.00566968	0.00100537	0.00684303	-0.0330952	0.0252793	-0.0466326	-0.0370735	0.0426746	0.0179114	0.00400816	-0.00469536	-0.020078	-0.0810157	0.00611152	0.0158547	0.0276201	-0.0211706	0.0354137	-0.0193201	0.0337207	-0.0111067	0.0291864	0.03449	-0.00469986	0.00124332
sp|G5EEM5|ZYG9_CAEEL	0.0257354	0.00958433	0.0485696	0.0427362	-0.0437586	0.0129749	0.00627342	0.0151352	-0.00591116	0.00780181	-0.0268473	0.0283461	0.0026568	0.0317731	0.00952579	-0.013503	0.000235752	0.0582003	-0.0533284	-0.0576449	-0.0583539	0.0187211	0.0118653	-0.0264566	-0.0250226	0.0501646	0.054023	0.00354734	-0.0041597	-0.0302634	0.0202679	0.0280944	-0.0480939	0.00509997	0.0130353	2.01e-05	0.00653052	0.0291452	-0.00466974	0.0265267	-0.010236	0.0240499	0.022444	0.000352548	0.017905	-0.0118056	0.00550032	0.0334516	-0.0668356
sp|P36609|NCS2_CAEEL	0.0257309	0.0332322	0.0061063	0.0373278	0.0581566	-0.00838934	-0.0567946	-0.0169616	0.0223391	-0.0229936	-0.00335012	-0.00888686	0.075036	0.0178602	0.0145694	0.00217055	0.0409895	-0.0166792	-0.000702818	-0.0394269	0.0374618	-0.0162347	0.0211418	0.0177358	0.0391924	0.0255774	-0.00824005	0.0296733	0.00131396	0.0275406	-0.0171431	0.055363	-0.043155	0.0182539	-0.0118499	0.0427035	-0.0300311	-0.00433019	-0.0395986	-0.00480905	-0.0250154	0.0119961	0.0296958	0.0420279	0.0196321	0.0522839	0.0385736	-0.0282157	-0.00281181
sp|O16294|GMPR_CAEEL;tr|A0A168H4W1|A0A168H4W1_CAEEL	0.0257136	-0.0365221	-0.0290589	0.0328862	-0.0133691	-0.0104337	-0.00416432	0.0261412	-0.0289112	-0.00364151	-0.0358128	0.0457528	0.0116294	0.00433854	0.0163883	0.0521266	-0.0551277	0.0396053	0.0149677	0.00944005	0.0519279	0.0424212	0.0540201	-0.00229936	0.000402833	-0.02781	-0.0506546	-0.00898082	0.00227028	0.0140282	0.00410792	-0.0251153	0.0271209	0.0362408	-0.00220017	-0.0226521	0.0552458	0.0249978	0.00984177	-0.0593639	-0.0351903	-0.0428071	0.0374808	0.0145422	0.0153228	0.0252147	-0.00744808	0.0529954	0.0120382
sp|Q94360|NDUS7_CAEEL	0.0257133	-0.0274783	-0.0449404	0.0268052	0.0319176	0.0151132	0.0170105	-0.0120896	-0.0281908	-0.0447093	-0.0112344	0.00619574	-0.0407675	0.0288317	0.00238698	-0.00582446	0.0142388	-0.0253494	0.00721657	0.00853967	0.0362411	0.0570053	-0.0396234	-0.0238732	0.00426296	0.0368144	0.00247419	-0.0493124	0.00971743	-0.0163012	0.0305274	0.0667362	-0.0188367	0.000986439	0.0185186	0.0680725	0.0373567	0.0408401	-0.0353428	-0.0398051	-0.0182292	-0.0171044	-0.0487085	-0.00765989	-0.0112053	0.00565822	-0.0749098	-0.0278221	-0.000857489
tr|O17643|O17643_CAEEL	0.0257052	-0.0158355	-0.0489663	0.0157256	-0.0345967	0.0604593	-0.00467804	0.0376846	0.00623549	-0.0408918	-0.0237003	-0.00954804	0.0318031	-0.0103424	-0.029719	0.00663894	0.00818526	0.0111515	-0.0203082	0.0291921	-0.0135988	-0.0264278	-0.0160988	0.00345614	0.0393888	-0.0491767	-0.05015	0.0144966	-0.0133581	-0.0483751	0.00402999	0.0188153	0.079093	0.00324947	-0.0301732	0.0204733	-0.0285394	-0.0283214	-0.00174406	-0.0324197	-0.0164016	0.0400843	0.0764376	-0.00355327	0.0154196	0.00375416	-0.0186104	-0.0327064	0.00686045
sp|P34686|CAPZB_CAEEL	0.0257029	0.0405324	0.0154325	0.0301044	0.00330003	0.0145497	-0.0462198	0.0228714	-0.0158161	-0.0357937	-0.0238188	-0.0185922	0.000579856	0.0130327	0.0276603	0.0170363	0.0399061	0.00868479	0.0329393	-0.00718288	0.0292477	0.0319243	0.056001	0.00998806	-0.0379769	0.0136687	0.0460199	-0.0208335	0.0263702	-0.0160863	-0.0593025	0.0134235	-0.00386233	0.00135205	0.0227738	-0.0209228	0.00616237	-0.017435	0.0231022	-0.0294915	-0.0521987	-0.0297128	0.0128929	0.00811002	-0.0336861	-0.0745659	-0.0483006	0.0127063	-0.0285937
tr|O01532|O01532_CAEEL;tr|O01531|O01531_CAEEL	0.0257006	-0.0201573	-0.0516118	0.015584	-0.0124757	-0.0457542	-0.0224616	-0.051535	-0.0379439	0.0240831	0.0363771	0.00339754	0.0165923	0.00095599	0.00910156	-0.0254486	-0.0160016	0.00288068	0.0182448	0.0325089	0.0286759	-0.00771383	0.000377832	0.0851444	0.00378053	0.0430934	-0.00830028	-0.0480526	0.0248331	0.0300085	-0.0362235	-0.0456168	0.0033817	0.0384464	0.0141997	0.0074313	0.0458237	0.0148468	0.0173247	-0.0791205	-0.014113	0.0494883	0.0672483	-0.010053	0.0310132	0.0546539	0.0190731	-0.0345115	0.00227351
tr|P91306|P91306_CAEEL	0.0256994	-0.0175171	0.00188735	0.0430767	-0.0598287	-0.0489928	0.0739534	-0.00433477	-0.0325979	0.0343966	0.0457949	-0.10613	0.00109054	0.0109415	-0.0295458	-0.0364426	0.00911818	0.0228348	-0.0313323	0.00441079	-0.00723069	-0.034745	-0.0352854	-0.060671	0.00264208	0.0104523	0.00335531	-0.0233273	-0.046019	0.015873	-0.0195533	0.0289961	0.0201286	0.0035169	0.00341319	0.0285283	-0.0181062	-0.0265204	0.028087	0.00709994	-0.0165238	0.0456685	0.0235268	-0.0232447	0.0134784	0.0300069	0.0339896	0.00746807	-0.0361225
tr|Q19680|Q19680_CAEEL	0.0256843	0.0173605	-0.0228494	0.0595314	-0.0468734	-0.0343034	0.037175	-0.00460953	-0.037646	-0.0228383	0.00601219	0.0317021	0.0217943	0.0246628	-0.00400149	0.0175582	0.023611	0.0262126	-0.0472436	0.0132499	0.00322833	-0.0497616	-0.0756332	-0.0779745	-0.0137122	-0.0154723	0.0113817	0.0321591	-0.00658536	-0.0464429	-0.0547969	0.0161365	-0.000413948	-0.0181461	-0.0544445	-0.0306866	0.0177869	-0.00196916	0.0282039	0.00479484	-0.0126742	0.0200039	0.0264174	-0.0452095	-0.00133235	-0.00682854	0.0119145	0.0118456	-0.0370028
sp|Q09237|GYF1_CAEEL	0.025683	-0.0255843	0.0230814	0.0512314	-0.0300617	0.0183193	0.063612	-0.0397059	-0.0338236	0.036441	0.00391883	0.00394784	-0.0430651	0.011455	-0.0105457	-0.0096641	0.00531229	0.0320712	-0.00209227	-0.0273979	-0.00958461	-0.013783	-0.0295233	-0.0511776	0.00181702	-0.022622	0.0223226	0.00827571	-0.0604918	-0.0268077	0.0113448	-0.0540847	-0.024743	-0.0175536	0.0133566	0.0425656	-0.00889696	-0.0140292	0.0645273	-0.00632636	-0.00996285	0.0485106	-0.033375	-0.0157832	0.0164225	-0.00833826	-0.0158711	0.0281045	0.02014
tr|G5EFK4|G5EFK4_CAEEL	0.025679	0.0250334	-0.0185213	0.0454513	0.0541898	-0.0458657	-0.0280868	0.0156322	-0.0260459	0.0273103	-0.0356069	0.00537664	0.059063	0.00222397	0.0167865	0.0702656	-0.024311	0.0281704	0.00271675	0.0312982	-0.0526094	-0.0301617	-0.0121394	-0.000236323	0.0106804	0.034975	0.0445559	-0.000737331	-0.0142091	-0.0222191	-0.00148084	-0.0102655	0.00232345	-0.0214238	0.0215058	0.0149676	-0.0582969	0.0673347	-0.00418009	0.0117428	-0.0279171	0.0267088	0.00862845	0.0609943	-0.0302077	-0.00783729	-0.016478	0.00560137	0.0605638
tr|Q20062|Q20062_CAEEL	0.0256693	0.0219243	-0.0420528	0.0402273	-0.0312202	-0.0445104	-0.0213583	0.0168943	-0.0227319	-0.0260621	-0.00384315	-0.0254859	-0.00367747	0.0173866	-0.00921266	-0.00575152	0.0330902	0.00442104	-0.0124224	-0.0185879	-0.0277051	-0.0298965	0.0680162	0.0201916	0.00582305	0.0799724	0.019146	0.0420551	0.0306075	0.0109005	0.0340832	0.021135	-0.00345616	0.0448305	-0.0331988	-0.00391658	-0.0382018	-0.0179983	-0.071831	-0.0108319	-0.0142072	-0.00247456	0.0137949	-0.0189833	-0.0218626	-0.0365235	0.0104078	0.041062	0.0548178
tr|O18239|O18239_CAEEL;tr|G3MU88|G3MU88_CAEEL	0.0256649	-0.0360653	-0.0223664	0.0321502	-0.0244909	0.0139458	-0.0175923	0.036641	0.0017053	0.00869153	-0.0625097	-0.0214246	0.0588406	-0.00720144	0.0284411	0.00828021	-0.0289671	0.0179012	-0.0364021	0.0412832	-0.0185616	-0.00471379	-0.0466619	0.029628	-0.0344775	-0.034576	-0.0864604	-0.0140624	-0.00446871	-0.055207	-0.0287038	0.00920984	0.00502862	-0.00198758	0.0810032	-0.00496875	0.00480369	-0.0068874	-0.0183615	0.00104554	-0.0389922	0.0199189	-0.0146601	-0.0206751	-0.00900488	0.055765	-0.00451309	-0.0648348	-0.0206375
tr|Q93778|Q93778_CAEEL	0.0256619	0.0401645	0.00523437	0.00439067	0.0465336	-0.00389706	0.0244964	-0.0142063	-0.0231095	-0.0639172	-0.0198171	0.0807094	0.00439805	-0.00739571	0.00841655	-0.0563904	0.00277146	-0.0162706	0.0275939	-0.000951093	0.0117197	0.0114295	-0.021485	-0.0303823	0.0747449	0.0474739	0.0473956	-0.0382375	-0.0314813	-0.0204105	0.00336073	0.0474422	-0.0352879	0.00232576	0.0568576	0.0399306	-0.0183145	0.0442889	-0.0266685	-0.00040223	0.0256517	0.00347219	0.0189919	-0.000545181	0.0127714	0.0324775	0.00125087	-0.0159694	0.0179752
sp|P30628|VPP1_CAEEL	0.0256477	0.0330881	0.0236831	0.0239838	0.0402976	0.0631076	-0.0117703	0.00577398	-0.0184502	0.00408983	0.0138732	0.0330443	-0.00219798	-0.0420194	0.0353641	0.0175781	-0.0517306	0.0170249	0.0284854	-0.00501073	0.0228441	0.0383272	-0.00665079	-0.0228779	-0.0263841	-0.00126555	0.00152951	-0.0155903	0.0489444	0.0419943	0.0157175	0.0383555	-0.0323804	-0.0598443	-0.0158186	0.0274174	-0.0282217	-0.0049018	0.0140975	-0.0407721	-0.0610041	0.00991355	-0.0339354	-0.0246962	-0.0267098	-0.0308859	0.0150579	-0.0164056	-0.0295716
tr|Q23089|Q23089_CAEEL;tr|Q8MPS6|Q8MPS6_CAEEL	0.0256294	0.0278708	0.00453359	0.0506004	0.00629581	-0.0243245	0.0490877	-0.0341441	-0.0220825	0.0787505	0.0199963	-0.0353783	0.00097688	-0.00758125	0.0410018	0.0822698	-0.0165011	0.0207782	0.0438011	0.104213	0.0108583	0.0250108	-0.0109558	-0.0459403	-0.00213626	-0.0191923	0.0099347	-0.0100412	-0.0172863	0.0111604	-0.0119057	-0.00349024	-0.0619148	0.00891939	-0.0224542	0.0270673	0.0149822	0.00683836	-0.0221463	0.0261051	-0.0144241	0.0202263	0.0248959	-0.0311733	0.0365655	-0.0161902	-0.00669125	0.0123638	0.0190421
sp|Q23280|DAF41_CAEEL	0.0255726	-0.0247673	0.021424	0.0403206	-0.051537	-0.0335276	0.0307013	-0.0218649	-0.0448549	-0.0161313	-0.0784858	0.0112823	-0.0467562	0.019584	-0.0128797	0.0327772	-0.0300112	-0.0865117	-0.0221465	0.012386	0.0256823	-0.0170308	0.00418315	-0.0193976	0.00924059	0.0523729	0.00191238	0.0182525	-0.00966779	-0.0142241	0.0714995	-0.0170828	-0.0243631	-0.00426762	0.0148782	0.0233535	-0.000649058	0.0356052	0.0343373	0.00630187	0.00814602	-0.0258104	-0.00434551	-0.0155573	0.0239757	-0.0574969	0.0109965	0.00334978	0.00222622
tr|G5EE80|G5EE80_CAEEL	0.0255657	-0.0287609	-0.0359736	0.0405841	0.0102507	0.0167349	0.0171951	0.00572649	-0.0570239	-0.0294882	-0.01063	0.0295175	0.0214325	0.0274579	-0.023112	-0.0490697	-0.000154795	-0.0118149	0.00739578	-0.0402736	0.00034801	0.00473375	-0.0034646	0.0475766	0.0307228	0.043441	-0.00737639	-0.0420746	0.0316766	-0.0389938	0.0552908	0.0128039	-0.0402846	0.0534199	-0.033176	0.010734	0.0417883	0.0400477	0.0236329	-0.0177106	0.0294061	-0.0280653	0.0149095	0.0137917	-0.00211697	0.00279317	0.0123017	0.0195448	-0.0136802
tr|Q9BKQ9|Q9BKQ9_CAEEL	0.0255557	0.000571134	-0.0471315	0.0446003	0.0580391	-0.0165149	0.0158462	-0.0303097	0.0301645	-0.00255963	0.0345632	0.0109874	0.0494327	-0.00934477	-0.0517445	0.0387771	0.0184301	-0.027701	-0.020439	-0.0539364	0.0390656	0.0491205	0.0397637	0.0094819	0.0302242	0.0366008	-0.00806254	-0.0109237	0.00880577	0.00716884	0.0303422	0.0193276	0.0276122	-0.0374648	-0.0225771	-0.00449214	0.00626734	-0.0355262	0.00336778	-0.0275914	-0.0250695	-0.0380396	-0.0192414	0.0412264	-0.00159348	0.0475261	-0.0029194	-0.00519448	0.0207252
sp|Q27511|H2AV_CAEEL	0.0255429	0.00931161	0.0502627	0.0153472	-0.0518834	-0.00421117	0.0598678	0.000459224	0.0485336	-0.00129701	0.0388461	0.0835725	0.0459907	0.0261192	-0.0121178	0.0579879	-0.0131097	0.0147406	0.0119795	0.0449251	0.0165914	0.0317681	-3.73e-05	0.0555274	0.0305764	-0.00448471	-0.00403312	-0.0104726	0.0363687	-0.0153543	0.0337629	0.029159	0.0659986	-0.030469	-0.0376713	0.0165805	-0.0230751	0.0487164	-0.00432915	-0.00752823	0.00455534	-0.0128496	0.0282979	-0.00356614	-0.0127799	-0.038464	0.0133769	-0.0211817	0.0113273
sp|Q27535|KARG2_CAEEL;tr|P91251|P91251_CAEEL;REV__tr|Q8MYP3|Q8MYP3_CAEEL;REV__tr|Q56VX2|Q56VX2_CAEEL	0.0255385	-0.0038821	0.0495719	0.0498747	-0.015302	-0.0254911	0.0385628	0.0407496	-0.00378077	-0.0170543	-0.0329358	0.0325522	-0.0143957	-0.0185674	-0.00544726	-0.0291141	0.0162648	0.00699871	-0.0123034	-0.080224	0.00526572	0.0148268	0.0149228	-0.0272738	0.0156364	-0.0150397	0.0149857	-0.0214498	0.0188429	-0.0195292	-0.0483709	-0.0342219	0.000395638	0.0460804	-0.0153733	-0.0319149	-0.0443283	-0.0229353	-0.054905	-0.0137258	0.0177944	0.0255277	0.0123817	-0.0664122	-0.000604506	0.00916304	0.016254	-0.0217968	-0.00210843
sp|Q10051|PRP19_CAEEL	0.0255244	-0.0222941	0.0307527	0.0546551	-0.0115444	-0.00127981	0.0296339	-0.0525469	0.0466075	-0.0146823	0.0331637	0.0438696	0.0707176	-0.0430443	-0.00653012	0.00416975	0.0176211	0.000448827	-0.0253304	-0.0218324	-0.0119602	-0.00212478	-0.0146427	0.0401705	-0.0235814	0.0152458	-0.0241304	0.0433513	-0.00229172	-0.0108148	-0.0223791	-0.00384296	-0.0368389	-0.00371313	0.00407261	-0.0111082	0.0497603	-0.0206475	-0.0904954	0.0117761	-0.0226827	0.0440451	-0.057124	0.025543	-0.00315005	0.0254727	-0.0115323	-0.0321888	0.00182457
tr|Q9U3Q0|Q9U3Q0_CAEEL	0.0255125	-0.0386768	0.0147645	0.0344449	-0.00738598	0.00105436	0.0121894	0.0200672	0.00672014	-0.0673393	0.026469	0.0395405	4.47e-05	0.0116941	-0.0269751	0.0347055	0.00121945	-0.0109135	-0.00624969	-0.00209959	-0.0185314	0.000820497	-0.033473	0.0218533	0.0260372	-0.00345347	0.0420472	-0.00802408	0.0113199	-0.0266075	0.0100464	0.0427534	0.0547671	0.0440243	0.0279515	0.012647	-0.0157246	-0.0426775	0.0484997	-0.0422896	-0.0134236	-0.00370806	0.0720996	0.0578504	-0.00382108	0.0183972	-0.00376924	-0.0221265	-0.06337
sp|O01615|AN322_CAEEL	0.025488	0.0176644	0.0189404	0.0375985	-0.0469728	-0.0727263	-0.0310338	0.0158313	0.0579194	0.0555532	-0.0287729	0.0822464	-0.0175073	0.0315412	-0.0129614	-0.035355	0.0146183	-0.00183627	0.00496674	0.0332911	-0.00312739	0.0477844	-0.040456	0.00215425	-0.00855351	-0.0297593	-0.010044	0.000729481	0.00416965	-0.00972902	-0.00691582	0.00832274	0.0199385	0.0386618	-0.019894	0.0280534	0.0341045	-0.0199703	-0.00208009	0.0458051	-0.02489	0.0213926	0.0236115	-0.0468172	-0.0072246	0.0223076	0.0249946	-0.0369673	0.0283955
tr|Q9XWG2|Q9XWG2_CAEEL	0.0254683	-0.0375203	-0.0269854	0.0306626	-0.0252772	0.0125851	-0.039678	-0.00220691	-0.0179019	-0.0144839	0.0270491	-0.0189065	-0.0337658	-0.00456974	-0.0941636	0.01265	0.0329718	-0.00528614	-0.0123307	-0.0330876	0.00259783	-0.021726	0.0503369	-0.0343522	0.018051	0.0144237	-0.0365622	0.0189809	0.0173296	0.0297503	0.0333299	0.00781786	0.00229895	0.0169622	0.00881857	-0.0304604	0.00561938	0.0185589	0.029826	-0.0340841	-0.0011642	-0.120266	-0.0242857	-0.0601325	-0.0241668	0.0305466	0.022889	-0.0377643	2.98e-05
sp|Q21568|NH2L1_CAEEL	0.0254278	-0.0166005	0.023598	0.0576528	-0.0190873	-0.0516647	-0.0253235	0.00137512	0.0544406	0.00524775	0.0393399	-0.0515472	-0.0334096	0.0598153	0.00969024	-0.00323888	-0.0138713	-0.0604057	-0.0302997	0.00569222	-0.00474156	0.0160443	0.0584411	0.0224312	0.00257033	-0.016151	-0.0274421	-0.00685106	0.00680404	0.024921	0.0246616	0.00110676	0.015531	-0.00819765	-0.00998342	0.0508652	-0.0221549	0.0201773	-0.0692192	-0.019617	-0.0184366	-0.0227306	-0.0289141	0.0299529	-0.00900541	0.00121796	0.0314674	-0.0238757	0.00880241
sp|O01692|RS17_CAEEL	0.02537	-0.0235389	0.00885156	0.0548892	0.0402256	-0.0211022	-0.0145679	0.0376417	0.0903589	-0.0133576	-0.00461811	0.00278363	0.00202596	0.0767043	0.0125458	0.00163298	0.0155154	0.00919598	0.0290794	-0.00122657	-0.00690842	0.00373563	-0.00974069	-0.049635	0.0165249	-0.0274487	0.0385533	0.0161051	-0.00927508	0.0252332	0.0171964	-0.0388843	-0.0102437	0.0157714	-0.0385585	-0.050327	-0.0287782	-0.0216497	0.00551311	-0.0087301	0.0125444	0.019926	0.00979348	-0.0183022	-0.0325119	0.0279159	-0.00686672	0.0265699	-0.0350388
tr|Q95XN6|Q95XN6_CAEEL	0.0253686	-0.00253929	0.00952917	0.0476467	-0.0928782	-0.0307996	-0.0235018	-0.0150069	-0.0127466	-0.0136019	0.00290186	-0.0217814	-0.0121061	0.0204297	-0.106148	0.00586133	-0.00684647	-0.015431	-0.00320757	-0.00836729	-0.0176499	-0.0211782	0.0644371	-0.0381586	-0.000333803	0.0135974	0.0106187	0.0116608	0.0302764	0.0349131	0.0208603	-0.0319946	0.019007	0.0154345	0.0225651	-0.0571261	-0.0258272	0.0205426	0.0298277	0.0122908	-0.0418584	-0.0749887	0.0221047	0.00390949	0.000398315	0.0881358	0.00650713	-0.0128066	0.0133352
tr|A0A486WV95|A0A486WV95_CAEEL;tr|O45087|O45087_CAEEL	0.0253443	0.0411888	0.00639677	0.032514	0.0126801	0.026355	0.0374338	-0.0192226	-0.00781973	0.0115421	-0.00853588	0.00992222	0.0302487	0.0239579	-0.0333986	-0.0270299	-0.00689773	0.0139492	0.00864836	-0.0191882	0.0213387	-0.0430499	0.00514764	-0.00697637	0.0269133	0.0352818	-0.065574	-0.0218221	0.0564149	-0.066359	0.0258291	0.00732014	-0.0314742	0.0708	0.0313898	-0.0426654	-0.0360253	-0.0267505	0.0358658	0.0051712	0.0266088	-0.0244292	0.0212375	0.00729014	-0.0195333	-0.00375837	0.0188639	0.0441352	0.0244576
tr|Q9BKS2|Q9BKS2_CAEEL	0.0253404	0.0223501	-0.0452107	0.0192458	0.0506623	-0.00856649	0.0183082	-0.0421468	-0.0176536	0.0142574	0.0235264	-0.00702461	0.0729139	0.00281039	0.00894703	-0.03003	-0.0127331	0.0564416	0.0030449	0.00681423	0.00916946	0.0226486	-0.00440125	0.0145245	-0.00450543	0.0522253	-0.0319176	0.00393218	0.0138729	0.0386807	0.0767892	0.0113558	-0.011637	-0.035203	-0.0167153	-0.0401418	-0.0323321	-0.0170614	-0.0445049	0.0424723	-0.018112	-0.00698843	0.072649	-0.0104701	0.0366806	0.041486	0.00783387	-0.00394101	-0.0223691
sp|Q09622|PUF12_CAEEL	0.0253398	-0.0252659	0.0479652	0.0265758	-0.00972041	0.0335186	-0.00170658	0.00241039	0.0629797	-0.0437014	0.00476577	-0.0527327	-0.0176138	0.0238839	0.0202576	0.0102828	-0.00280436	0.0374831	-0.0251394	0.00345777	-0.0179692	-0.0268617	-0.0419428	0.0228486	-0.0313619	0.0179012	-0.0351151	0.0114168	0.00242449	0.0198577	0.00626224	-0.00451532	-0.0136585	0.00434505	0.037203	0.0131408	-0.043272	0.0284514	0.0201175	0.00948919	0.0252199	0.0167768	0.0306104	-0.0318957	-0.0172988	-0.00878679	-0.0242608	-0.0273121	0.0861813
sp|P91276|IMA2_CAEEL	0.0253355	-0.0173775	0.0301454	0.0434508	-0.0619642	-0.0246667	0.0372564	-0.0204477	0.0534516	-0.000801701	0.000640497	0.0649332	-0.0155538	-0.00128755	0.0250494	0.028017	0.0191159	0.00499821	-0.00052005	-0.0144222	-0.00668095	0.00295515	-0.0043503	-0.0130185	-0.0401884	-0.0281054	-0.0521893	-0.065562	0.000390964	0.0570803	-0.0635729	-0.0416457	0.00977122	-0.0715209	-0.0306585	0.00229387	0.0379684	-0.0528455	-0.00886516	-0.0232204	-0.0159884	-0.042698	0.00080446	-0.0182754	-0.0501156	-0.00928861	-0.0288941	0.0176423	0.0134253
tr|Q20058|Q20058_CAEEL	0.0252726	0.0105928	0.0254645	0.061802	-0.050608	-0.0278604	0.0307477	-0.00386817	0.0108336	0.0354626	-0.0200383	0.0227943	-0.054843	-0.0156962	-0.00790429	0.00568079	0.00953464	0.0211334	0.00529183	0.052335	-0.00869719	0.0200049	0.0198298	-0.000734602	-0.0400519	-0.000840347	0.0265765	-0.0128251	-0.0203446	-0.0235594	-0.00914157	-0.0385383	-0.0658928	0.0960728	0.0133886	-0.0211917	0.0316832	0.0371748	-0.0580009	0.0510651	-0.0200235	-0.00751093	-0.0258581	0.0123257	-0.000896469	0.0530279	0.0568448	-0.0149321	-0.0188024
tr|G5ECV9|G5ECV9_CAEEL	0.0252301	-0.00354962	-0.0513971	0.042693	0.0230999	0.00551309	-0.0148889	0.0140583	4.32e-05	0.028498	0.0361399	0.00726682	-0.0165482	-0.00316287	0.0141774	-0.00480334	0.0681363	-0.0166897	-0.09446	0.00673706	-0.0300404	-0.00633197	0.000706863	-0.10048	0.0698869	-0.0100252	0.00819312	-0.100105	-7.65e-05	0.00333706	-0.00897417	0.0170099	0.0116529	0.0125705	0.0334395	0.0721207	0.0191089	0.0144347	-0.0324534	0.0189323	0.0392264	-0.0577537	-0.0189406	-0.0335617	0.00371967	-0.0363219	0.0131156	-0.0113315	-0.0123591
tr|O16521|O16521_CAEEL;tr|O16522|O16522_CAEEL	0.0252251	0.00551764	-0.0583378	0.0160261	-0.0287999	0.0134102	-0.0210015	0.0724126	-0.0209748	-0.0447604	-0.0208361	-0.000508417	0.0101908	0.00371093	0.0656278	-0.000431156	-0.0194198	0.0289306	0.00911832	0.0216543	-0.0304755	-0.0359467	0.0254427	0.0178845	-0.017026	0.0261629	-0.0307	0.0083748	-0.020246	0.0158023	-0.0595144	-0.00604148	-0.00778109	0.029111	0.0628254	-0.0248161	-0.0104969	-0.104118	0.0173929	-0.0192629	0.0472649	-0.00426321	0.0373596	-0.000666958	-0.000712813	0.0477972	0.00092352	0.0406147	-0.0201463
tr|Q9N5G3|Q9N5G3_CAEEL;tr|Q19774|Q19774_CAEEL;tr|Q17726|Q17726_CAEEL;tr|O45709|O45709_CAEEL;tr|Q19108|Q19108_CAEEL;tr|O45236|O45236_CAEEL;tr|Q9N5G4|Q9N5G4_CAEEL;tr|Q19890|Q19890_CAEEL	0.0252162	0.0353468	-0.0351935	-0.0114563	0.015277	0.0419597	0.0384162	0.0206688	-0.0344988	0.00532067	-0.0231391	-0.0114178	-0.0594614	0.0243453	0.0360168	-0.0254232	-0.00502506	-0.0350614	0.0431534	-0.0138691	0.0151672	0.00725307	0.0143628	0.0123108	-0.0278797	0.0419374	0.0293717	-0.0137658	0.0479523	0.00885251	0.0204787	0.0155105	0.0246871	0.00656689	0.0485752	0.0330494	0.0611242	0.0103434	0.0188235	-0.00816506	-0.053692	-0.0185349	0.0376645	-0.00901638	0.0173713	0.00851122	0.0527256	0.00739626	-0.0350285
sp|Q9N3T5|AFG3_CAEEL	0.0251949	-0.0162735	0.0236834	0.0625194	0.0189587	0.0353254	-0.0197426	0.0601833	-0.0282286	-0.0136216	-0.033934	-0.0279861	-0.0093261	-0.0157439	0.00320869	-0.00165885	0.00414418	-0.0302636	-0.0158288	-0.0498737	0.00557698	0.0257636	-0.00272405	0.0558192	-0.00663809	0.0517565	-0.0347753	-0.0320263	0.0137143	0.0327683	-0.00226089	0.0588884	0.00781303	-0.0266382	-0.00808305	-0.0446177	0.0382424	-0.00350186	0.0220553	-0.0217159	-0.0228085	-0.0278679	-0.0509493	0.0727242	-0.0940682	-0.0103432	-0.0106268	-0.0170466	0.0372139
sp|Q07750|ADF1_CAEEL	0.0251889	0.0169478	-0.0234927	0.0499025	0.0148074	-0.0603456	-0.0484122	0.0192393	-0.0449043	0.0668325	-0.0595798	0.0223303	0.00520258	0.0114289	-0.0396612	0.0318226	0.00644537	-0.0321223	0.0187003	0.0244888	0.0162724	-0.00877419	0.0447493	0.0216003	-0.0374277	-0.0127644	0.0250781	-0.0561819	-0.0272879	0.0275645	0.014571	0.0283276	0.00729548	-0.00808666	-0.00672003	-0.0195972	-0.0197361	0.02076	0.000277296	0.0642643	-0.00561947	0.0167576	-0.0481625	0.0154357	-0.00510488	0.0284952	-0.0154741	0.0207484	-0.0397031
sp|Q09293|TOFU6_CAEEL	0.0251754	0.00299493	0.0318082	0.0595146	-0.0122368	-0.050528	0.0144389	0.0131417	-0.0475924	-0.0345868	0.00542414	0.0365733	-0.0324844	0.00954942	-0.0307856	0.0628734	0.0239294	-0.0102494	-0.0239393	0.0366837	-0.00363319	-0.0275994	-0.0100473	-0.0153226	0.00391584	-0.0266427	-0.0214041	0.000861285	0.00982447	0.0206811	-0.0238825	-0.078526	-0.0262337	-0.032941	0.0129421	0.0041797	-0.0283775	0.000736725	-0.00336406	0.00949758	0.045462	0.0503289	0.00142401	0.00750697	0.0350716	0.0352534	-0.00259026	0.0341546	-0.0561422
tr|Q4A1S8|Q4A1S8_CAEEL;sp|O45924|ODBA_CAEEL;tr|O45930|O45930_CAEEL	0.0251685	0.0256826	-0.0422264	0.017969	0.0146994	0.0551413	0.0334568	0.0611251	0.0225608	-0.0252468	-0.0276293	-0.0426929	0.0166477	-0.000561737	0.0226486	0.0300447	0.0106422	0.0247389	-0.0188475	-0.00762743	-0.0158849	0.0342013	0.00635285	0.02886	0.0218317	0.00276325	-0.0182725	0.0457798	-0.0222241	0.000982317	-0.0214377	-0.036228	0.0397104	0.0282638	-0.0276466	-0.00313567	0.0211905	-0.00580827	0.0713564	-0.0196995	0.0321602	0.0175214	-0.0187835	-0.0101271	-0.0397022	0.0405139	0.0143333	-0.0475491	-0.0374768
tr|O17687|O17687_CAEEL	0.0251178	-0.00736076	-0.0144629	0.0310168	-0.0741357	-0.0523979	-0.00433565	-0.0292773	0.0275775	-0.0397433	-0.0414133	0.143265	0.0374509	0.00517131	-0.00618551	0.0391735	-0.00750815	0.0136347	0.00884012	-0.0229269	0.0069611	-0.00439958	0.00505414	-0.0213737	0.00367263	-0.00248336	-0.0250247	0.0145495	0.0158203	-0.0134634	-0.0479604	-0.0501325	-0.0141093	-0.0134176	-0.0950432	0.0496973	0.0114761	0.00375737	0.0168184	0.0234529	-0.0639154	-0.0576084	-0.000717382	0.0256256	-0.047005	0.0128714	-0.0173885	-0.0181779	0.0110359
sp|P34685|CAPZA_CAEEL	0.0251011	0.0377667	-0.0197611	0.0366007	0.0397471	-0.0174642	0.000674025	-0.0287571	0.00825834	-0.0122909	-0.0129257	0.0190084	0.0429386	0.0292039	-0.0151213	-0.0405487	-0.0137115	-0.0254707	0.0106329	-0.0732421	0.005725	0.0428984	-0.0535134	0.00397194	-0.0200385	0.0337282	0.0325876	0.0151263	-0.000752966	-0.00686625	-0.0353855	0.00426119	0.017483	0.0168526	0.0591189	-0.0145699	0.0659443	-0.0168375	-0.0569546	0.00809401	-0.011227	-0.00912016	-0.0587655	-0.0404559	0.000935447	-0.00968399	-0.0108266	-0.0606355	-0.00907545
tr|Q20121|Q20121_CAEEL	0.0250845	0.0188534	-0.00204247	0.0444277	-0.0726965	-0.00187977	0.0484986	-0.0603681	-0.0283758	0.0864712	-0.00248018	0.0183251	0.0109376	0.00267898	0.0249601	-0.000331516	-0.0778427	-0.00465957	-0.0545949	0.015106	-0.0113872	-0.0691522	-0.0488187	-0.0334331	-0.0379236	0.00705893	-0.0100105	-0.0287058	0.0220795	-0.00885843	-0.0171162	-0.00732732	-0.0131198	0.014191	0.0142994	-0.0123204	-0.0513038	-0.00536352	-0.0279391	-0.0359569	0.024058	0.0230657	0.0252519	-0.0244601	0.0120805	-0.0286467	0.00183409	0.0413219	-0.0120762
sp|P49029|MGN_CAEEL	0.0250653	-0.0243437	0.0380434	0.0482781	-0.0126324	-0.00466567	-4.37e-05	-0.0105883	0.045545	-0.0264636	0.0569088	0.0109317	-0.0121971	-0.0324572	-0.0150185	-0.00288349	-0.0136104	0.0416	0.0271789	0.00961941	-0.0107502	-0.0457017	0.0916426	0.00103651	0.00264882	0.0258526	-0.027384	0.0375059	0.0136942	-0.00570613	-0.00426005	0.0618396	-0.0442738	0.0156535	0.00475786	0.00637944	0.0276003	-0.0284183	-0.060554	0.00425334	-0.0113175	0.0106225	0.0266104	-0.00812555	-0.0154752	0.088422	-0.0207593	-0.0273598	0.0344257
tr|Q17499|Q17499_CAEEL	0.0250292	0.0281322	-0.0470072	-0.00585786	-0.0437951	0.0318632	0.0167556	-0.00741289	0.0290365	0.000259014	0.00942152	-0.00422903	0.00715117	0.0110688	0.0153749	-0.00889426	0.0373529	0.0295517	0.0344992	0.0458964	-0.0127428	0.0197411	0.00504771	0.0560776	0.00286233	0.0564679	0.0422876	-0.00149747	0.0570132	-0.0172123	0.0184901	0.0618098	0.0155099	0.00812126	0.0121664	0.0407618	0.017193	-0.0209177	0.00330756	0.00556666	0.00919365	-0.0622406	0.0598739	-0.0443489	-0.0619142	0.00050292	0.00307018	0.0184966	-0.0203415
sp|Q95Y04|RS28_CAEEL	0.0250146	-0.0369949	-0.0279255	0.0268913	-0.00553699	-0.0177028	-0.00670011	-0.0190361	-0.0164555	0.0502358	0.0281903	0.00770558	-0.108578	-0.0182376	-0.0244571	-0.0216575	-0.0174908	-0.00377644	0.0464768	-0.0502502	-0.0313309	-0.00270168	-0.00290072	-0.0351343	0.0502099	0.0326989	-0.00902383	0.0107156	-0.00683305	-0.046196	-0.025692	-0.0196591	0.0414707	0.000823575	0.0380234	-0.0134267	-0.0131624	0.0193269	-0.000362912	0.0383671	0.0313557	0.0323036	-0.00870621	-0.0352802	0.0222441	0.0199418	0.00101634	-0.0118631	-0.00169794
tr|Q17624|Q17624_CAEEL	0.0249829	0.0216598	0.035054	0.0320901	0.0294274	0.0593523	-0.072166	0.0181064	-0.00223681	-0.00929291	0.00764746	0.014523	0.00987978	0.0329496	-0.00853433	0.0151202	-0.0452156	0.00912977	-0.0318541	-0.0296121	-0.0289481	-0.000480089	-0.0540221	0.0172891	-0.0568553	-0.00419012	0.0134751	-0.014062	0.00381261	-0.0149985	0.000314839	-0.0373311	0.00597093	-0.0166375	-0.0396992	0.042144	0.0333869	-0.0145084	0.0017155	-0.0107893	0.0620097	-0.00650368	-0.0228834	0.0209962	0.0667479	0.0120684	0.0525025	0.00667052	-0.0146688
sp|Q21929|DCXR_CAEEL	0.0249667	0.0316008	-0.0344903	0.0125706	-0.0532297	0.0398788	-0.0272482	-0.0194767	-0.0274746	-0.0268565	0.0147334	-0.0226486	-0.00685816	0.0251355	-0.0466917	-0.004678	0.00410053	0.0250064	-0.0102073	-0.0317483	0.0118901	-0.0239534	-0.0286874	-0.0220314	0.0235582	0.007537	0.00729362	0.0408355	-0.00228329	0.00714455	0.0946823	-0.0129141	-0.00266847	0.00921863	0.00778287	0.0124791	0.0844529	0.0233329	0.00211983	-0.036878	0.00671828	-0.0512096	-0.0348443	0.0792242	-0.0292743	0.0334577	-0.0202724	0.00231296	-0.0319329
sp|P34334|RL21_CAEEL	0.0249586	-0.0368943	0.0249837	0.0219229	-0.000517003	0.0418701	0.0583818	-0.000158281	0.0266333	-0.00255529	-0.0302021	-0.0448281	0.0571923	-0.0200867	0.0344444	0.0421254	0.0030558	-0.0228156	-0.0200646	-0.021912	-0.022852	0.0146237	0.0132792	0.0182674	-0.014698	0.0368479	-0.00332054	-0.000154454	-0.0146938	-0.0218448	0.00035761	-0.011068	0.0361609	0.0171262	-0.027806	0.0450288	0.0156641	-0.0272453	0.0130631	0.00189748	0.00844045	-0.0142425	-0.00127231	0.0353846	-0.0667075	0.0763876	0.0153362	0.003315	0.022461
tr|G5EF32|G5EF32_CAEEL;tr|Q86S16|Q86S16_CAEEL	0.024935	0.00839147	0.00598061	-0.00317334	0.0357026	-0.00389538	-0.0418277	-0.120439	0.0616781	-0.0849226	-0.160345	-0.0163059	-0.0522351	-0.0353074	-0.00482349	-0.00892516	0.054345	-0.0170768	-0.00818739	0.0217732	0.0057926	0.0268563	0.0369906	-0.0122246	0.0124123	-0.0131677	0.023898	-0.0254832	-0.0250053	0.0221906	-0.0194891	-0.0174225	0.0357479	-0.00354076	-0.00370094	0.0108868	-0.0230677	0.0251936	0.0168553	0.0190399	-0.00550987	-0.010956	-0.00386159	-0.00585763	0.0130511	0.0299397	0.0280308	0.0201303	-0.0147323
tr|O44954|O44954_CAEEL	0.0249283	0.0245929	0.0437816	0.0396252	-0.0272926	-0.00452483	0.0466675	0.0113939	0.0117795	-0.004139	-0.0113833	0.0140918	-0.00428688	-0.0112983	-0.0469584	-0.0212805	0.0467966	0.0136931	0.0360874	-0.0134618	0.00174337	0.0181828	0.0125593	0.0264564	0.0140441	0.00776868	0.0172341	-0.038643	0.0414197	-0.00364138	-0.0568262	-0.00565892	-0.0620369	-0.0481615	0.000502562	-0.0463076	0.0787214	0.0172719	-0.00330718	-0.0291654	0.0282823	-0.0247354	-0.00526142	-0.0447625	-0.0235217	0.0354347	0.0214905	-0.03797	0.0393495
sp|Q9TZC4|ILKH_CAEEL	0.0248753	0.0168067	0.0185177	0.0444443	0.0230469	0.0636981	-0.0957739	-0.0115341	-0.0131675	-0.00922761	-0.00659833	-0.0340758	-0.00543337	0.00140338	-0.0163216	0.0013717	-0.0420079	0.0286342	0.00218487	-0.0805044	-0.0193202	-0.0170282	-0.0147267	-0.0372587	-0.0239892	-0.0216563	0.0058518	-0.00360022	-0.0129007	0.00747178	-0.0682151	0.0464013	-0.0219467	0.00392561	-0.0240635	-0.0115735	0.0512003	0.0146454	-0.0258344	-0.0818518	-0.0362002	-0.0120228	-0.00306595	0.0156288	-0.000516836	0.0156244	-0.00450334	0.00986806	-0.0274187
sp|O01578|MPC2_CAEEL	0.0248127	0.0105723	-0.0560356	0.0202147	-0.0358072	-0.00190205	-0.0163183	0.0552764	-0.0304256	-0.0425629	-0.0461509	-0.0440757	0.0366336	-0.00963314	0.0414599	-0.0248652	0.00892846	0.0307868	-0.0159003	-0.0279335	-0.0354786	-0.0213091	0.00354045	0.0172028	-0.00154174	-0.00690692	0.0149133	-0.00761502	0.0246346	0.00181102	-0.0368307	0.0174889	0.0222741	-0.0968811	-0.0237814	0.0173404	0.0243912	0.0174261	0.0190399	0.0794616	-0.0113516	-0.00138324	0.0407539	-0.0448216	0.0289611	-0.00508367	-0.0254026	0.0375224	0.00244194
sp|Q9TYV5|NSUN1_CAEEL	0.0247768	-0.0197064	0.0465247	0.0425472	-0.0296321	0.0222062	-0.00363846	-0.00458192	-0.0135089	-0.01307	0.0194032	-0.0755811	-0.00511399	-0.0490701	3.69e-05	-0.0392705	-0.0611003	-0.00937072	-0.00272957	0.0543986	0.0447876	-0.050887	-0.00645359	-0.0101578	0.0421933	-0.047697	-0.0171742	0.0417195	0.00579981	0.00192227	-0.0334256	-0.0217567	-0.00368584	0.0324313	-0.00271425	-0.0369047	0.0208577	0.00602845	-0.0258209	0.0228116	-0.0579877	0.0280592	0.00131337	0.0299454	0.0111951	-0.0234012	-0.0320694	0.0115363	-0.00218579
tr|Q18074|Q18074_CAEEL	0.0247732	0.00330111	-0.03714	0.0438776	0.0642464	-0.0362159	-0.0541624	-0.0425822	0.0184986	0.0227406	0.0247559	-0.0153572	0.0153157	-0.0353224	-0.0569993	0.0433241	-0.0180937	0.0298814	-0.00239801	-0.0145716	0.0363488	0.0067734	0.0102852	0.00465138	0.021843	0.0223643	0.0115713	0.0384863	-0.0127594	-0.0188733	-0.00485481	0.0156726	-0.0192337	-0.0104961	-0.0229717	-0.0183418	-0.025448	-0.00840386	-0.0407522	-0.0329732	0.025842	-0.0534979	0.0139568	0.0886806	-0.012375	0.0111638	-0.0120075	0.026962	-0.0334535
sp|P34697|SODC_CAEEL;tr|Q27538|Q27538_CAEEL	0.0247682	0.042703	0.0208347	0.012116	0.0368508	0.0150713	0.0271895	0.021761	0.000921424	0.034349	0.00507609	0.00261325	-0.0120137	0.0125729	-0.0174274	0.0169318	-0.0370373	-0.0279028	0.0234261	-0.00399396	0.00299931	-0.0392689	0.000786675	-0.000308912	0.00599244	0.0532784	-0.0238339	0.013815	0.0187533	0.0381177	-0.0217496	-0.0488404	0.0357834	-0.0812321	-0.0106167	-0.0187142	0.00373507	-0.0081704	0.0539112	-0.00634231	-0.00863961	0.0606834	-0.00255885	-0.0167175	-0.0596522	-0.0155538	0.0474928	-0.0176244	0.0415038
tr|Q21392|Q21392_CAEEL	0.0247342	-0.0115574	-0.0527336	0.0108107	-0.00174985	0.0551725	0.0181794	-0.0832841	0.0168449	-0.0340908	0.00471513	-0.00117178	-0.0134673	-0.0226283	-0.00666383	-0.015251	-0.0653902	-0.0196031	0.0152697	-0.0252516	-0.00681292	0.00786609	0.045906	0.0237821	-0.0517083	-0.0217243	-0.00775617	0.0275135	-0.0589713	0.000180007	0.00181759	-0.0133406	0.0145077	-0.0305688	-0.0493029	0.0196876	-0.0178056	0.0318284	-0.0127409	-0.0162974	-0.00881485	-0.0233064	0.0442896	0.0404302	-0.016468	0.0119902	-0.0437289	0.0400561	-0.0122707
tr|Q18310|Q18310_CAEEL	0.0247281	0.0415589	0.010454	0.0177481	0.0307463	0.0411864	0.000298146	0.0131651	0.0130714	-0.00776735	0.0268178	-0.0291708	-0.0139273	-0.0247056	-0.033906	0.0379388	-0.0223297	-0.0244579	0.0696064	0.00516697	0.00163662	-0.0465598	-0.046217	-0.0149542	0.0289471	-0.00563584	-0.0282549	-0.0467137	-0.018884	-0.0408056	-0.0306248	-0.020951	-0.0386313	0.00600554	-0.0183458	0.0405622	-0.0113476	-0.0594344	0.0597016	0.00533591	-0.010421	-0.0134386	0.0451731	-0.0240326	0.0472851	-0.00121844	0.0166977	-0.0514117	0.0410267
sp|P55326|YZG1_CAEEL	0.0247167	0.0401759	-0.0331045	0.00443646	-0.00553267	0.0276501	0.00342258	0.0174772	-0.0300269	0.0576367	0.0164293	0.0136465	0.0202448	-0.000931025	-0.0423084	-0.0184468	-0.0146047	-0.0337787	-0.0157404	-0.00601061	-0.00545101	0.0211643	0.0225139	0.0171987	-0.00382086	-0.028015	-0.00812947	0.0066731	-0.0410916	0.0110684	-0.0421679	0.0308945	0.0144198	0.00588429	-0.00404304	-0.015663	0.059276	0.0509983	0.0070348	0.0693528	-0.0453185	0.0513266	-0.00962972	-0.0259149	0.00630707	0.0129865	0.0174147	0.0188243	-0.0653793
sp|P34669|OST3_CAEEL	0.0245812	0.0029782	0.0439266	0.0300586	-0.0164922	0.0806509	-0.00695047	0.0312623	0.0210016	0.00171284	-0.0409506	0.0343348	0.00509157	0.0370824	0.0589034	-0.0331861	-0.00506789	-0.0139067	-0.0320911	-0.0264833	-0.0275956	-0.0315205	0.00298886	-0.0447636	0.00327504	-0.0175806	0.00105797	-0.0534019	-0.012897	-0.0343527	0.00617887	-0.000351607	-0.00763933	0.0787937	0.027767	0.00493595	-0.0274264	0.0174983	0.022655	-0.0677001	-0.0101587	-0.0167224	-0.0117511	-0.00151332	-0.0097542	0.0485366	-0.0222704	-0.0288546	0.00767964
sp|Q20748|ATAD3_CAEEL	0.0245564	-0.0321852	-0.0124081	0.0555666	0.0137184	-0.00503375	0.0308984	0.000465691	0.00254253	-0.0177587	0.00244755	0.046484	-0.00757401	-0.0933148	-0.0391124	0.00768821	-0.0328633	0.0210636	0.0302427	0.00388967	-0.00758348	-0.0168465	-0.0101614	0.0173062	-0.00920336	0.0767447	0.00583313	-0.00997697	-0.026061	-0.0221272	-0.0132735	0.0323793	-0.0453109	-0.016592	0.00976933	-0.0160234	0.0515757	-0.0160879	-0.00913995	0.0585151	0.0323806	0.0391544	0.00968173	0.0442454	-0.0139307	0.0167235	-0.00647011	0.0463055	0.0321287
sp|P51404|RS13_CAEEL	0.0245306	-0.0414304	-0.0110615	0.0345989	-0.0114898	0.00585415	-0.014698	0.0146337	0.0383434	0.0474441	-0.0264734	-0.0194216	-0.00353636	0.0418178	0.0120671	-0.0299416	0.00904897	0.0216577	0.037191	-0.0182323	0.0510261	0.0563125	-0.0307742	-0.0596922	-0.0242067	0.0049129	0.00213282	0.038583	-0.0187212	-0.0208864	0.00985226	0.00193291	0.0058181	0.00442845	-0.0383331	0.0413373	-0.00328281	-0.0375241	-0.0142579	0.00552732	0.00346392	-0.0316003	0.0270261	0.011309	-0.0502989	-0.0364102	-0.00513935	0.0235656	0.00164209
tr|Q22781|Q22781_CAEEL	0.0244918	0.0333509	0.0285112	0.0122672	0.0375781	0.0440775	-0.0148065	0.0563683	0.0603934	-0.0119553	0.0301593	0.0155655	-0.0245433	5.05e-05	-0.031785	0.0292013	0.0856661	-0.00794754	-0.0241947	-0.00151528	0.000131255	0.0141121	-0.0123515	-0.0140326	0.0155297	0.038676	-0.0337787	-0.0301584	0.0436829	0.010665	0.027264	0.00964953	0.00521492	-0.00181006	-0.0198154	0.0508146	0.00590248	0.0333259	-0.0482596	0.0216561	-0.0387239	-0.0263875	0.0189754	-0.0107291	-0.0114218	-0.00522229	-0.00684504	0.05008	-0.0358781
tr|Q22308|Q22308_CAEEL;tr|O18056|O18056_CAEEL;tr|O62372|O62372_CAEEL;tr|B7WN80|B7WN80_CAEEL;tr|B7WN81|B7WN81_CAEEL	0.024457	0.00398777	0.0377694	0.0615773	-0.0177894	-0.0294392	0.0391893	-0.00585611	0.0140102	-0.0172406	0.0181439	-0.0197384	-0.0233713	0.0133916	0.0156046	-0.0313825	-0.00347997	-0.0935335	0.0505764	-0.0017607	-0.0801764	-0.0482587	-0.00226761	0.0459424	0.0335749	0.0321807	0.0068194	0.045874	-0.000556316	-0.02239	0.00407747	-0.011543	0.0252504	0.0203799	0.0243793	0.0178828	-0.0134194	0.0444061	-0.0581667	-0.0190747	0.000175343	0.00651074	-0.0304583	0.0290786	0.024717	0.0531002	-0.0184453	0.0277689	0.000890744
tr|Q94246|Q94246_CAEEL;tr|Q94247|Q94247_CAEEL	0.024421	-0.0370287	-0.0228438	0.0250732	-0.0146092	0.0234628	-0.0496675	-0.0419319	-0.062822	-0.037465	0.0245504	-0.0462249	0.0390869	0.0331284	0.0264254	-0.00806538	0.0207965	0.00447172	0.0569121	-0.00511675	-0.00283491	0.0310691	0.0131395	-0.021335	-0.028602	-0.00928062	0.0198879	-0.0101956	-0.00265814	0.0287197	-0.0444132	0.0109049	-0.00897548	-0.0139894	-0.0461118	0.0179074	-0.0237732	0.00700873	0.00147355	0.00621051	-0.0202909	0.0191011	-0.0380037	0.0215987	-0.00603188	0.0154952	0.0103213	-0.030761	0.0115931
tr|Q9XVZ2|Q9XVZ2_CAEEL	0.0244187	0.0412376	-0.0237679	0.0135197	0.0306757	-0.0124768	-0.0169777	0.00870767	-0.0221189	0.013474	-0.057342	-0.0507095	-0.00797413	0.00397146	0.000451563	-0.0118621	0.0208985	-0.0130028	0.0325194	0.0660431	-0.0248152	-0.00867064	0.0117363	0.0101172	-0.0383097	-0.00267606	0.00393437	0.00311073	-0.0106755	-0.0358664	0.0704634	0.00445565	-0.041354	-0.0147926	0.0434232	-0.000260282	-0.0285896	0.0293711	-0.0320957	-0.0337833	-0.0490536	-0.0158293	0.0126052	-0.0259715	-0.0197642	0.0340664	0.0121009	0.0531163	-0.0583989
tr|O61708|O61708_CAEEL	0.0243839	0.00100617	0.0506369	0.0388283	0.056629	0.00388832	0.0158165	0.0377464	-0.00793622	-0.000260844	-0.0279259	-0.00275821	0.0128482	0.00257779	-0.03895	0.00629225	0.0154804	-0.00212429	0.0146198	-0.0170999	-0.032722	-0.0236913	0.0472467	-0.00724823	-0.0468449	0.0203182	-0.0168366	-0.00883041	-0.00424739	0.0623543	-0.0515649	0.0228999	-0.0227997	-0.0195949	-0.039428	0.00215056	0.0604777	-0.0184519	-0.00652965	-0.000560118	0.0167998	0.0442614	-0.0545037	0.0424507	-0.000525026	0.0271527	-0.0182027	-0.00879428	0.0307881
tr|Q21465|Q21465_CAEEL	0.0243381	0.0277392	-0.0343882	0.0268906	0.064393	-0.0182101	-0.0127209	-0.00349896	0.0358763	0.00906165	0.0451557	-0.00596617	0.0179447	-0.043961	-0.0640658	0.0371306	0.00602653	-0.00436783	-0.0136665	0.00434421	-0.0226386	0.0661192	-0.0422655	0.0317182	0.0186357	-0.00659145	0.0333263	-0.0334473	-0.0168679	-0.0139756	0.0268509	-0.065091	-0.00416451	0.0324148	0.0244255	-0.0164826	-0.00153986	-0.0400204	0.0206066	0.00488616	0.0193163	-0.0163423	0.00522374	0.0528769	-0.0159431	0.0368928	0.063435	0.00527736	0.0419922
tr|S6FWN4|S6FWN4_CAEEL;tr|S6F510|S6F510_CAEEL;tr|S6FCX2|S6FCX2_CAEEL;tr|N1NVB5|N1NVB5_CAEEL;tr|N1NV09|N1NV09_CAEEL	0.0243315	0.038115	0.021551	0.023867	-0.0176291	0.0315232	-0.0728316	-0.000986459	-0.0306112	0.00858753	-0.00380341	-0.0230411	0.03029	-0.0336159	-0.0104153	-0.0355759	-0.0731928	-0.00133887	0.00676591	-0.025947	-0.0235537	-0.00868189	0.00815637	-0.021295	-0.0119253	-0.0364196	0.0150656	-0.00125848	-0.0373294	-0.0155885	-0.0262896	0.0141115	0.0435919	-0.0211305	0.00173734	-0.0447346	-0.0400072	-0.0033792	0.0522653	-0.0168838	0.0515585	-0.0143244	-0.0342471	0.00769009	-0.011074	0.000289328	0.00101218	-0.0217342	-0.0379064
tr|Q9BL15|Q9BL15_CAEEL;tr|V6CLP2|V6CLP2_CAEEL;tr|V6CLJ9|V6CLJ9_CAEEL;tr|V6CJ77|V6CJ77_CAEEL	0.0243292	-0.0286452	-0.0156387	0.0539462	-0.0313788	-0.040154	0.0276508	-0.0314226	-0.0194204	0.017225	0.0303958	-0.0220885	-0.0410723	0.0302426	0.00511237	-0.031382	0.00585756	-0.00443362	-0.011064	0.0263735	0.00901287	0.0348346	-0.0517067	0.0222202	0.0193275	0.0146354	0.024021	0.0319098	0.0375828	0.0300398	-0.0361757	0.0252224	0.0174564	-0.0106726	0.0293317	0.0341404	0.0132615	-0.0298451	0.02169	-0.00335835	-0.000253374	-0.036823	0.00357626	-0.0123787	-0.0484216	-0.0318557	-0.0069114	0.0274548	0.0495414
sp|Q22505|IMMT1_CAEEL	0.0243173	0.0119177	-0.0550706	0.0207464	0.0182187	0.0543251	0.0298485	-0.031487	0.00242418	-0.00615349	0.0347145	0.0237075	0.0157353	0.00877828	0.00149017	-0.00170353	0.0503974	0.0386901	-0.00152414	0.00676011	0.0119538	0.0228062	0.064042	0.00495618	-0.0153043	0.0197552	0.00397688	-0.0241609	-0.0157402	0.0358524	0.0238563	-0.0182477	-0.035047	-0.0327018	0.0279824	-0.0250942	0.0188358	-0.00881962	-0.0128767	0.0744557	0.0646567	0.0926247	0.0138246	0.0262404	-0.0162201	0.0329359	-0.0328694	0.0232705	0.0205362
tr|Q4PIU9|Q4PIU9_CAEEL;tr|Q53U87|Q53U87_CAEEL;tr|Q18100|Q18100_CAEEL;tr|Q53U86|Q53U86_CAEEL;tr|W6RTH3|W6RTH3_CAEEL;tr|W6RRX6|W6RRX6_CAEEL	0.0243075	0.0426459	0.0163286	0.0189053	-0.0375215	0.0220431	-0.0035041	-0.0320563	-0.0201656	0.0237952	0.00412606	-0.0324133	0.0281656	0.0246839	0.00899056	-0.00291904	-0.0224446	0.0173646	0.00352963	-0.0451686	-0.0547769	0.00110312	-0.0200096	0.0163195	0.0624685	0.0100506	0.0372748	0.0459904	0.0554303	0.0455532	0.0130769	-0.0136823	-0.0229195	-0.00452276	-0.0525919	3.39e-05	-0.0206793	-0.0256879	-0.0841854	-0.0304317	0.00674452	0.0426181	-0.0159257	0.0193795	-0.0307797	0.0423198	-0.0150554	0.0352962	-0.000434423
tr|Q22758|Q22758_CAEEL;tr|G5ED20|G5ED20_CAEEL	0.0242971	0.0360175	-0.0129106	0.032866	0.0403684	0.0248565	0.0651985	0.00541874	-0.00770296	-0.000227243	-0.039814	0.00471526	0.00977211	-0.0281904	-8.79e-05	-0.0311637	-0.0513194	-0.0291955	0.0447774	-0.0261129	0.0719172	0.00758804	0.0195776	0.00769051	-0.0534137	-0.0148009	0.0324075	0.0300275	0.0262684	-0.029313	0.00960934	-0.0237454	-0.0233973	0.0086831	-0.0121557	-0.0211033	-0.0128332	-0.0197278	-0.010112	0.0662739	0.0105571	-0.0199948	-0.00492859	-0.0218408	0.00994339	0.0106105	-0.0386159	-0.00919902	0.00376588
tr|Q95Y15|Q95Y15_CAEEL;tr|M1Z882|M1Z882_CAEEL;tr|Q95Y13|Q95Y13_CAEEL	0.0242551	0.0264368	0.0363902	0.0461365	-0.0251595	-0.0226804	0.0152855	-0.00225951	-0.0144888	0.040547	-0.0203282	-0.00473501	0.0224734	-0.0365992	0.00199992	0.0413908	-0.0418691	0.0184798	0.00353463	-0.00109599	-0.0247727	0.0187583	-0.0218352	0.0746727	-0.0120776	-0.00454891	-0.003135	-0.0268713	-0.0113921	-0.0144526	0.0368465	-0.035007	-0.00895038	0.0376076	0.0373132	0.0140506	0.0155627	-0.0213514	-0.00385461	0.04591	-0.0239708	0.057233	0.0323292	0.0689575	-0.0250781	0.0375262	0.0169402	-0.00907498	0.00754661
tr|O01577|O01577_CAEEL;tr|A0A2C9C2Y0|A0A2C9C2Y0_CAEEL;tr|A0A2C9C3C9|A0A2C9C3C9_CAEEL;tr|A0A2C9C379|A0A2C9C379_CAEEL	0.0241949	0.0286591	-0.0230196	0.0460037	0.0428167	-0.0378732	-0.0236145	0.00218814	-0.037681	0.0360461	0.0314349	0.0328213	0.00350917	-0.0283434	0.0631514	-0.00240964	-0.0693686	0.0233916	-0.0189029	-0.0282136	-0.0270802	0.0097855	-0.0113163	0.0122614	0.0250004	0.0429033	-0.0157941	-0.0332461	-0.00678973	0.0333332	-0.0131858	0.011026	0.0201529	-0.0253118	-0.00625561	0.0210127	-0.00155782	0.0630107	0.00845028	0.0127604	0.00823027	0.0295384	-0.0519786	-0.0353555	-0.0297224	0.0205008	0.0383932	0.0143526	0.0267713
sp|Q564Q1|GALE_CAEEL	0.0241816	-0.0322183	-0.0389564	0.0305942	0.0283612	-0.0149623	-0.0153332	-0.0390054	-0.0159059	-0.0288177	-0.011809	0.0247311	0.0112324	-0.0266573	0.00327688	-0.0178575	0.021546	0.0384709	-0.0458012	-0.000371448	0.0435149	-0.0575174	0.0215286	-0.0191954	0.00581683	-0.0336455	-0.0449569	-0.0120922	-0.00356848	0.0088375	-0.00878376	-0.00456273	0.00620562	-0.00849944	0.0681508	-0.0287938	-0.0220321	0.0850827	0.00713148	0.00165667	-0.0481141	-0.0162602	-0.0480635	0.0293666	0.0132171	0.000905048	0.0149098	-0.000323608	-0.00345379
sp|G5EEI4|ASP1_CAEEL	0.0241173	-0.0267435	-0.0481643	0.0162068	-0.010186	-0.0428531	-0.0148873	-0.0234185	-0.0477494	0.0370693	0.0457562	0.0247084	0.0306503	4.42e-05	0.0283954	-0.0192111	-0.0278761	0.00664341	0.0023726	0.0350154	0.0406306	-0.0256092	-0.00137561	0.0628854	0.045847	0.0291715	0.0249634	-0.0419076	0.0271513	0.0122344	-0.0578336	-0.0191749	0.0203764	-0.0142841	0.0333091	0.0299792	0.051962	-0.0299098	0.000866361	-0.047418	0.00389784	0.00940091	0.0280893	-0.0155867	0.0201816	0.0454718	0.00657121	0.00774611	-0.0106299
sp|G5ECU1|SKR1_CAEEL	0.0240641	0.0333041	0.0335064	0.0247225	0.0294683	0.0323109	0.0281577	0.0316819	0.00705076	-0.0249119	-6.03e-05	-0.0148216	-0.0272585	0.0867633	-0.0143079	-0.0657103	0.0561021	-0.00950461	0.0048714	0.00354327	0.0180544	-0.0214109	0.0362109	-0.0119323	0.0640204	0.00401958	-0.0299183	-0.0032779	0.0532016	-0.0588943	-0.00715123	-0.00320796	-0.000206041	0.0380509	-0.022005	0.018059	-0.00418992	-0.0140747	-0.00953385	-0.00239856	-0.0204293	0.0164247	0.0251735	0.0471172	0.00787077	0.0533247	-0.00579699	-0.0131524	-0.0146062
tr|G5ED33|G5ED33_CAEEL;tr|A0A4V0IJW4|A0A4V0IJW4_CAEEL;tr|A0A061ACP8|A0A061ACP8_CAEEL;tr|A0A4V6M3U0|A0A4V6M3U0_CAEEL;tr|Q7YTG1|Q7YTG1_CAEEL;tr|O18250|O18250_CAEEL;tr|A0A061ACM2|A0A061ACM2_CAEEL;tr|A0A061ADW6|A0A061ADW6_CAEEL;tr|Q7YTG2|Q7YTG2_CAEEL;tr|A0A061AJ42|A0A061AJ42_CAEEL;tr|G5EFE0|G5EFE0_CAEEL;tr|A0A061AKT4|A0A061AKT4_CAEEL	0.0240603	0.0230385	0.0128421	0.0352871	-0.0140723	0.0260598	-0.120826	-0.00915238	-0.0630082	0.00768815	0.0516679	0.0090863	-0.0469902	0.010673	0.00444657	0.0312873	0.00863137	0.0265306	-0.0320603	-0.0592501	0.0127809	-0.0173726	0.0021889	-0.0115422	-0.033809	-0.0208636	0.0491317	0.0539828	0.00647729	-0.0232813	9.56e-06	0.0279504	0.031665	-0.00620076	0.0121666	-0.0262518	-0.00147461	-0.0114638	0.0239021	-0.00804313	0.00870685	0.02903	0.00131345	0.0170762	-0.0360145	0.03571	-0.025247	0.0404729	0.0137753
sp|Q94218|UFSP_CAEEL	0.0240475	0.0266323	-0.0266522	0.0539419	0.0274596	-0.00839798	0.0402488	-0.0319383	0.00132407	-0.0179648	0.0347898	-0.0193259	-0.00259367	-0.00761827	0.0110281	-0.000479826	0.0046022	0.0149977	-0.0452078	-0.0233501	-0.00652801	0.000754674	0.0105031	-0.00139426	0.00662859	0.0229489	-0.0586445	0.0271813	-0.0175242	0.00454719	-0.0246395	0.00785238	0.0715302	0.0213041	-0.00440345	0.0174001	-0.0133674	0.0595936	-0.0042664	0.0581841	0.0404801	0.0293793	-0.00720217	0.0156347	-0.0393078	0.00481354	-0.0166666	0.00887295	-0.0725448
tr|O02158|O02158_CAEEL	0.0240459	-0.00864008	-0.0595845	0.0129234	-0.00824182	0.0503784	0.0214526	0.0493795	-0.0248887	-0.00347691	-0.0203964	0.00489916	-0.022373	0.0141993	-0.00747278	0.00733998	0.0108399	-0.0349447	-0.013455	-0.00475564	-0.0295703	-0.0387941	-0.0139172	0.0442139	0.0648876	-0.0300602	-0.0132801	-0.0168091	-0.0449749	-0.0424278	-0.0611386	0.0155098	0.0516947	-0.0240981	0.00773936	0.00424929	0.00844078	0.0253787	-0.0112322	-0.0196631	0.0131101	0.0133143	-0.0123888	-0.022892	-0.00516083	0.0215921	-0.0331212	0.0284704	-0.0220819
tr|Q22135|Q22135_CAEEL	0.0240227	-0.0217073	0.0310046	0.0428625	-0.0331721	-0.0495845	-0.0608984	0.0154439	-0.00326346	0.0260148	0.00847726	-0.0807849	-0.00177129	0.0221128	0.00725495	-0.0258533	-0.0290823	-0.0345754	2.5e-05	-0.0183483	-0.0360047	0.0403639	-0.0194786	0.0469308	0.0337847	-0.026056	-0.01158	-0.010838	-0.0165366	0.0177251	0.0255097	0.0968397	0.0382518	0.00411903	-0.00668541	0.0173831	-0.0138189	0.00215268	-0.00476721	0.00257957	0.034499	0.00562429	0.032489	-0.0202008	-0.0386174	0.0289441	0.0198322	0.00286629	0.0114098
sp|P46548|NMT_CAEEL;tr|Q95ZN7|Q95ZN7_CAEEL	0.0240189	-0.0317514	0.00986302	0.0527456	0.0458795	-0.0149839	-0.0395714	0.0196694	-0.00389475	-0.0328673	-0.0132331	0.00567971	-0.0264899	0.000484717	0.00396778	0.0280011	-0.0155328	-0.00729669	0.0625464	0.00365319	-0.00365078	-0.025706	0.0209074	0.0361644	0.00621821	-0.0120149	-0.0315787	-0.00839477	-0.0272908	-0.0107839	-0.0326225	0.0342608	-0.00495616	-0.0329746	-0.0363402	0.0251121	-0.0556536	0.0547478	-0.0171336	-0.00526829	0.00705602	0.039839	-0.00663095	0.0369127	-0.0250347	-0.0114023	0.0180343	0.0489615	0.0155426
sp|P30625|KAPR_CAEEL	0.0240113	0.041452	-0.00571605	0.0322449	0.0382979	0.0121642	-0.0195698	-0.0381327	-0.0120198	0.00477878	-0.0096711	-0.0150895	0.0231893	0.0442527	-0.0384928	0.00125282	-0.0218803	-0.0454777	-0.0103124	-0.0225988	-0.0400138	0.000194271	0.00359228	0.0582565	0.00202201	-0.028059	0.0235341	-0.03413	0.0468206	-0.0110406	-0.0118671	-0.06365	-0.0412723	-0.040647	-0.0235011	0.0378074	0.0218614	-0.0160223	-0.0179327	0.00496158	-0.00186699	-0.00708626	-0.0567568	0.000892084	-0.00755787	0.0371721	0.0115416	0.0314348	0.0277579
sp|P52015|CYP7_CAEEL	0.0240059	0.0280911	-0.0110218	0.0411703	0.0281954	-0.0712046	-0.0327735	0.0509959	0.0225969	0.0416117	-0.0189817	0.0111267	-0.0561213	0.00280051	-0.0389587	-0.0194784	0.0283682	0.0139657	0.0102106	-0.0234894	-0.0698329	-0.0354282	-0.0363653	0.00404516	-0.00611307	-0.00850488	0.0127542	0.00820507	-0.024063	0.0101332	-0.00847147	-0.0338972	0.0182967	-0.0330293	-0.0168009	0.0332929	-0.0304748	-0.00775853	-0.0269707	-0.02184	0.0099386	-0.048167	-0.0407626	-0.0310183	-0.026223	-0.0179936	-0.0115354	0.00463124	0.0198305
tr|Q9BKU5|Q9BKU5_CAEEL;tr|Q9BKU6|Q9BKU6_CAEEL	0.0239761	-0.0445768	0.016788	0.0136057	-0.0221424	0.0264405	0.00848399	0.0323078	-0.0210725	-0.00418066	-0.00957329	-0.0199255	0.0435577	-0.00490766	0.048765	-0.00727114	0.0301744	-0.00892921	0.00181991	-0.0263826	-0.0420102	0.0439555	0.0162127	0.0270554	0.0227974	0.0179169	0.0389968	0.0135549	-0.0488197	-0.0433343	0.0160236	0.00131486	0.0379153	0.0224256	-0.00989193	-0.0108027	-0.0230484	-0.0253927	-0.0186275	-0.0269374	-0.0622119	0.0518356	-0.0129804	-0.00215678	-0.0515645	-0.029618	0.0282623	-0.00801035	-0.0175677
sp|P34382|FAR1_CAEEL	0.0239525	0.0293612	-0.0176404	-0.0140867	0.0191191	-0.0186621	0.0122424	-0.116916	-0.00825271	-0.000668683	-0.10511	-0.00406249	-0.0100789	0.0211913	0.0726838	0.0732513	0.00994424	0.035991	-0.0307829	0.00739914	0.0128389	-0.0260842	-0.00317441	-0.00468886	0.0165147	0.00362924	0.0109641	0.0415225	-0.0397536	-0.0151217	-0.0139822	-0.0190122	0.00711903	-0.0496961	0.0381082	-0.0327855	0.0104123	0.0292998	0.00592729	0.0217557	0.0620751	-0.00733843	-0.00996059	0.00347973	-0.0478853	0.00811302	0.0175027	-0.00543107	-0.0450106
sp|G5EDP2|NLTP2_CAEEL	0.023943	0.0117161	-0.0475199	0.0334914	-0.00406102	-0.0389943	-0.0709236	0.0402469	0.0717299	0.0257685	0.00011768	0.00828937	-0.0257664	0.0113371	-0.0294442	-0.0322355	0.031163	0.00663695	0.00943865	0.020858	-0.00178127	0.0356047	-0.0181964	-0.00844274	-0.0422106	0.0319803	0.0044273	-0.0522436	0.0236383	0.00610176	0.00695922	-0.0147358	-0.00958752	0.0007928	-0.0598042	-0.0219529	0.000941572	-0.0116123	-0.00875501	-0.00325707	-0.0307954	0.0102284	-0.0266011	0.00499817	0.00746743	-0.0506713	-0.0432534	-0.0287728	-0.0515421
sp|P49041|RS5_CAEEL	0.023931	-0.0453841	-0.00059616	0.0167545	-0.0159942	0.00570536	0.0166097	0.0176384	-0.0527001	-0.00202813	-0.0186727	-0.046954	-0.0249192	-0.0568051	0.0166447	0.0269109	0.0250842	0.0209485	-0.0162806	0.0355496	-0.0329563	0.0504583	0.00102714	0.00536321	0.0224521	0.00707655	-0.0451221	-0.0229184	0.0129329	-0.0213874	-0.0541718	-0.0252204	-0.0175213	0.0375791	0.0138616	0.00975998	-0.0143536	0.00503176	0.0514154	-0.0381648	0.0170455	-0.0106971	0.0503488	-0.0262821	-0.0188393	-0.0175595	-0.0377466	-0.0233786	0.0375463
sp|P34383|FAR2_CAEEL	0.0239178	0.0315399	-0.0135999	-0.0210902	-0.0278288	-0.0211206	0.0111667	-0.108029	0.0014227	-0.0208047	-0.104924	-0.0152106	-0.0187999	-0.00945717	0.0326659	0.0537173	0.00429655	0.0363961	-0.000571018	-0.0401463	-0.006458	-0.00629314	-0.0173478	0.0150909	0.041301	0.0182352	0.0382281	0.0289309	-0.0240286	0.0153898	0.0266165	-0.00669903	-0.00212785	-0.0530463	0.00183935	-0.0204734	-0.000471326	-0.0240569	0.0352924	0.0207621	0.00495372	-0.00439428	0.0253239	0.00585703	-0.0527582	0.0281139	-0.0197511	0.0188292	-0.0218946
sp|G5EDM4|NHRF1_CAEEL	0.0238519	-0.00540577	-0.0458533	0.0408196	0.0286227	0.0560355	-0.0240278	-0.0527305	0.0285199	0.00114503	0.0183068	-0.0160233	0.0465467	0.0291649	0.00225626	0.00377272	0.0353989	-0.0493302	-0.0156136	-0.0278953	0.0144326	-0.00358708	-0.00715316	-0.031596	0.00239292	-0.0472684	-0.00833498	-0.0296778	0.0147632	-0.0180651	-0.00912218	0.00235766	0.0132064	-0.0176484	-0.0102011	0.032983	-0.0186926	0.0603663	-0.00134895	0.00726445	-0.032181	0.00331483	0.0281225	0.028704	0.00251337	-0.00208707	-0.00830176	0.0151741	-0.0431316
sp|P55853|SUMO_CAEEL	0.0238379	-0.0289101	0.0355371	0.0332931	-0.0540638	0.00644489	0.0432354	0.0122176	-0.0201547	-0.0324008	-0.00132893	0.0492615	0.00608603	-0.013022	-0.0572951	0.00936164	-0.0158831	-0.0629921	-0.00412499	-0.00961357	0.026736	-0.00791734	0.0161988	0.0371564	0.0308886	0.0154435	0.0298227	-0.0156248	-0.032497	-0.0230786	0.00682503	-0.0235166	-0.021842	0.0380255	0.00439326	0.0421934	0.00581518	0.0343467	-0.0157717	-0.00429219	-0.0200816	0.0246861	-0.0110363	-0.0223426	0.0295742	0.0126118	0.00140435	-0.0267805	0.02549
sp|P36573|LEC1_CAEEL	0.0238373	0.0357357	-0.0166818	0.0157358	0.00790788	0.0261441	0.0301681	-0.0499733	-0.0820776	0.0682191	0.0515945	-0.0180652	0.0276671	0.0613231	-0.0355117	0.0419978	-0.00472055	-0.0294512	0.0290706	0.0284905	0.0106039	-0.00516362	0.0354702	-0.00911604	0.0245197	0.0505885	-0.00725369	0.0228361	0.0203857	-0.0416112	0.0512377	0.0193187	0.0457298	0.0183659	-0.00780078	0.00599998	0.00186555	-0.00429274	0.00956979	-0.000191766	-0.00589033	-0.0241466	0.0109899	0.00515323	-0.00326993	0.0441676	-0.0178938	0.0145351	-0.0570854
tr|Q21962|Q21962_CAEEL;tr|Q86LS6|Q86LS6_CAEEL	0.0238277	0.00852969	-0.0552783	0.0249046	0.0147532	0.0546848	0.0265032	-0.0316158	0.0470344	-0.0135414	0.0198436	-0.0394161	0.0567369	-0.016646	-0.00460232	0.0243394	-0.0284161	0.00106317	-0.00641538	-0.00183561	-0.0352155	0.000592725	-0.000148123	-0.0162337	0.0170243	0.0373483	-0.0750893	-0.0124541	0.00883234	-0.0156638	-0.0198035	0.0336156	0.0540057	-0.0191597	0.0358713	0.0187878	-0.0147562	-0.0443276	-0.0342123	0.0115805	0.00524267	0.0179129	-0.0211886	-0.043689	0.0189821	-0.0231789	-0.0301013	0.00477661	-0.0285998
tr|Q9N538|Q9N538_CAEEL;tr|O16764|O16764_CAEEL	0.0237725	0.0399822	-0.0148945	0.0254752	0.0485634	-0.0132146	-0.007602	0.0390903	-0.0196318	-0.0227747	-0.0106324	-0.0023081	-0.00720594	-0.0135315	-0.0140888	-0.0191391	0.0412633	0.0261544	0.0312207	0.00792273	-0.0166137	-0.0394782	-0.0300718	0.0357199	0.0110426	0.0422163	0.00625769	-0.024852	-0.0215561	-0.0230548	-0.00915509	-0.0681494	-0.0433643	-0.00378396	0.0275939	-0.0294424	0.00562867	0.0112925	-0.0136298	-0.00934064	-0.00245938	-0.0406325	0.0622041	-0.0322397	-0.00670655	-0.016835	0.0428226	-0.0206743	-0.00106291
sp|Q9N4I0|ARP3_CAEEL	0.0237657	0.0420065	0.00668446	0.025822	0.0222764	0.0357385	0.0391752	-0.0361594	0.0261548	0.0266685	-0.0225437	-0.0224472	0.0279257	0.00727296	-0.0356237	0.0285918	0.0062579	0.0134409	-0.000406996	-0.00249477	-0.00753469	-0.0569906	-0.0231385	0.0242442	0.0123924	0.00588146	0.0529739	0.0101133	0.0101198	1.86e-05	-0.0482379	0.0208225	-0.048926	0.00677069	0.0194844	-0.00232056	-0.0362512	-0.00711487	0.032669	0.01962	0.0248134	-0.0214297	-0.0304231	0.00144058	0.017502	-0.0188666	0.0214027	0.0115009	0.0273222
tr|O45569|O45569_CAEEL;tr|B6VQ96|B6VQ96_CAEEL	0.0237332	-0.0378382	-0.02747	0.0309488	0.00118467	0.00421953	-0.0482064	-0.0241637	-0.00515486	-0.066651	-0.00139379	-0.0306267	-0.00889734	-0.0138534	-0.00295185	-0.0240203	0.0255278	0.0118281	-0.00850426	-0.0068468	0.00333703	0.0400341	0.00263081	-0.00145719	-0.0361981	-0.0316225	0.0538883	-0.0516895	-0.0126102	0.0125379	-0.0325033	0.00175937	-0.0177219	0.0059474	-0.015641	-0.0352165	-0.0298437	0.036011	-0.0385902	-0.0259736	0.0229454	0.032482	-0.0414067	0.0394708	0.0688183	0.00992016	-0.0249538	-0.0120443	0.0382361
sp|Q09249|YQ53_CAEEL	0.0237254	0.00905595	0.0566319	0.0385896	-0.00987341	0.00632634	0.0283922	0.0100078	-0.0301312	0.0186283	-0.0380257	-0.08278	-0.0244512	0.0100068	0.00363512	0.0067314	-0.0214255	0.0172028	-0.0206007	-0.0118119	-0.0200327	0.0199638	0.04164	0.00920762	-0.0368476	0.00112078	0.0396439	0.0242786	-0.0264128	-0.00297833	-0.0107285	-0.0745199	0.00733964	-0.00362238	-0.00813268	0.0414137	0.022027	-0.0602506	-0.0303048	0.0233989	-0.0309881	0.00632587	0.0297656	-0.026579	-0.0289599	0.0353823	0.0175297	0.0155917	0.0024232
sp|P49596|PP2C2_CAEEL	0.0237111	0.0426309	-0.0251619	0.0202084	-0.00801633	0.000123427	-0.0132853	0.0133801	0.00672335	0.0106981	-0.0511686	-0.0225721	0.0119029	-0.0482881	-0.0028849	-0.022418	-0.0570575	-0.0225429	-0.0165321	-0.0175822	-0.0540171	0.0193905	0.0213343	-0.0228684	0.0262452	-0.0496106	0.0146407	0.00251003	0.0214534	-0.013292	-0.0486959	0.0437674	-0.0656169	-0.0209858	-0.0192473	0.0381776	0.0500622	0.00487533	0.0254981	0.0209282	-0.0396533	0.0296693	0.0110131	-0.00618683	-0.0330614	-0.00667547	-0.0190078	-0.0159694	0.0154906
tr|Q19346|Q19346_CAEEL;tr|S6EZK7|S6EZK7_CAEEL	0.0236849	0.0296244	-0.0373499	-0.00432837	0.00913993	0.0344448	0.0396508	0.0959873	0.0368769	-0.0306649	0.0349073	0.00712811	-0.0324765	-0.0257351	0.00974463	0.00659928	0.0456101	-0.0228968	0.0126842	-0.0141099	0.0186354	0.0620425	-0.00543486	0.0332469	-0.0240706	0.0393965	-0.00145395	-0.0202814	0.0351015	0.0482938	-0.0025312	-0.0296832	0.00360857	0.0140521	-0.0037006	-0.0237619	0.0355814	0.0108825	0.00902561	-0.0242274	0.0215287	0.00756018	-0.00200199	-0.0242939	0.00490985	-0.00911803	-0.0367295	0.00863393	0.010816
sp|Q95Y89|PESC_CAEEL	0.0236828	-0.0254424	0.0388	0.0465768	0.00576595	0.00737282	-0.0104672	-0.0104688	0.0315368	0.00626285	0.00716592	-0.0856601	-0.0184793	0.0281165	0.0516422	0.0106355	-0.0682652	-0.0425483	0.0363967	-7.43e-05	-0.0103934	0.0120292	-0.0139928	0.0211737	-0.0192914	0.0198459	-0.036067	0.0322091	-0.0130437	0.0438088	0.00237781	-0.0432739	0.025509	0.0292977	0.0342903	-0.0209815	0.0193864	0.02333	-0.0284566	0.0447831	-0.00419581	-0.0211467	-0.0264847	-0.0106675	0.0197341	0.00740913	-0.0115227	0.00131394	0.0234717
sp|G5ED29|ATX2_CAEEL;tr|D4PH96|D4PH96_CAEEL	0.023641	0.0266296	0.0296389	0.0418655	0.0512422	0.0352548	0.0186313	-0.0191668	0.00995761	-0.0125239	-0.0102414	-0.0510944	0.00807783	-0.00651059	0.0300969	-0.0142033	0.0382439	-0.000156279	0.0316789	-0.0231478	0.0198143	0.00719514	-0.000407461	-0.0455242	0.00622482	-0.0233518	-0.0514765	-0.0035546	0.0531237	0.0048992	0.0113323	0.0437203	0.0271745	0.02848	-0.0280251	-0.0541727	-0.00600073	0.010327	-0.00685898	0.0518423	-0.0467005	-0.0163376	0.037203	0.0161924	0.0170449	-0.0191454	-0.0125857	0.0168946	0.024836
sp|P49595|PPM1G_CAEEL	0.0235983	0.0272879	0.0439387	0.0361347	0.00354665	-0.0121093	0.0312309	-0.0221891	0.0559195	0.0095677	0.0187342	0.00236161	0.0395896	-0.018196	0.0398053	0.00912471	0.0131155	0.0134462	-0.00110885	0.0130614	-0.00895015	-0.00123709	0.00587278	0.0133373	0.0320572	0.00437955	-0.0644165	-0.022884	-0.0484237	0.0198685	-0.0415595	-0.0286959	-0.0575401	0.0569427	0.0487726	0.0565484	0.0497999	0.0215988	0.000126308	0.00612762	0.0409606	-0.0391506	0.0361793	0.0205363	0.0256819	-0.00622751	0.00617144	-0.00233036	-0.0151108
tr|Q9U3Q6|Q9U3Q6_CAEEL;tr|Q9NF29|Q9NF29_CAEEL	0.0235716	0.0389855	-0.0241187	-0.00522719	-0.00528254	0.0515234	0.0185329	0.0157208	0.049781	0.028365	-0.0244943	-0.0335001	-0.0467036	-0.014111	0.0552995	0.00667942	-0.044331	0.00743852	0.0269505	0.00683349	-0.0230289	0.0513978	-0.00299655	0.0031094	0.00312273	0.0092296	-0.0274744	-0.0180901	-0.000479083	0.0350137	-0.0558355	-0.0168242	-0.0168191	0.00957553	-0.00201627	-0.0292225	-0.0284552	0.0430641	-0.0275589	-0.0594527	-0.0195935	0.0430346	-0.00849212	-0.0091481	-0.0114498	0.0135937	-0.0153738	0.0468571	-0.0222081
sp|Q09510|MLRH_CAEEL	0.0235272	0.040698	0.0109459	0.0272218	0.0242837	0.0132681	0.000587782	-0.0462306	0.02607	0.0796745	0.0212219	0.0157335	-0.026882	-0.0400002	-0.0159315	0.0195139	-0.00580282	-0.0416206	0.00144332	-0.0010986	0.0118981	-0.045552	0.0261549	-0.00151849	-0.000959393	-0.0158837	-0.0123806	-0.050057	0.0131405	-0.0320521	-0.00637763	-0.0330263	0.0126196	-0.00738541	0.0132843	-0.0434244	0.0380607	-0.0510001	-0.00458257	-0.0311613	-0.0370417	-0.0428337	0.0157805	-0.0079662	0.0193389	-0.0196846	-0.0393697	0.025073	-0.0109739
tr|Q20448|Q20448_CAEEL	0.0234979	-0.00702179	0.0514246	0.0506224	-0.0307562	0.0214352	0.0141748	-0.00228546	-0.00528097	0.0251282	-0.0305742	-0.00135786	0.0252168	-0.0198804	-0.0259155	0.0224094	-0.0031552	0.00131953	0.0134447	0.0511944	0.0113222	-0.00841791	-0.0155364	-0.00279222	0.0152339	0.033925	-0.0570064	0.0143282	0.0187218	-0.0266347	0.0143261	-0.0313238	0.0169046	-0.0242765	-0.00493369	0.0523355	0.000271685	0.0302638	0.00224827	-0.0300604	-0.0107499	0.0133455	-0.0150757	0.0158322	-0.0329309	-0.00719141	0.069493	0.0189816	0.030756
sp|O17389|TYB_CAEEL	0.0234367	0.0367025	0.0395457	0.00801334	-0.00104686	0.0378011	-0.00908492	0.0315679	0.0188015	-0.00184732	0.0173539	0.0306045	0.0412453	0.00728469	-0.0230816	0.0103655	0.0120006	-0.0291407	0.0132178	0.021049	-0.0151935	-0.0267558	0.0183923	-0.0210254	-0.0106851	5.41e-05	-0.00297786	-0.0416641	-0.0562564	-0.0334646	-0.0100644	0.0145098	-0.00568815	-0.00932684	0.0502368	0.00684775	-0.0503573	0.0343712	0.00753903	0.024608	-0.0863039	-0.0418612	0.045748	-0.0279325	0.00336281	0.0353862	0.0538423	0.0100715	-0.0690066
sp|P53489|ARP2_CAEEL	0.0233853	0.0355377	-0.000906675	0.042184	0.0559825	0.0038679	-0.0125699	-0.00158779	0.000202601	0.00293322	0.00826937	0.0363089	-0.0219964	0.0254785	0.0459078	-0.0210835	0.0217152	0.0296478	-0.0282803	-0.0304679	0.0197358	-0.0108023	0.0255883	-0.0268094	0.00242046	0.0311098	-0.052469	0.0312564	-0.0118151	0.00861666	0.0104668	0.0284676	-0.0590693	-0.0111558	0.00933823	0.00267362	-0.0269839	0.00782057	-0.00140874	-0.0548978	-0.1066	-0.0114439	-0.0148157	-0.037226	-0.0022601	0.0285135	-0.0105824	-0.00553783	0.0301562
tr|C6KRN4|C6KRN4_CAEEL;tr|Q5FC39|Q5FC39_CAEEL	0.0233466	0.0436017	0.0246407	-0.0105907	-0.011333	0.00958707	0.00236352	0.0133983	-0.0147653	-0.0141258	-0.0289655	0.0521073	0.0288376	-0.0937523	-0.00461527	-0.0253415	0.0248977	-0.0585256	-0.0181617	-0.0135618	0.0295676	0.029791	0.00316981	0.00850929	0.051603	0.0273552	0.00500074	-0.015799	-0.0300664	0.0413126	0.0175871	-0.00610316	0.0388994	-0.0321778	0.0154568	0.00595548	0.0280143	-0.00264346	0.0214835	0.00305367	0.0338911	-0.021882	-0.0513837	-0.0218298	-0.0138455	0.0328325	0.0187117	-0.0188982	-0.0184518
sp|Q9XVP0|RS15_CAEEL	0.0233462	-0.0408314	0.0229427	0.0201001	-0.036287	0.0203819	-0.011461	0.0216256	0.0325537	0.00854282	-0.0599327	-0.0400807	0.023481	-0.0141311	0.00382738	-0.00970874	-0.00797886	0.00996311	0.0478382	0.0289628	-0.0154913	-0.0405683	0.00871852	-0.00287484	-0.0351537	0.0280904	-0.00805612	0.0055862	-0.0156986	-0.00696425	0.0145928	0.00406761	-0.0163351	0.00287189	0.014844	-0.0072342	-0.0126066	0.0275447	0.000756434	-0.0156721	-0.0406243	-0.00882338	0.019223	0.0265215	-0.0413867	0.028113	-0.040674	-0.0597731	0.053036
tr|G5EC31|G5EC31_CAEEL;tr|Q86N72|Q86N72_CAEEL;tr|G4RZC3|G4RZC3_CAEEL;tr|Q6A593|Q6A593_CAEEL	0.0233442	0.0344105	-0.0384138	0.0196226	-0.0349156	0.0175039	0.00704649	0.0594361	-0.0359525	0.00208362	-0.00622118	-0.0127441	0.0109334	-0.0117436	0.0120567	-0.0429579	0.02	-0.00944038	-0.0291288	-0.0392359	0.016918	0.0350189	-0.0234377	0.00141233	0.0178559	0.0090002	0.00250171	0.00629904	0.0158358	-0.0156677	0.0167365	-0.0237829	0.0350104	0.0372248	-0.0502758	-0.000575364	0.0219851	-0.000661793	2.75e-05	0.0504645	0.0428383	0.0177129	-0.044983	-0.0234238	-0.0227819	0.00149425	0.0287078	0.0163668	-0.00810793
sp|Q09248|DCTN2_CAEEL	0.0233366	0.0385985	0.0161037	0.0357016	0.0331992	0.0277899	0.0325704	-0.0298292	0.03126	-0.0183114	0.0374878	0.0223375	-0.0062668	0.0281289	-0.0111451	-0.0271851	0.00896234	0.00119242	0.0235719	-0.0266094	-0.026817	0.000373552	-0.0214259	-0.0173175	0.0405006	-0.00408778	-0.0478581	-0.0362346	-0.000294541	0.0371619	-0.0117859	-0.0246349	-0.0221983	0.000672717	-0.0342343	0.0400971	-0.00747681	-0.0195314	-0.0437291	0.00251125	-0.00744365	0.0204015	-0.0229491	-2.13e-05	-0.0126389	-0.0217479	-0.0265597	-0.0498757	-0.00674108
sp|Q17949|DOHH_CAEEL	0.0233237	0.020891	-0.0104786	0.0581731	0.0363089	-0.0646106	0.00877245	-0.00865483	0.0270169	-0.0152333	0.022498	0.00789562	0.0208038	-0.0130671	0.000421111	0.0321808	-0.0152456	-0.0426435	0.00857792	0.0364647	-0.0483628	-0.0175779	0.00794405	0.0239014	-0.0117128	-0.0606071	-0.0284022	-0.0145837	0.00701981	-0.0148164	0.00417336	-0.00190211	-0.0223741	0.00256891	-0.0544586	0.0322538	0.00467416	-0.0249585	-0.0339667	0.0503408	-0.00499063	0.0118194	0.0505423	0.0382763	0.00193477	0.0254129	0.0115357	-0.0192688	0.00530436
sp|P48150|RS14_CAEEL	0.0233216	-0.042904	0.00262419	0.0181856	-0.0134442	0.0438632	0.0432028	-0.0384857	0.00527128	0.0118687	-0.0188924	-0.0145223	0.0162502	-0.0170514	-0.0012387	-0.0362764	-0.0447245	0.00370563	0.0492932	-0.0523031	-0.0228628	0.0261635	0.0190958	-0.0285847	0.0230138	0.0149975	0.000136752	-0.0114463	-0.0119553	-0.0204794	-0.044402	-0.0795205	0.028877	-0.00973053	-0.0203624	-0.0304074	-0.0091918	-0.0368883	-0.033455	-0.0352864	0.0202232	-0.00145625	-0.0103798	-0.0297953	0.0717014	0.009807	-0.0385528	-0.0331026	0.0457869
tr|Q7Z072|Q7Z072_CAEEL	0.023314	0.0301729	-0.0355436	0.00772177	-0.065502	0.02975	-0.0483383	-0.0114678	0.0427212	0.00444474	0.0349033	-0.0207619	0.0306885	0.029994	-0.0328502	-0.0070343	-0.0160819	-0.0466145	0.015625	0.00514837	0.0203142	0.0167287	-0.0298964	-0.0156725	0.000454094	-0.0226679	0.00758909	-0.0238762	-0.0266203	-0.0103555	0.0187133	0.0209636	-0.028447	-0.0367737	-0.0190149	0.0133605	0.0185537	-0.0520162	-0.000826577	-0.0482503	-0.0168652	-0.00553091	-0.0148904	0.0170147	0.0434238	0.0421986	-0.0329678	0.037035	-0.00558472
tr|Q9N5E4|Q9N5E4_CAEEL	0.0232625	0.0158792	-0.0485464	0.0327511	0.043498	-0.0254492	0.0443696	-0.0138023	0.000421099	-0.00384806	0.0545889	-0.0124968	0.00204	-0.0725626	-0.0162572	0.0647948	0.00249993	-0.00624169	-0.0488199	0.0256518	0.0195964	0.013775	0.00415858	0.00654527	0.00563501	0.0281199	0.00699145	0.0210148	0.0831351	0.00300516	-0.0300058	-0.0229697	0.015484	0.0267167	0.0289394	0.0263632	0.00341199	-0.0135463	0.0229976	0.00216098	0.0188923	-0.0612066	-0.0384968	-0.0338615	0.0259563	-0.0183349	0.0135126	-0.0250567	0.0213529
tr|Q9U365|Q9U365_CAEEL;tr|Q9XXN4|Q9XXN4_CAEEL	0.0232535	-0.0162351	0.0538444	0.033924	-0.0177703	0.01607	-0.0176121	0.0302207	0.0593069	-0.0166679	-0.00332819	-0.0436625	0.00391823	0.00369381	0.00953941	0.00943686	-0.0137741	0.00344594	0.00849701	-0.011532	0.0324455	-0.0191513	-0.0377596	0.0391838	-0.024193	0.00358462	-0.0362991	0.0142928	-0.0242895	0.0423014	-0.0179404	0.00338945	-0.0213357	0.0212854	-0.00515224	-0.0361413	0.0309151	0.0175242	0.0105914	0.0409134	0.0356772	-0.00438228	-0.0423949	0.00499141	-0.0476587	0.0224069	0.00700094	0.0122567	-0.040145
sp|Q19202|APY1_CAEEL	0.0231383	0.020987	-0.0526423	0.00570283	0.015708	0.0489255	0.0509751	0.0382086	-0.00833023	-0.000477769	-0.0405925	-0.0163134	0.0125221	-0.0126696	0.000123319	0.0062905	-0.0107963	-0.0165442	0.0150465	0.0150118	0.026261	-0.043783	-0.0192777	-0.0176505	0.0289495	0.0180928	-0.0388778	0.0234219	0.018381	0.00272542	-0.0866912	0.0677933	0.0184626	-0.000789642	-0.00709007	-0.010357	-0.000354887	-0.00916321	-0.0308456	-0.0243768	-0.0145218	-0.0239774	0.0426525	0.0455318	0.0218616	0.0329435	0.0268386	-0.048593	0.0056529
sp|Q22347|ACADM_CAEEL	0.0231025	0.0249505	0.0396928	0.0068845	0.0121119	0.06089	-0.0282179	0.0767688	0.0424449	-0.00946346	0.0296892	0.033747	-0.0402276	-0.00846875	-0.00594469	0.0407079	0.0993743	-0.00393349	-0.0208578	-0.01561	0.0270748	0.0306328	0.0097576	0.00361277	0.0174353	0.044134	0.00610013	0.0206068	0.0102217	0.044196	0.0167716	0.0160408	-0.0144623	-0.0199311	0.000613712	0.0529085	-0.0228481	0.0123477	-0.00970356	-0.00122246	-0.0467847	0.00894717	0.0228862	0.00965488	-0.0131735	0.0117573	0.00610287	0.0229724	-0.0109549
tr|Q2XN18|Q2XN18_CAEEL	0.0230665	0.0405486	0.0331529	0.00316564	0.0306274	0.00830644	-0.0116334	-0.0329097	0.0119377	-0.0287325	0.0041755	-0.0358339	0.0339833	0.00596508	0.0112488	-0.0137313	0.0608904	0.00999936	0.0314697	0.0505624	-0.0704847	-0.0223804	0.0252388	0.00150095	-0.0336802	0.00756262	-0.0271379	0.0201603	0.0220738	0.00668723	-0.0312142	-0.0130009	0.0276043	-0.00380745	0.0372276	-0.0376225	-0.0463658	0.0123142	0.00588602	-0.00892209	-0.0100369	0.0159607	0.0229343	-0.0412491	0.00825164	-0.0202405	-0.020086	-0.0142347	-0.00512783
sp|P34255|ECHH_CAEEL	0.0230646	0.0188267	0.037865	0.0312522	0.0263953	0.0142	-0.0612024	0.0935539	0.0402444	-0.0630483	-0.0131321	0.017438	-0.018939	0.00233595	-0.0682692	0.0290483	0.057244	0.0337396	-0.00422731	-0.00171679	-0.0470207	-0.0020563	0.0335576	0.011529	-0.0206282	0.0186438	-0.0124026	0.0172047	-0.0146186	0.00521418	-0.0114712	-0.0320549	-0.001647	-0.0191117	0.00500859	0.00374849	-0.00432453	-0.00459844	-0.0113514	-0.00463345	0.00303914	-0.0272301	0.015312	-0.028425	-0.00737986	-0.0501756	-0.0163816	0.0357928	0.00391521
tr|Q27GU1|Q27GU1_CAEEL;tr|H2KZD5|H2KZD5_CAEEL	0.0230463	-0.0169682	0.0331967	0.0544176	-0.000652657	-0.0533203	0.0362231	-0.0068341	-0.00369697	0.0340019	0.0176613	-0.100455	-0.0497607	-0.0123784	-0.0105791	0.00737333	-0.0287915	0.00917904	-0.0303975	0.000271415	0.0133324	0.0293388	0.0296157	0.00258507	0.00816374	-0.00775021	-0.0105824	0.00389578	0.0094596	0.038999	-0.0177521	0.00632328	0.0282209	-0.0313959	-0.0117709	-0.00769551	0.010545	-0.0256683	-0.0342044	-0.0427811	-0.0199998	0.0369884	-0.0176643	0.0147586	0.0266319	0.0233202	0.0459393	-0.0288639	-0.0323974
tr|Q9BI73|Q9BI73_CAEEL;tr|Q21994|Q21994_CAEEL;tr|Q6AHR3|Q6AHR3_CAEEL;tr|Q95QB6|Q95QB6_CAEEL	0.0230459	0.0314067	-0.0323368	0.0352269	0.0532786	0.0083238	0.0101017	0.0268153	0.0186131	-0.0281455	-0.0384525	-0.0179219	-0.0440413	0.00597591	0.0152527	0.0241312	-0.0269911	-0.0321984	-0.00390249	0.0312517	0.014318	-0.0397479	0.031507	0.00797948	-0.0203035	-0.00997034	0.0732126	0.0148887	0.025349	0.0274247	0.015984	-0.001802	-0.0257135	-0.00318247	0.0258446	-0.00409525	0.0170804	-0.00933478	0.0325297	-0.057051	0.00795	0.0185686	-0.0286697	-0.0390952	0.000677796	0.0335544	0.0120629	0.0427207	0.0124728
sp|P46822|KLC_CAEEL	0.0230317	0.0452787	0.0045133	0.00866581	0.00835095	0.0417549	-0.00060422	0.00282148	0.0102681	0.00138622	-0.000763549	0.0230713	0.0102015	0.0486106	-0.0179235	0.00690462	-0.0425524	-0.0158225	0.0488762	-0.0230217	-0.047574	0.0319863	0.0166797	0.00389783	0.0174136	0.0229867	-0.0399384	-0.0128449	-0.0317584	-0.00491786	-0.0636896	-0.0368071	0.0618214	0.0528123	-0.00870927	0.0161538	0.0181676	-0.0179071	-0.0160763	0.00856223	0.0404136	0.0205914	-0.0103738	0.0289684	-0.0251076	0.0152459	-0.0029529	0.0335034	-0.0178163
tr|G5EDV3|G5EDV3_CAEEL	0.0230222	0.0398644	0.0152947	0.0203	-0.0139536	0.00400272	0.0664367	-0.0404341	0.0385146	0.0320193	-0.000967103	-0.023593	0.0732835	-0.0216319	0.0475292	-1.83e-05	0.0169606	0.00226249	-0.0473533	0.0151788	-0.0381916	0.0128159	-0.0100743	0.0328297	-0.0370854	-4.18e-05	0.00711728	-0.0214684	-0.0359464	-0.00465396	0.02231	-0.00633087	-0.0236381	0.00779936	-0.00930742	-0.0108791	0.0653133	0.0517156	-0.00105293	0.0253814	-0.00905556	-0.0599724	-0.0429025	0.040615	-0.00713987	0.0168569	0.0106545	-0.0372664	0.0157489
tr|G5EGR6|G5EGR6_CAEEL;tr|G5EES3|G5EES3_CAEEL	0.0229846	0.0162855	-0.0281437	0.0381399	0.0939065	-0.00263717	-0.0169195	-0.0138791	-0.0187339	-0.000205433	0.0271879	0.0478324	-0.0183415	-0.0305341	-0.0106755	0.0307068	-0.0352977	0.00463647	-0.00397126	0.00283802	-0.0369359	0.00214333	-0.0253244	-0.00432938	0.0169459	0.0166736	0.004125	-0.0336619	-0.0688158	0.0282173	-0.000905162	-0.003842	0.0160707	0.0222852	0.000750721	0.0283131	0.00242504	0.00791622	-0.0237412	0.0389378	-0.00433241	0.00155304	0.0328045	0.0496678	-0.0307933	-0.0580638	0.0324231	-0.010533	0.0473378
tr|O45181|O45181_CAEEL	0.0229423	-0.00556188	0.0507246	0.0395992	-0.0165454	-0.0401046	-0.0087609	0.0441001	-0.0714862	0.0217107	0.00738169	-0.0583282	0.00407352	-0.0209511	0.0144043	-0.010233	0.0215017	0.00151936	-0.037882	0.0426013	0.0403686	0.0468561	0.0126445	-0.00465653	-0.0127367	-0.00197759	-0.0507344	0.0394518	0.00209049	0.019627	-0.0167154	0.00809861	-0.0045875	0.00132807	0.0154128	0.00406106	0.0469051	0.0105751	0.00464405	0.053161	0.014593	-0.00923799	-0.00582311	0.0507565	0.00943732	0.00828681	-0.00344457	-0.0390895	0.00813662
tr|Q9U238|Q9U238_CAEEL	0.0229164	-0.0171347	-0.0316992	0.0425419	0.0817351	-0.0145512	-0.000212269	-0.0136238	0.0326224	-0.0201137	0.0138331	0.0110906	0.022127	-0.035149	0.0345405	-0.00471793	0.0114297	-0.0280489	0.00204434	-0.0218295	0.00498148	-0.0394339	-0.0607553	-0.0101846	0.030164	0.021511	-0.0346026	0.0096391	-0.0211439	0.00150385	0.0133443	0.00568309	-0.030254	0.000841431	0.0361021	0.025829	-0.050803	0.0428673	-0.0359958	-0.0512765	-0.0300518	0.00497011	0.0102643	0.0211517	0.0149337	0.0280397	0.0285611	0.00203322	0.0290612
tr|Q22792|Q22792_CAEEL	0.0229134	0.0363817	0.0226912	0.045957	0.0148208	0.000729799	0.0338199	-0.0158644	0.0386777	0.00190818	-0.00351727	0.0301988	0.0268243	0.0232114	-0.0201343	-0.00543024	-0.0169318	0.0363926	-0.038976	-0.00941235	0.0192893	-0.0319281	-0.0534043	-0.0146902	0.0154242	-0.0131289	-0.0138453	-0.0133684	-0.0614778	0.0462872	-0.0191508	0.00766241	0.000279492	0.01142	0.0454517	-0.0151192	-0.00199225	-0.0640678	0.0163735	0.00569468	-0.0132885	0.0328273	-0.022256	0.0270076	0.00777394	0.012751	-0.0240355	0.0344477	-0.0138122
sp|P53585|ACLY_CAEEL	0.0228914	0.0111137	-0.0611095	0.0245717	0.0254624	0.0228301	0.00668845	-0.0386981	-0.000153805	-0.014861	-0.0350139	0.0234229	-0.0188951	0.00765659	0.0220163	-2.45e-05	0.0262243	-0.00618965	0.0469161	-0.0240868	-0.023761	-0.000658693	0.0175852	-0.0322128	-0.0481408	0.0153098	-0.0174518	-0.00314462	-0.0171945	-0.0133356	-0.0476991	0.00720917	-0.00405679	-0.0437558	-0.0466594	0.0517459	-0.0282696	0.0474782	-0.0328136	0.0202398	0.0112539	-0.000230263	0.00802069	-0.00786091	0.032229	0.0204661	0.0550787	-0.000585839	-0.000234937
tr|O02642|O02642_CAEEL	0.0228678	-0.0277964	0.0302913	0.0544172	0.0281367	0.00149879	0.0261858	0.0079915	0.00737295	-0.00441487	0.0251645	0.00549388	0.0181413	-0.0349816	-0.0142394	0.00444589	0.0706783	-0.0022588	-0.00308792	-0.00797947	0.0443031	0.0220416	0.0050401	0.016271	-0.060135	0.00224859	0.00364606	-0.0477049	0.0176831	-0.00731174	0.0116801	0.00556491	0.0436976	0.0219159	-0.0615315	0.0295787	0.0254658	0.00292085	-0.00329282	0.0146324	0.0119722	-0.000899287	-0.0329166	0.0152651	-0.0433066	-0.0378891	0.0169316	0.0406915	0.0179122
tr|Q95PZ7|Q95PZ7_CAEEL	0.0228608	0.0203019	-0.00381643	0.0515329	-0.00721271	-0.0861972	-0.01786	0.0270232	-0.0328666	0.0140433	0.00545232	-0.033555	0.0477248	-0.0121502	-0.0100716	-0.0369344	0.00750337	-0.0447177	-0.0203338	-0.0076163	-0.0231793	-0.0107114	-2.07e-05	0.0404635	0.0388879	0.00107619	-0.0380847	0.00949594	-0.0116338	0.0153243	0.0656094	0.02918	-0.00860706	0.0337253	0.01579	-0.027641	-0.0185236	0.0150259	0.00764577	-0.0109849	0.00672184	0.000830953	0.0276631	-0.00505219	0.0177833	-0.0183832	-0.0485941	0.0396738	-0.0427654
sp|P04970|G3P1_CAEEL	0.022838	0.00433258	0.00467341	0.0619257	0.017176	-0.0809259	0.0427833	0.013736	-0.0412675	-0.0455619	0.0035527	-0.00473691	0.0132658	-0.00528746	-0.0450357	0.0256123	0.00631326	0.0356057	0.00801258	-0.0391261	-0.029382	-0.0481143	-0.0300421	-0.0667806	-0.00579676	-0.00770044	0.00347939	-0.0253424	-0.0013904	0.00962045	-0.0713068	-0.0251325	-0.0261633	-0.00786592	-0.0571131	0.00211155	-0.0138033	-0.0128004	0.00404149	-0.0290102	-0.00515458	0.0221109	0.0158424	-0.0159501	0.0212114	-0.0167173	0.0272044	0.0145491	-0.00169901
tr|Q9U1X9|Q9U1X9_CAEEL	0.0228084	-0.0170114	-0.0317239	0.0373361	0.0719971	-0.0626741	0.00203454	0.0107077	-0.0116559	0.00268183	0.0176394	0.00283975	0.0249134	-0.0243378	0.0127581	0.0139899	0.0315636	0.0142655	-0.00180241	0.0397394	-0.0371752	-0.0480915	0.0026488	-0.0342845	0.0204389	-0.0141716	-0.0229381	0.0100046	-0.0218357	-0.0536707	-0.027809	-0.0457903	0.0112935	-0.0204769	0.00472622	-0.0486888	-0.0187277	0.0208677	-0.00592364	-0.00366198	-0.00848618	-0.0543772	-0.0206547	0.00316092	-0.00632908	0.0203753	-0.0365991	0.0226339	-0.0230404
sp|Q9N5Y2|TECR_CAEEL	0.0227293	-0.03172	-0.0424653	0.0311183	-0.0388015	0.00735427	-0.00804985	0.0034366	-0.0278439	-0.013739	-0.0254388	-0.0246405	0.00159608	0.00855064	0.0121086	-0.00801024	-0.0129059	-0.0322066	0.0151931	0.0180994	-0.0326024	0.0109052	-0.00899488	0.0239645	0.0145423	0.0108685	-0.0449672	-0.0488187	-0.00650115	-0.0170903	-0.0199915	0.0216183	0.0257387	0.0405823	0.0145761	0.0235325	-0.011671	0.0234925	-0.0384983	-0.0387897	0.018095	0.0455302	-0.00444432	-0.0359164	-0.0420342	-0.00212783	0.0330738	-0.0131169	-0.00714909
tr|P91502|P91502_CAEEL	0.0227221	0.0373688	0.0112666	0.0529266	-0.0162593	-0.00474923	-0.00214261	0.0172898	-0.0246063	0.00292473	-0.0113459	0.0110888	0.0200765	0.0196834	0.0424198	-0.0136378	0.0194477	-0.00999333	0.0474719	0.0492059	0.000842898	-0.0540128	0.027189	-0.0175458	-0.0387048	-0.00204613	0.0375556	0.0215525	0.0272312	-0.000741066	-0.0307964	0.00833962	-0.0150285	0.0376749	-0.0207252	-0.0403317	0.0200223	0.0411768	0.00421549	-0.00243099	0.00368759	0.004676	0.0239177	-0.00107899	0.0558369	-0.00619488	0.0127569	0.0440372	-0.083542
tr|O16298|O16298_CAEEL	0.0227206	-0.0378556	-0.0204964	0.0126977	-0.0405696	0.0527789	0.00311507	-0.0245273	-0.0250972	-0.00417198	0.0425687	0.0232915	-0.0406775	-0.0262648	-0.069273	-0.0321246	-0.0415001	-0.0105395	-0.00266902	-0.0444933	-0.0028963	-0.0138914	0.0192658	-0.0093095	0.0259867	0.0163793	0.00970173	0.00554841	0.0381368	0.0322319	0.0293486	-0.026461	0.0272209	0.00630594	0.00136346	0.00506905	-0.043353	-0.0126691	0.00846389	-0.00627685	-0.00715294	-0.0369277	-0.00529904	-0.00390445	-0.000741376	0.0425465	-0.0153736	0.00697127	-0.0129764
tr|Q20173|Q20173_CAEEL	0.0226918	0.0327146	0.021711	0.0223601	0.0791476	0.0225313	-0.0234128	-0.0097126	-0.0143503	-0.00763645	0.00600277	0.0138938	0.0408639	0.0274947	-0.0155569	-0.0374556	0.0150933	0.0299335	0.00358586	-0.000924716	0.0299466	0.0514996	-0.018719	-0.00953226	-0.0283445	-0.0107105	-0.0424477	0.0254646	-0.0275743	-0.0141832	-0.0133132	-0.00092388	-0.0359925	0.0402263	-0.0248459	0.00930094	-0.0145293	-0.0141368	0.022822	0.0252087	0.029573	-0.0697618	0.0320918	0.0171172	0.00645308	-0.00651993	-0.0352524	0.00345082	0.0100851
sp|P34462|VATD_CAEEL	0.0226807	0.0387783	-0.00494435	0.0229934	0.00325718	0.0493387	0.0104256	-0.048646	0.0322373	0.0116332	0.0878797	0.00324218	0.0213274	-0.00534918	-0.00405076	0.0419105	-0.0209999	-0.0276127	-0.0305657	-0.00242872	0.0192728	0.00849172	-0.0360088	0.0371888	-0.0012682	-0.00176425	0.00341878	0.00837974	0.0125504	-0.00178935	0.0435233	-0.0205412	-0.0133642	-0.0231783	-0.0255551	-0.0328104	-0.00160055	-0.0629805	-0.0316601	0.00475621	0.027911	0.0498542	-0.0452233	-0.0121458	-0.00416257	-0.0132944	0.0151348	-0.00727384	0.0187218
sp|P49180|RL35A_CAEEL	0.0226702	-0.0445161	0.00495232	0.0259932	0.0177156	0.010879	0.0235463	-0.0258019	-0.015182	-0.00961215	-0.0330645	-0.0378857	0.0349931	-0.0117	-0.00866337	0.0503661	-0.00676357	0.0356382	0.0485529	-0.02771	-0.0156154	0.0142406	-0.0254173	0.0412352	-0.00162037	0.038607	0.0262635	-0.0118793	0.00457169	0.0353747	0.0220147	-0.00316973	0.0124397	0.00799108	-0.0238728	0.0447075	-0.00313528	-0.0455952	0.0281364	0.0406175	-0.0441856	0.00323439	-0.0073056	-0.0369386	-0.0104347	-0.00985948	-0.0369488	-0.00182562	-0.0013331
sp|Q9N5R9|SPT16_CAEEL	0.0226526	0.0101453	0.0599134	0.0307268	-0.0239976	-0.0015609	0.0358335	0.0277074	-0.0109736	-0.0125008	-0.00854669	0.02196	0.0182229	-0.0322284	-0.00291606	0.0121367	-0.0132292	-0.0195708	-0.0177127	-0.00909937	0.0196665	0.0259075	0.0107506	0.0164766	-0.0433214	-0.0435213	0.0173308	-0.0243749	0.00565892	0.0489888	0.02611	-0.0287414	0.0660884	-0.0217104	-0.0370114	0.0240218	-0.0132514	-0.0304098	-0.0320044	0.00801282	0.00494101	0.0393846	0.0179242	-0.0337005	0.0251869	0.0241509	0.0128762	0.00960225	0.01554
sp|P90994|DJ11_CAEEL;sp|O16228|DJ12_CAEEL	0.0226082	0.0122283	0.0412334	0.036164	-0.0841884	-0.0225803	0.00130175	0.00131753	-0.00675989	-0.0198757	-0.0250081	0.00484605	-0.00666059	-0.0180481	-0.0407723	-0.012704	-0.00939823	0.0261573	-0.0105044	-0.0155866	-0.020089	0.000956525	0.00611694	-0.0254212	-0.0468866	-0.0111157	-0.0437846	-0.0440037	0.0337624	-0.0473965	0.0166776	-0.0548943	0.0172377	0.00217281	0.0511981	0.0332238	-0.0403661	0.00714801	0.00347383	-0.01513	-0.0199598	-0.0233376	-0.0266759	-0.0305876	-0.000861063	-0.0262313	-0.00514733	0.0148094	0.037291
tr|Q21603|Q21603_CAEEL	0.0225621	0.025477	-0.0445163	0.022356	0.0663371	0.00229753	0.0203619	0.00906278	0.0177192	0.0394237	-0.0260166	0.00265543	-0.0110162	0.010997	0.0216205	0.0115088	-0.0228618	0.0495356	0.000910795	0.02154	-0.0283475	0.0147197	0.0424992	0.0258972	-0.0048395	0.0145149	-0.0609596	-0.018519	-0.0207386	0.0163685	-0.0156204	0.0194409	-0.0111134	0.039156	-0.0123057	0.054448	-0.00971993	-0.0203862	-0.0256115	-0.00202557	-0.00274604	0.0253011	0.00519023	-0.0203765	0.0191737	0.00986233	0.0237131	0.0273042	-0.0649829
tr|A0A0K3ASH9|A0A0K3ASH9_CAEEL;tr|A0A0K3AYC5|A0A0K3AYC5_CAEEL;tr|A0A0K3AVD4|A0A0K3AVD4_CAEEL;tr|A0A0K3AT32|A0A0K3AT32_CAEEL;tr|A0A0K3ASI0|A0A0K3ASI0_CAEEL;tr|A0A0K3AW37|A0A0K3AW37_CAEEL	0.022526	0.0387687	-0.0147043	0.0021364	-0.00992272	-0.0275012	-0.00189884	-0.0811089	0.028479	-0.0603967	-0.0974519	-0.0345247	-0.0252482	-0.0108137	0.0145157	-0.0103891	-0.0051562	0.00596576	-0.0600367	-0.0258858	0.0279735	-0.0118851	0.0116752	-0.0251888	0.0123569	-0.0303117	0.0156735	-0.0131033	-0.0332942	0.00697887	-0.0267927	-0.0358525	0.0399686	0.0335962	-0.0137435	-0.041449	0.00315411	-0.0149713	-0.0157258	0.0314463	0.00973084	-0.0142167	-0.0147931	0.00157128	0.0208798	-0.00186554	-0.0293088	-0.0162294	-0.0256022
sp|P90900|IFA4_CAEEL	0.0225174	0.0403759	0.025915	0.01322	-0.0324233	0.0289775	-0.0371803	-0.0166997	-0.0526695	0.0164109	0.0135392	0.0063097	0.0225035	-0.0097862	-0.0308066	0.0330024	-0.000559303	-0.0196454	-0.0130249	-0.00151943	0.0247532	0.0337306	0.0227443	0.0164722	-0.0226046	-0.0297711	-0.0191988	-0.00499508	-0.0259784	0.00132942	-0.0280796	0.0180452	0.0401279	0.00115644	-0.0113724	-0.00802964	-0.00180097	-0.036525	-0.0102991	0.0294878	-0.0165458	0.00763822	-0.0538766	-0.031329	0.0187654	-0.0613616	-0.0092529	-0.00945466	0.0295477
tr|Q21210|Q21210_CAEEL	0.0225077	-0.0330246	0.0220726	0.0502345	-0.01952	-0.00853189	-0.0207673	0.00556952	0.00555315	-0.00835596	0.0330963	-0.0859987	-0.0410078	0.0173709	0.0335945	-0.0395914	-0.00756809	-0.0265664	-0.0302368	0.00280416	0.0151747	0.022066	-0.0354353	0.0247679	0.0106967	0.00140918	-0.0521218	0.0266816	3.74e-05	-0.00221828	0.0278076	0.00507586	0.0432698	-0.0255313	-0.017963	0.0442486	0.0114604	-0.00799251	-0.000674162	0.0706886	0.00243812	0.00682416	0.00429767	0.0315502	0.0259587	0.011727	-0.0236506	-0.0231126	0.0275326
tr|G5EE96|G5EE96_CAEEL	0.0225069	0.0341656	-0.0353758	0.00329476	-0.039194	0.0400364	-0.00175739	0.0689693	0.0103125	0.000619569	-0.0140199	-0.0187018	-0.0319193	-0.036664	0.0363285	0.0641988	-0.0155748	0.0262462	0.0272011	-0.0149904	-0.0360033	-0.00903838	0.0264327	0.0284191	-0.00170392	-0.0256937	-0.0148456	0.00232471	-0.0269873	-0.00820768	0.0155357	0.00862492	-0.0205324	-0.0498757	0.0318657	-0.0180438	0.0307152	0.00625789	0.0368741	0.0437623	-0.00364725	0.00894609	-0.00199005	-0.0406087	0.0118885	-0.0218091	-0.0127904	-0.040001	0.00563448
sp|O02115|PCNA_CAEEL	0.0225054	-0.0079756	0.00545754	0.0454897	-0.0595997	-0.0677744	-0.0358363	-0.00318168	0.00610916	-0.0266864	-0.0450469	0.13672	0.00770268	-0.0016764	-0.018276	0.0579657	-0.00767251	-0.0113718	0.023933	0.00791923	-0.032954	-0.00109297	-0.0169923	0.0210151	0.00202551	-0.0321358	-0.0113676	-0.0206245	0.00845318	-0.0231515	-0.0490905	-0.0112462	0.0154682	-0.00263957	-0.0311276	0.0125678	0.0192946	0.00524753	0.0269599	-0.00559322	-0.0540448	-0.00725834	-0.0121057	0.00880855	0.0163021	0.0511297	-0.0193142	0.0118037	0.0025481
tr|Q9NAB0|Q9NAB0_CAEEL	0.0225038	0.0382901	-0.0347448	-0.00773907	-0.0327017	0.0231761	0.0293321	0.0297425	-0.0130956	0.0152701	0.00681889	-0.000749025	-0.0393487	0.0147105	0.0401073	-0.00719133	0.00739304	0.0208637	-0.0135351	0.0404371	-0.0735349	0.0230693	-0.00920497	-0.0236536	0.0516473	-0.0333864	0.0361038	0.0155726	0.0185626	-0.00500021	0.0170416	-0.0300693	0.0259661	0.0294292	0.0113723	0.00810841	-0.0121639	-0.0188226	-0.0530718	-0.00772445	-0.0134768	0.00439171	-0.00364065	-0.0242779	0.0185751	-0.0180536	-0.00157672	-0.0076815	-0.0211607
sp|Q95YF3|CGH1_CAEEL	0.0224683	-0.0140424	-0.0237321	0.0504169	-0.0101926	-0.0703042	0.0590665	-0.00882098	-0.0634479	0.0214674	0.0275994	-0.0834854	-0.0150941	0.002879	0.00622588	0.00316205	-0.013685	0.0265112	-0.0255721	-0.0184132	-0.0319767	-0.00855106	-0.0553995	-0.0607238	-0.00910216	0.035868	0.00107631	-0.013505	-0.0313656	0.0216959	0.00113689	0.00176568	-0.0104932	-0.0285622	-0.0297367	0.0123122	-0.0161607	-0.0229829	0.00479302	0.00655032	0.00323965	0.0175352	-0.000105101	-0.0209994	-0.0371626	-0.00490393	0.0291687	0.0106472	-0.0226912
sp|Q18421|GRPE_CAEEL	0.0224456	-0.0415912	0.000789609	0.0376273	-0.0174401	0.00573857	0.0182569	0.0124709	0.0201425	-0.0144886	-0.0178363	-0.0534988	0.0459621	-0.00671856	-0.0244842	-0.0195403	-0.0143457	-0.00877344	-0.0144905	-0.0318114	-0.00271731	-0.0667856	0.0162551	-0.0159055	-0.0734293	0.0326201	0.013797	0.00418353	-0.0075949	0.0333166	0.00735083	0.00122262	0.0261657	0.0305966	0.0317726	0.00971401	0.0161497	0.0158125	0.0341412	-0.0456198	0.0497844	8.99e-05	-0.00280811	0.024203	-0.0624943	-0.0227044	0.033718	0.0112995	-0.0287264
sp|Q18212|DX39B_CAEEL	0.0223461	-0.0169184	0.0319741	0.0597891	-0.034076	-0.0424862	0.0158519	0.003222	0.038573	0.00541133	0.025446	0.0258486	0.024913	0.0153656	0.0277832	0.0148235	-0.0710703	-0.00875502	0.0164325	0.0422649	-0.020338	0.0234945	0.0127571	0.00474992	0.00627619	0.0168393	0.0326836	0.0321165	-0.00105915	-0.00613124	-0.0460432	-0.025557	-0.0049404	-0.0391671	-0.0200069	0.0326552	-0.0305505	0.0255067	-0.0109762	-0.037743	0.0345975	0.00618915	0.0118369	-0.0164419	0.0343929	-0.0121211	0.0126145	0.0214654	-0.00689704
tr|Q17698|Q17698_CAEEL	0.0223448	0.0393298	-0.0252952	-0.00254375	-0.0343439	-0.0440661	0.0179773	-0.0566074	-0.0115233	-0.0348682	-0.000227669	-0.0266344	-0.00831792	-0.00656932	0.0126598	-0.0116561	0.00393306	0.0371588	0.0121033	-0.0210305	0.0269445	-0.00730227	0.0189397	0.0781689	-0.0167442	-0.047938	-0.0394545	0.018941	0.000550794	-0.0224382	0.000217286	-0.0580261	0.0405585	-0.0258621	-0.0216542	-0.0513906	-0.0116987	-0.00769695	0.026674	0.0143441	-0.0206104	0.00774304	-0.00197426	0.0295765	-0.0260561	-9.69e-05	-0.014215	-0.0117717	-0.0444476
sp|Q9XVS4|NOLC1_CAEEL	0.022335	-0.0278767	0.0432938	0.0320498	-0.0401798	0.021535	-0.0224924	0.0154142	0.0362626	0.00712245	0.0245758	-0.0526195	-0.00412725	0.0166804	0.0291171	-0.00901285	0.0369603	0.00612617	-0.00315828	0.0175814	0.00383079	-0.0306516	-0.00540679	0.0209108	-0.0242828	-0.0287766	-0.0547121	0.00490252	0.0120611	0.0624607	0.00732921	0.00863591	0.0179054	0.0329701	-0.0347205	0.0240093	-0.0430378	0.0170215	-0.0212868	0.0455474	-0.00809066	-0.0278929	0.00533564	0.00145536	0.00571307	0.0601752	0.00488519	-0.00871588	-0.0198058
tr|Q9BL03|Q9BL03_CAEEL	0.0223072	-0.0312869	-0.0383401	0.0348981	-0.0253599	0.0114437	0.00807415	-0.0593836	0.0379569	0.00187495	-0.00313616	-0.0210004	-0.0129822	0.000223207	-0.012323	0.00298972	0.0108353	-0.0159893	-0.000275335	-0.0505046	0.0414461	0.0346554	-0.0228781	0.0165709	-0.0091604	0.0453177	-0.0478034	0.0553341	-0.0217834	0.0242525	-0.0106907	-0.00496634	0.0229863	0.0094487	0.0230515	-0.00917945	0.0375022	0.0559711	0.0077988	-0.0144674	0.0180239	-0.0116846	0.0320151	0.0379281	-0.00675774	-0.00611668	0.0161496	0.0291533	-0.0408078
tr|Q20107|Q20107_CAEEL;tr|F1LIM6|F1LIM6_CAEEL	0.0222708	0.0348697	-0.0218085	0.031245	0.037456	-0.0434657	-0.0117012	-0.0423342	0.0300303	0.0498557	-0.057737	-0.00295427	-0.00949451	0.0199142	-0.0496949	-0.0405823	-0.0133951	0.0247992	-0.01626	0.0264085	-0.0144279	0.00233273	0.00933458	0.0378463	0.0172875	0.00739168	0.0293475	0.00201347	-0.00274932	-0.0374876	0.0124293	-0.00129713	-0.0161325	0.0117824	-0.00155456	0.00778949	-0.0280198	0.0160261	0.00232178	-0.0711206	-0.00129841	0.00685399	-0.0447261	-0.0270822	-0.0137042	-0.0361458	0.014477	-0.0106184	-0.0307157
sp|G5EBV6|PGL3_CAEEL	0.0222651	0.0231402	0.0408724	0.0465553	-0.00437095	-0.00712674	0.0688185	-0.0166356	-0.0245894	-0.00537475	0.0308416	-0.0562269	0.00583507	0.0279041	-0.0167217	-0.0122802	-0.00871364	0.0122503	-0.00989623	0.00623077	-0.00116092	0.0152522	0.0336826	-0.0305933	-0.00275912	-0.0122895	-0.0168676	0.0165418	-0.017424	0.0237926	-0.00111047	-0.00310049	-0.00175085	0.0140924	-0.00730264	-0.00858059	-0.022597	-0.0180882	-0.0650429	-0.0072768	-0.0260948	0.0432164	0.0246868	-0.00692612	0.0630118	0.0714679	0.00935119	-0.0271334	0.0250966
tr|Q09590|Q09590_CAEEL	0.0222325	-0.0227648	-0.04432	0.033945	-0.00543638	0.0627728	0.0134974	-0.00151572	0.0158443	-0.00526078	-0.0322953	0.0457279	0.0233574	-0.0518931	0.0035848	-0.0329935	-0.0349381	0.00657244	-0.0136628	-0.014529	-0.051686	-0.0269632	-0.0062842	-0.0180883	-0.0576706	-0.0204629	-0.0159097	-0.0135657	-0.0153412	0.0110832	-0.0239178	-0.00249395	-0.00934471	0.0155285	-0.0276219	0.0377456	0.0242578	0.027262	-0.00233109	-0.0211362	-0.0144459	0.0319012	0.0528056	0.00795732	-0.00389038	0.0174383	-0.0187651	-0.014201	0.00850558
tr|G5EGL2|G5EGL2_CAEEL;tr|G2HK05|G2HK05_CAEEL	0.0222315	-0.0396823	0.006837	0.0399801	-0.0327031	0.0151467	0.00818562	0.0311576	-0.00892457	-0.0423658	-0.0249007	0.0395753	-0.00222008	-0.00124237	0.00201795	-0.00710623	0.00563545	0.00242177	-0.0251825	0.0102845	-0.000210538	-0.0118956	-0.0222882	-0.00867973	0.00137753	-0.00202694	-0.0197438	-0.0610943	0.0508879	-0.0410529	-0.0233905	0.0246493	0.0094203	0.00713958	0.0129725	-0.0330704	0.035309	-0.0651498	-0.0113123	0.0679869	0.0111723	0.0103818	-0.0120512	-0.00763828	-0.0118649	0.0437268	-0.0533555	0.032277	0.0150178
tr|Q18076|Q18076_CAEEL;tr|H2KYV3|H2KYV3_CAEEL	0.022208	-0.0341124	-0.0465412	0.017214	-0.00756493	0.0117749	-0.0137324	-0.0208607	-0.0419062	0.00528868	0.0373975	0.0116612	-0.000675975	0.0074382	0.00172608	0.0187622	0.0470598	-0.0140675	-0.00779205	0.00989029	-0.0156975	-0.0558097	-0.0274725	-0.0161319	-0.0367599	-0.0138327	0.011617	0.0184471	-0.017687	0.021033	0.0319886	0.00665037	0.0347877	-0.00666716	0.00266604	0.00459561	-0.0211352	-0.0169815	-0.0415723	0.0665173	0.00714332	0.0465159	-0.0255762	0.032075	-0.0119682	-0.0161261	-0.0190151	-0.017613	-0.0469961
tr|Q93540|Q93540_CAEEL;tr|Q20847|Q20847_CAEEL	0.0221927	0.0378458	-0.0288624	0.00113248	-0.0291664	0.0453807	-0.0103763	0.0618356	-0.0143294	0.0163754	-0.01005	-0.0136366	-0.0412631	-0.0191811	-0.0128508	0.0230726	0.015238	-0.0125798	-0.00693324	0.0187367	0.0330062	-0.0105359	0.0267704	0.0291643	-0.00653745	-0.0254116	-0.0494379	-0.0340941	-0.0210492	0.00289492	-0.0219842	0.00324314	0.0196416	0.018121	0.00269672	0.00375435	0.0165296	-0.0269384	0.0103615	-0.0431995	0.00833412	-0.0352198	0.00319449	-0.00228772	-0.056737	-0.0207811	-0.0352065	-0.0630609	0.0153879
sp|O76616|PID3_CAEEL	0.0221834	0.00322804	0.0405999	0.0592317	-0.0330554	-0.0378577	0.0456541	-0.0130238	0.00521623	-0.0118954	0.0146146	0.050537	-0.00912524	-0.014488	-0.0349444	0.0166535	0.0250237	0.000752139	0.01148	-0.0153212	-0.0030687	0.0110851	-0.00588728	0.00627954	0.0136543	0.0339428	-0.0097553	0.0246572	-0.0610799	-0.0118716	-0.0414731	-0.0260314	-0.0102985	-0.00245502	-0.0331932	0.0244817	0.0648087	-0.0484557	0.000351419	0.00629102	-0.0179348	-0.00915911	-0.0314513	-0.0118367	0.0320782	0.0107972	0.0268128	0.0190543	-0.0603356
sp|Q9U3N5|SELT1_CAEEL	0.0221576	0.0452374	-0.0141313	0.0238246	0.0112704	0.0230436	-0.0146784	0.00731472	-0.0213685	0.0207341	0.00991979	-0.00151605	0.0246106	0.00732283	0.0170465	0.00393102	-0.021483	-0.00206376	0.0247962	-0.0466138	0.0378846	-0.0601043	-0.000159707	-0.0171852	-0.00119655	-0.0301998	0.0201167	-0.00814821	0.03945	0.0304234	0.0111243	0.0206054	0.0731616	-0.00539083	-0.0342384	0.0137686	-0.00724046	0.0212886	-0.014591	-0.0154237	0.0105541	-0.0434373	-0.00972547	0.0111655	-0.0231772	0.0597566	-0.00791248	0.0674244	-0.00400797
tr|Q9GUF2|Q9GUF2_CAEEL	0.0221434	0.0277876	-0.0417248	0.00093283	-0.0397481	-0.0582382	0.00146305	-0.0530764	0.0183092	-0.0531234	-0.00594794	-0.0192831	0.0235699	-0.0361001	0.023321	0.00139555	0.0234962	0.0182883	0.0135101	-0.0318847	0.0180006	0.0150018	0.00824734	0.059079	-0.0259567	-0.0166513	-0.0460229	0.0489946	0.0151763	0.00961076	0.0242107	-0.0457026	0.0116991	-0.0177395	-0.000624866	-0.0266059	-0.0130444	-0.0141162	0.0331738	-0.0338304	0.0122162	-0.016189	-0.0424006	0.0103015	-0.0370216	0.00908934	-0.0426451	-0.0163175	-0.0200569
sp|P48166|RL36A_CAEEL	0.0220712	-0.0442689	0.0189832	0.0144297	-0.00788677	0.0387107	-0.0161454	0.00114497	-0.0142909	0.00549434	-0.00458417	-0.0414888	0.0452023	-0.026414	0.0522338	0.0419347	0.0236481	0.0460405	-0.00551986	0.0179498	-0.0244613	0.00961605	-0.0048366	-0.000500224	-0.0140317	-0.0260651	-0.018456	0.0287362	-0.0232241	-0.00191422	-0.00566939	0.015717	-0.0323564	-0.0389004	-0.0316224	-0.0287921	0.0514138	-0.0534827	0.0264138	0.0010149	0.0079406	0.007436	-0.00848556	-0.0165111	0.0117056	-0.0324054	-0.0346908	0.000609137	0.0221568
tr|G5EDD4|G5EDD4_CAEEL	0.0220696	-0.000784077	-0.0584622	0.00521612	0.0391003	0.0494802	0.0405704	-0.0090248	0.0202025	-0.0157856	0.0195047	0.0380241	-0.0484563	-0.02713	0.0342336	0.00623472	0.0185095	0.0264511	-0.0202634	-0.0465709	0.0122494	0.0497766	-0.056801	0.0183164	0.0373816	-0.0226347	0.0163745	0.00692661	0.000821815	0.0240687	-0.00359987	-0.0433347	0.0143758	0.0166408	-0.000510098	-0.0097095	0.0217933	0.00188309	0.00201435	0.00707738	-0.0123521	-0.00781335	0.00352607	0.00287185	0.0135718	-0.00452861	0.0404865	0.0085483	-0.0748691
sp|O62053|ULE4_CAEEL	0.022064	0.0415814	0.0101052	-0.0121774	-0.00883508	-0.00770692	0.0154186	-0.0680587	-0.0126491	-0.0496731	-0.0947051	0.0266953	0.0265983	0.00716648	-0.017581	-0.0252276	0.0055408	0.00374075	0.0240605	-0.00514285	0.0272771	0.00179146	-0.0291325	0.00904636	0.0012548	-0.0110879	-0.0232295	0.0276232	-0.0422873	0.0226923	0.0095213	-0.00535757	0.0423134	-0.000293602	-0.00680119	-0.00961334	0.0152465	-0.00204159	0.0292496	-0.0565353	0.0222357	0.0228297	0.00861998	-0.0362217	0.00569199	-0.0116384	0.0573282	-0.0263703	-0.0186382
tr|Q9BKU3|Q9BKU3_CAEEL	0.022063	0.00753265	-0.0110524	0.0549261	0.0698577	-0.0691902	-0.0143913	0.0369617	0.00579804	0.0139979	-0.0109734	0.0256795	0.00143257	-0.0281242	-0.00477403	-0.0296669	0.0205877	-0.0310235	-0.0262937	-0.0212709	-0.030113	-0.0387161	-0.0404699	-0.0301684	-0.0313777	-0.029873	-0.0122418	0.00798889	0.0315962	0.0243497	-0.00359594	-0.0136489	-0.00152258	-0.0128428	0.0182681	-0.0551077	0.0297197	0.0190475	0.00148246	0.0053251	0.00319841	-0.00252684	-0.0114686	0.00636869	-0.0268578	0.0348628	-0.0324629	0.0255302	-0.0091194
sp|Q23571|ODB2_CAEEL	0.0220605	-0.00591754	-0.062791	0.00471745	-0.0288394	0.0402455	-0.00559673	0.0403567	0.0321321	0.0111019	-0.0235215	0.0119329	0.00635524	0.00731453	-0.0133327	0.00482278	0.00502442	0.0276542	-0.00470129	0.00803536	0.0125488	0.00205683	0.0570868	0.0106172	-0.0214864	0.0723495	-0.0205213	-0.0145269	-0.0216611	0.00591188	0.0433413	-0.0370859	0.0332794	0.00604097	-0.000725997	-0.0260895	-0.0280902	-0.0607587	-0.0460108	-0.0386874	-0.00255817	-0.0108178	-0.0257869	-0.00446149	0.0661437	-0.00879039	0.00468631	0.0287138	-0.0110675
sp|P91430|UBA5_CAEEL	0.0220451	0.0373429	0.0174563	0.0224758	0.0301231	0.0658748	0.000712467	0.000912201	0.0414636	-0.00386375	0.00463188	0.000168251	-0.0127622	-0.0275639	-0.0431672	0.00287368	0.0183722	0.00904532	-0.01036	-0.00179914	0.0213798	-0.0334885	-0.00336198	-0.0229711	-0.0100859	-0.0291247	-0.0208307	0.0507958	-0.00590086	0.00375382	0.0103333	0.0512448	0.0199968	-0.0106953	-0.0325038	0.0370207	-0.0444178	0.0246942	0.0243622	0.0264583	-0.0333865	0.00838953	-0.0737516	-0.0110213	-0.00702067	0.0194952	0.00983961	-0.0119987	0.0371342
sp|P10986|ACT4_CAEEL;tr|Q95ZL1|Q95ZL1_CAEEL	0.0220358	-0.0409125	-0.00442981	0.0283703	-0.0274293	0.0191448	-0.0281681	0.0682446	0.00214491	-0.0401236	0.0627209	-0.00324519	0.0288664	0.0181877	-0.0193183	-0.0394083	-0.0153735	1.05e-06	0.0393903	-0.00903419	0.018957	0.0128542	0.00269592	0.0139719	-0.0143199	-0.0274229	-0.0308719	0.0251812	0.01623	0.00456261	0.0175297	-0.0616073	-0.0106092	0.00828089	0.032349	0.0153617	0.00631433	-0.00799179	0.0251219	-0.0438972	-0.0323896	0.0275316	0.0208318	0.0241094	0.0107818	-0.0111499	-0.00189227	-0.00513893	-0.0284395
tr|O45865|O45865_CAEEL	0.0220287	-0.0347087	-0.0416344	0.0216723	-0.02223	0.00599204	-0.00408996	0.0459259	0.0143147	-0.0194722	0.0260529	0.0132072	-0.00718105	-0.0142388	0.0390503	-0.0039588	-0.0277679	-0.0466282	0.0874343	-0.0212471	0.0549412	-0.0271498	-0.0127058	-0.0112473	-0.0172933	0.0184621	0.0132403	-0.00443435	-0.0602557	-0.0165529	0.0139725	-0.00975903	-0.00109085	0.000152841	0.0236333	-0.0426054	-0.0332323	-0.0104178	0.0334402	0.0249482	0.0171445	-0.0060987	0.00356214	0.00365196	3.39e-05	-0.028355	-0.0339178	0.00950365	0.0474239
tr|Q23050|Q23050_CAEEL;tr|H2L0M6|H2L0M6_CAEEL	0.0220279	0.027068	-0.0328072	0.0132738	-0.0534868	0.00432579	-0.0876987	-0.0017213	0.0478701	0.0740009	0.00260099	0.0104281	0.0289021	0.0254573	-0.0251193	-0.0385934	-0.00361365	-0.047664	0.0359134	0.0211033	0.0470571	0.00283461	-0.0289815	-0.0526746	-0.000739045	0.00708039	0.033787	0.0105469	-0.0290078	-0.00237411	-0.031719	0.0263133	-0.0333199	-0.00485259	-0.0272746	0.0014901	-0.036101	-0.0101158	0.0170345	-0.00237944	-0.00600479	0.0120669	-0.0480319	0.0512542	-0.0100984	0.0126454	-0.0044917	0.0114885	-0.00555793
tr|Q22508|Q22508_CAEEL	0.0219673	0.0335589	-0.0137121	0.0278527	-0.058834	-0.00211014	-0.0757814	-0.000685467	-0.0359827	-0.0349029	0.041769	0.00397269	-0.00512802	0.00391938	0.0102617	0.0275409	0.00510074	-0.00677239	0.0270297	-0.0406754	0.00277667	-0.0158665	-0.046522	0.010416	0.0325595	-0.0213482	0.00109592	0.0354644	0.0101319	-0.0255917	0.0216028	0.00709834	-0.0282947	-0.000946774	-0.0340843	0.00384765	-0.00700689	0.00390034	-0.000513077	-0.0497476	-0.0197685	0.00968166	6.8e-05	0.0520021	-0.0334898	0.0623309	0.0105722	-0.0256578	0.029163
tr|Q95QX5|Q95QX5_CAEEL;tr|H2KYH5|H2KYH5_CAEEL;tr|Q86GT7|Q86GT7_CAEEL	0.0219437	0.0445431	-0.00708442	0.0188672	0.0338242	0.0250551	-0.00279285	-0.0140554	-0.0314277	-0.0196327	0.0172089	0.0319153	-0.0343541	0.0145331	0.00055121	-0.0437877	0.0196034	0.034207	0.0369798	-0.00303376	-0.0121501	-0.01131	0.0138453	-0.00569328	-0.0290801	0.0067155	-0.0678762	0.0438732	-0.00128016	-0.0461746	-0.00816102	-0.00695967	-0.011835	-0.0199558	0.0428723	-0.000647131	0.0138432	-0.023359	-0.0240702	0.00142934	0.0310525	-0.0118881	-0.0151717	-0.0107403	-0.0274667	0.0381739	0.00734134	-0.0186478	0.0355774
sp|P10299|GSTP1_CAEEL	0.0218462	0.0257857	-0.0304894	0.0438646	-0.0135947	-0.0570651	0.0442363	-0.0146332	-0.0385467	0.0403155	0.0446333	0.0242226	0.017159	0.017178	-0.0172697	0.0414533	-0.00705536	-0.00402307	-0.0113156	-0.0344411	0.0407933	-0.049086	0.0410187	0.0105327	-0.0399489	0.00755334	0.00940375	-0.018743	0.00328555	0.0168736	0.0394587	0.00323333	0.0196125	0.00649288	-0.0054491	0.0313955	0.0124907	-0.00478152	-0.0241701	0.0136626	-0.0229705	-0.0110457	-0.00476727	-0.00440885	-0.0229289	-0.0452386	0.0231493	-0.00962079	0.0205814
sp|O02639|RL19_CAEEL	0.0218246	-0.044113	-0.0225654	0.0252901	0.0133633	-0.000123418	0.0301177	-0.0238722	-0.021199	0.0291708	-0.00283061	-0.0287273	-0.0354799	-0.00481429	-0.00972967	0.0478299	0.0257539	0.0269083	0.0269968	-0.0130846	-0.028967	0.02042	0.0340311	0.0264613	-0.00011409	-0.0353355	0.011424	-0.00418283	-0.00862601	-0.0202456	-0.0349303	0.013689	-0.0341243	0.0236248	0.0107466	-0.00524237	-0.0190252	-0.00177354	0.0432795	-0.0116289	0.02341	0.0138722	0.01039	-0.0312549	-0.0432279	0.0116245	-0.044251	-0.020319	0.0431061
tr|Q93619|Q93619_CAEEL	0.0218191	0.0326333	-0.0370615	0.0180087	0.0554184	-0.0375173	0.00863088	0.0325025	0.0123416	0.00216838	0.000824682	-0.0028132	0.0302269	-0.0400595	-0.0571376	-0.0206218	0.0246231	0.0149322	-0.032539	0.00700182	-0.0310814	0.0221898	-0.0279007	0.0259158	0.0424133	-0.0170176	-0.019317	0.0142839	0.015108	-0.0187255	-0.0173329	-0.0171081	-0.00363784	0.0318474	0.0125206	0.023647	-0.0137227	0.0195062	0.0118049	-0.00354746	0.0274789	-0.00645434	-0.011327	-0.0327217	-0.0252179	-0.0293954	-0.0139434	0.0161463	0.034403
sp|Q22100|THILH_CAEEL	0.0217575	0.0032867	-0.0644269	0.0126267	-0.0421752	0.000429316	0.0222846	0.0127643	0.0291397	-0.00199894	-0.0183598	-0.0145953	0.0602022	-0.0189433	-0.0228033	-0.0104459	0.0159011	0.0113571	0.0351068	0.0292242	0.0108705	0.0122576	0.00725874	-0.0218632	-0.0191428	0.0619171	-0.00496761	-0.0424238	0.0298092	-0.0314203	-0.0221821	0.00868134	-0.0171253	-0.0542807	0.019289	-0.00554726	-0.00679364	-0.00482416	0.0569253	0.0105159	-0.00343665	-0.0193755	0.0322836	-0.00112741	0.00523398	-0.00822453	0.00456107	0.0367611	-0.0286946
sp|P55216|CGL2_CAEEL	0.0217376	0.0220489	-0.0584915	-0.00843425	0.00185962	0.016607	0.0458713	0.0367453	0.0171283	0.0381659	-0.0104032	0.0323735	-0.00645256	0.000112376	0.000967117	-0.0226399	-0.0402367	0.0118976	-0.0372648	0.014655	0.00203156	-0.0351053	-0.0302213	-0.03801	0.00796354	0.0189465	0.024016	0.00864164	0.00456518	0.000113958	0.0145866	-0.00245785	0.0148476	-0.0273669	-0.029478	-0.0209804	0.0263211	-0.00777459	-0.0479699	-0.0422393	0.0171298	-0.00542258	0.0389169	0.00102129	-0.0333416	-0.0283824	-0.0202313	0.0363015	0.0201668
sp|Q9XV52|EFGM_CAEEL	0.0217334	-0.0414855	-0.0116516	0.0426845	0.00638406	0.00838684	-0.0107361	0.00484192	-0.0185988	-0.0243546	-0.0275742	-4.15e-05	-0.0122585	0.0194756	0.00605059	0.0180169	0.0291053	-0.0382834	0.0106303	-0.0134952	-0.00803961	-0.0303802	-0.0221839	0.036718	0.00561236	0.00500992	0.00572658	-0.0236031	0.0603073	0.0123367	0.0374793	0.0123965	0.0271141	0.00718275	-0.00211401	-0.0465076	-0.0103488	0.035486	0.0304587	0.0122088	-0.0674604	-0.00864742	0.0118966	-0.0328705	-0.00759428	-0.0628749	0.0281037	-0.000499399	0.0271314
tr|Q93168|Q93168_CAEEL	0.0217198	-0.00797999	0.0133548	0.0765676	0.0359202	-0.0131795	0.0408565	-0.000632422	-0.0319293	-0.021995	-0.0168697	0.0174849	-0.00207242	0.003687	0.000765965	0.0139833	0.0778601	-0.0429439	0.0113963	0.00739627	-0.0126561	-0.0247959	-0.00756553	-0.0121443	0.0184148	-0.0337026	-0.012452	0.0279062	0.0221137	-0.0119127	-0.0198007	0.0109387	-0.00123705	-0.0345395	-0.042483	0.000337486	0.00777512	-0.00575365	0.0544321	0.00363955	0.00186728	0.0248558	0.00170001	-0.0154988	0.0546783	0.00807633	0.0389106	0.0169032	-0.0617552
sp|Q10576|P4HA1_CAEEL	0.0216789	-0.0314057	-0.029877	0.0125423	0.0372638	0.0697468	0.0321549	0.0352469	-0.0185152	-0.00213423	-0.0476572	0.0110403	0.0289573	0.00894776	-0.0214474	-0.00888497	-0.00516884	-0.00182363	-0.0235024	0.00153062	0.0133187	-0.0693677	-0.0204202	0.00270403	0.0476449	-0.0567288	0.0405667	-0.00837918	0.0108942	-0.00381583	0.0157131	0.0433751	0.0503965	0.0213471	0.00291837	-0.00372108	0.0291573	0.012945	-0.0141816	0.0297285	0.0312176	0.0397492	0.0518115	-0.0022196	-0.0165975	0.0159365	-0.0225711	-0.0185711	0.00886618
sp|P53014|MLE_CAEEL;tr|G8JY79|G8JY79_CAEEL	0.0216245	0.0319028	-0.0217265	0.0272026	-0.0351451	-0.0369602	-0.0475357	0.062239	0.0182247	-0.0730438	0.0343673	-0.0340989	0.0543656	0.0764746	0.0301983	0.00436551	0.0222087	-0.0114488	-0.0191119	-0.00597213	0.0453185	-0.00821341	0.00637902	0.0102039	0.0105122	-0.0176494	-0.0237819	0.00434474	0.00561141	-0.0188835	-0.00963435	-0.0117405	-0.00741919	0.00707282	-0.0329011	-0.0245086	0.00988362	-0.00252401	0.0264869	0.0255107	0.0208414	-0.0402849	-0.0169477	0.0200065	-0.00373298	0.0285286	0.0305701	-0.00691747	-0.00363537
tr|P90889|P90889_CAEEL	0.0216108	0.0415589	-0.0294613	-0.00530386	-0.0156978	-0.00822162	-0.000173525	0.0527289	-0.0151689	0.0304225	0.0546381	0.0398157	-0.00916346	-0.0311423	-0.0326881	-0.00216942	0.0035007	-0.00791389	-0.0123724	0.0188881	-0.0164267	0.0325063	-0.0196912	8.97e-07	-0.021951	0.043203	0.0441034	-0.0106589	0.046359	0.00895753	0.026849	0.0156236	0.0728987	-0.0311251	-0.0166913	-0.0161697	0.0189022	-0.00284367	-0.00938456	0.0105976	-0.0241571	0.00673753	-0.0157604	0.0079066	-0.0634409	-0.0233576	-0.0140391	0.023175	0.00356594
tr|O45623|O45623_CAEEL;sp|Q7JKC3|UBP7_CAEEL;tr|N1NV07|N1NV07_CAEEL;tr|N1NTD8|N1NTD8_CAEEL;tr|G3MU81|G3MU81_CAEEL;tr|O45624|O45624_CAEEL;tr|G3MU79|G3MU79_CAEEL;tr|N1NVB4|N1NVB4_CAEEL;tr|G3MU82|G3MU82_CAEEL;tr|G3MU80|G3MU80_CAEEL;tr|N1NTD2|N1NTD2_CAEEL;tr|N1NTI7|N1NTI7_CAEEL;tr|G3MU83|G3MU83_CAEEL;tr|N1NTJ2|N1NTJ2_CAEEL;tr|N1NSE3|N1NSE3_CAEEL;tr|N1NSD8|N1NSD8_CAEEL	0.0215972	0.0376566	0.0175213	0.042506	-0.00934865	0.0293397	0.0264621	-0.0242256	-0.0480205	-0.0194697	-0.0287965	0.0114411	-0.0149904	0.0112124	0.0218359	-0.0288142	-0.01894	-0.0656593	-0.00325318	0.011492	-0.0481111	0.0527689	0.0110699	-0.0219551	-0.0484718	0.00280606	-0.00444338	-0.0258896	0.0166859	-0.0405908	0.0240005	0.0348685	-0.000107943	-0.0291511	0.00958594	-0.014369	0.00451902	-0.00972443	0.0010582	0.0172804	0.0119544	0.0022842	0.0268456	-0.0162073	-0.0308642	-0.0319168	-0.0173286	-0.00579827	0.0357333
sp|Q09607|GST36_CAEEL	0.0215746	0.0439061	0.00901245	0.0107555	-0.0185792	-0.0111321	-0.0809298	0.0398136	-0.0154576	0.011234	-0.00500011	0.00342567	0.0247336	0.0235878	-0.0077159	0.0205308	-0.00843899	-6.66e-05	-0.0323374	0.00297021	-0.026807	-0.0160553	0.00621563	0.00740376	0.00166998	0.00380692	0.0184786	0.0134674	0.0501245	0.0195529	-0.0247612	0.0313756	0.0436646	-0.0216607	-0.00990045	-0.0460741	0.00742309	-0.035297	-0.000101646	-0.0132297	0.0277739	0.032655	-0.0064642	-0.02859	-0.0332316	-0.0144741	-0.0408889	-0.0274296	0.0525249
sp|Q9XVF7|RL8_CAEEL	0.0215475	-0.0438223	0.00300325	0.0232414	-0.00511861	0.022648	0.0296249	-0.0233664	0.0667435	0.0474314	-0.0177002	-0.0251402	0.000449563	-0.0409066	0.00883965	0.0199663	-0.021558	0.00591317	0.00675164	-0.00322562	-0.00157501	0.00208119	-0.0247057	0.0145744	-0.028598	0.0198029	-0.00772737	0.0215182	-0.0358724	-0.0327909	-0.0217092	0.0202816	0.0356165	-0.00582594	0.00762334	-0.00976403	-0.00152022	-0.00149374	0.00285976	-0.0280995	0.0211799	0.0106311	0.0240567	0.0212389	-0.039667	0.04499	-0.00550774	0.0218797	0.074049
sp|Q9GZH3|IMDH_CAEEL;tr|V6CLC6|V6CLC6_CAEEL;tr|V6CIZ1|V6CIZ1_CAEEL	0.0215441	0.031933	0.0466813	0.022285	0.0137423	0.0180865	0.013522	-0.00800944	0.0117388	0.0490859	-0.0292093	-0.00576034	-0.00247872	0.0154571	-0.0154424	0.0251925	-0.00498324	0.0256686	0.0203326	0.0017927	0.0568589	0.0116958	0.0673047	-0.00324681	0.0379189	0.0465227	-0.0111789	0.0221697	-0.00526428	-0.00309619	0.00710409	-0.0335801	0.0347977	-0.0458794	0.0132473	-0.0021208	0.0279044	0.000644542	-0.0259494	0.00101074	0.0209503	0.0036701	-0.0207352	0.0163437	-0.0248147	0.0534314	0.0109344	0.0191563	0.0410064
sp|Q93353|IDH3B_CAEEL	0.0215419	-0.0016012	-0.061623	0.0230731	0.0182034	0.0425524	-0.000763175	0.0134774	0.00770459	-0.0253319	0.0451586	0.04095	-0.0651376	0.0193894	-0.032292	0.0134195	0.0202823	-0.00388221	0.0255515	-0.0135058	-0.0142074	-0.000822671	-0.0227496	0.0206585	0.0140239	0.0237631	0.0101817	-0.0146026	-0.0317556	-0.0456297	0.0634392	0.0210569	0.00505017	0.0329945	-0.0254368	-0.0130554	-0.00742232	-0.0277149	-0.0186646	0.00227006	-0.00877596	0.0108285	-0.000997856	0.00320066	0.0401702	-0.00942594	-0.0284657	-0.00659694	0.0132151
sp|Q9TZQ3|PGL1_CAEEL;tr|Q304E5|Q304E5_CAEEL	0.0215366	-0.0289353	0.0416039	0.0416584	-0.0176881	-0.0300484	0.0297207	-0.000710762	0.00371182	-0.00869945	0.012483	-0.0650955	-0.0276227	0.0238452	0.0384198	0.0226966	0.0152585	-0.00235128	0.0254573	0.0242329	-0.00701682	0.0370417	0.0264236	0.021166	0.00224865	-0.0100912	-0.0206148	-0.00151702	-0.0319682	-0.00793548	-0.00748368	0.0129408	9.02e-05	-0.00418564	-0.00868571	0.0254849	0.0239871	0.0171005	-0.0312977	0.0208172	0.00295291	0.00235039	-0.0247395	0.030004	0.0137034	0.0289279	-0.0478576	0.00965565	0.0174601
sp|O17607|RUVB1_CAEEL	0.021526	-0.0182775	0.0353828	0.064244	-0.0232225	-0.0329104	0.00288603	-0.00235433	0.0104185	-0.0235453	0.0174861	0.0167527	-0.0244476	0.00602721	-0.024497	0.0131961	-0.014433	-0.0408509	-0.00598351	-0.00416138	-0.0268556	0.0248301	0.0320922	0.00498768	0.00867316	0.0315757	-0.0733566	-0.0257025	0.0136378	-0.0121555	0.0379731	-0.00563984	-0.0257396	-0.0133237	-0.00721172	-0.0189786	0.00448964	-0.0206639	-0.0216777	0.0357272	-0.00452348	-0.0206433	0.0292078	-5.91e-05	-0.0177922	-0.0269362	-0.0111006	0.0226244	-0.0256201
tr|O44565|O44565_CAEEL;tr|V6CIX7|V6CIX7_CAEEL	0.0214655	0.0409631	0.00717031	0.0239982	0.044592	0.0131412	-0.0466027	-0.0550943	-0.02443	-0.00408239	-0.0153962	-0.0305515	0.0199748	-0.0390825	0.0305086	-0.0259109	0.0388943	0.00305025	-0.0300171	0.00454309	0.0310568	0.0155757	0.00574097	0.00977916	0.0355673	0.000264192	0.00866449	-0.0127312	0.00381059	-0.0208714	-0.0491509	-0.0214463	-0.00653401	-0.0326998	-0.0152693	-0.0118361	-0.00821281	0.0185307	0.060464	0.00970562	0.019771	-0.00795905	-0.00475624	0.0348414	-0.0155279	-0.0276048	-0.0151246	-0.0214068	0.0120011
tr|Q9TXI4|Q9TXI4_CAEEL;tr|A0A061AJJ5|A0A061AJJ5_CAEEL	0.021458	-0.0145476	-0.0491725	0.0453407	0.0396698	-0.0364262	-0.00599439	0.0141509	0.0164848	-0.00677179	0.0383431	0.00878344	0.0023123	-0.0465303	-0.0244897	-0.0112163	0.0178094	-0.000889608	-0.0128523	-0.0144543	-0.0180502	-0.0338477	0.0193327	-0.0196875	-0.0341591	0.0132512	-0.0184401	-0.0182995	-0.0314575	0.00516586	0.0465825	-0.0297779	0.0348468	-0.0271366	-0.0256084	0.0377329	-0.0706308	-0.019295	0.0247313	-0.0141833	0.0279032	-0.00985924	0.0250821	0.00677239	0.00192297	-0.00704745	0.00350278	0.0163884	0.00823538
sp|P48727|GLC7B_CAEEL;tr|G5EC18|G5EC18_CAEEL	0.0214401	-0.0136063	0.0388336	0.0565862	0.0257126	0.0230534	-0.0430629	-0.00284516	0.0313891	-0.0566027	0.0174206	0.0244268	-0.0233368	0.0311635	0.0192166	0.0374111	0.0101768	0.0131452	-0.0137756	-0.00448882	-0.0322732	0.00671023	0.0151224	0.0306964	0.0424878	-0.0123242	-0.0125006	-0.0163753	-0.00363344	-0.00979166	0.0134505	0.0210107	0.018616	0.00827468	-0.00813251	0.00283214	0.00687286	-0.000589772	0.0355823	0.00356401	-0.0327528	-0.0105724	0.0388583	-0.00181741	0.0345037	-0.060668	-0.00838737	-0.070066	0.0103922
tr|G5EC87|G5EC87_CAEEL	0.0214279	0.0469541	-0.0110542	0.010527	0.016287	0.0161177	0.0206776	0.0155131	-0.012294	-0.00695858	-0.064571	-0.0077328	-0.000674182	0.00342291	-0.0101614	-0.0291701	-0.013167	-0.0543843	-0.0258045	-0.0480386	-0.00539493	0.0266489	0.0315512	0.0178327	0.0171989	-0.0170245	0.00314865	-0.0186773	-0.0190501	0.0657205	0.0206566	-0.00534366	0.0157241	-0.00790376	0.0224561	0.0208208	-0.0111514	-0.0197459	0.0302491	0.00516818	-0.0477191	0.0290542	0.0430958	0.0335597	-0.0118453	-0.0228775	0.00162951	-0.00690358	0.019395
tr|Q09567|Q09567_CAEEL	0.0214127	0.036876	-0.028818	0.0316265	-0.0378436	-0.0227321	0.0448721	-0.00622511	-0.023254	0.0163599	-0.0357541	0.00144731	-0.0024627	0.0233237	0.00665956	0.0106891	-0.0346804	0.0223835	0.0136323	-0.0407785	-0.00177714	-0.0261267	-0.0322937	-0.0631194	-0.0375162	0.0276907	0.0165517	0.0238782	0.0228626	0.0386352	-0.0171343	-0.0295794	0.00970712	0.00228374	0.0106139	-0.00412911	-0.00305504	0.00463124	-0.0106413	-0.028272	-0.0197712	0.0462505	0.00964064	0.00823731	0.0185934	0.00114446	-0.00498963	-0.0156712	-0.0088597
tr|Q9NLD1|Q9NLD1_CAEEL	0.021412	-0.0326133	0.0334681	0.0476716	-0.0181509	-0.00159775	-0.00632205	0.00732504	0.0151785	-0.0331063	0.036177	0.00661056	0.00760219	0.0434215	0.0223935	-0.00837971	0.0113635	-0.0180275	0.0149781	0.0228499	-0.0235886	0.0204309	-0.000665179	-0.022566	-0.019556	0.0348143	-0.0139292	0.0686401	0.00482542	0.0211539	-0.041754	0.0276461	-0.0538623	-0.00149861	0.00703679	-0.0495013	0.00959086	0.0142131	-0.0201456	-0.000209406	-0.00261056	-0.00694195	-0.0210049	0.00611939	-0.00749742	0.00910578	-0.0255506	-0.0282964	0.0228299
sp|P48162|R23A1_CAEEL	0.0213502	-0.0441504	-0.0189951	0.0111365	0.00115971	0.0436717	-0.0255594	-0.0142915	0.0290155	0.0229011	-0.0117242	0.00454706	-0.0215116	-0.00265952	-0.0102428	-0.0525854	0.0465661	-0.0213291	0.0095371	-0.00442844	-0.0122734	0.0412872	-0.0674951	-0.0207705	0.0112421	-0.0399417	0.0147835	0.0319941	0.00509011	0.0155262	0.0336037	-0.00610846	-0.0101344	0.0324181	-0.0358614	0.00481412	0.0626511	0.0315751	-0.0177416	0.0238962	0.00240926	0.0126313	0.00293274	-0.0170497	-0.0144124	0.041346	0.0237219	-0.00168458	0.0133942
sp|Q20822|SRP68_CAEEL	0.0212841	-0.0305571	-0.0113361	0.0475328	0.0139652	0.0671178	-0.00415268	0.00658997	-0.0257803	-0.0114386	0.00771912	-0.0033601	-0.020076	0.0230675	0.0488049	0.00108678	-0.00801991	-0.00370552	-0.0545114	0.00989031	-0.0181606	0.0104708	0.000807889	-0.00954378	0.0457024	-0.0186449	0.0123925	-0.00798179	-0.00274181	-0.0430717	0.013721	0.0647897	0.0187161	-0.00128108	0.0224901	-0.0344072	-0.00481337	-0.0170405	-0.000863104	-0.0143	0.0243806	-0.0289224	0.0157142	-0.0104744	-0.0627417	-0.0309548	0.0251729	-0.0224608	-0.0348092
tr|G5EET3|G5EET3_CAEEL	0.0212786	0.015419	-0.0627947	0.017441	0.0209058	0.0228678	0.00446416	0.0171126	-0.0139089	-0.0118654	-0.0234557	-0.00410581	-0.015793	0.0170856	0.0303032	-0.0533116	-0.0198389	0.0609238	0.0120213	-0.0207432	-0.00115109	0.0152678	0.0381617	-0.0336872	0.00769798	-0.00898873	-0.00857198	-0.00135798	-0.028157	0.00807827	-0.00318383	0.0367165	-0.0162522	0.00836162	0.00707551	0.00645936	-0.0187988	-0.00216423	-0.0311254	-0.0444663	-0.0575931	-0.0200487	-0.0173884	-0.00575499	-0.00890791	0.0413114	-0.0236791	0.0225924	-0.0221163
sp|P55155|VIT1_CAEEL	0.0212667	0.0296659	-0.0291604	-0.00648726	-0.0364997	-0.0514541	0.00240218	-0.0561382	0.0246617	-0.107339	-0.0569301	-0.00425179	0.00135885	-0.051693	-8.47e-05	-0.02818	0.0427047	-0.00972948	0.00552596	0.00944723	-0.0295004	0.0256475	0.00415016	-0.0145363	0.00198359	0.0580753	0.0230902	-0.0298927	-0.0400371	0.0142256	-0.0138346	0.00471528	-0.00472046	0.0137832	0.0121906	0.0133913	-0.0276183	-0.0138481	-0.00561332	0.0191843	0.0337952	0.00970698	-0.028876	-0.0142028	0.0158564	0.021496	0.00155745	-0.0217689	-0.000116832
sp|Q17761|6PGD_CAEEL	0.0212156	0.0165842	-0.0570421	0.0155505	-0.028511	0.0118411	0.0178215	-0.000134853	0.0942095	0.0157671	-0.0311048	0.0213545	-0.0115786	0.00139897	0.0362299	-0.0301289	-0.0194327	0.0397913	-0.0138499	-0.00558285	0.0139309	-0.0163981	-0.0258947	-0.0013427	0.00963791	-0.00913196	0.0161096	0.0291966	0.0278635	0.013597	0.0232755	-0.0234815	-0.0160303	0.023168	0.0051209	0.0179342	-0.0255603	-0.00607755	-0.004737	-0.0152638	-0.029903	0.0275548	-0.00763944	0.0302638	-0.0138737	0.025703	0.0568918	0.0334102	0.0107518
tr|Q19058|Q19058_CAEEL	0.0212126	0.0424038	0.0126132	0.0175433	-0.0116178	0.0133741	-0.0117635	0.00460967	0.0890914	-0.00133924	0.0546637	-0.0195905	0.00479657	-0.0346002	-0.0183262	-0.0232561	-0.00714008	-0.0174774	-0.0207339	0.0115389	-0.00856122	0.0348699	0.0223507	-0.00564393	-0.0250371	0.0927494	-0.0455055	-0.0380005	0.0175765	0.0106804	-0.0172574	-0.0218251	0.00748012	0.00488941	-0.0115411	0.0170616	0.00115132	-0.0137735	0.0177958	-0.00780716	-0.00728028	-0.0170659	-0.0273231	0.0111528	-0.0236953	0.042664	-0.0197923	0.0207833	-0.025977
sp|P52899|ODPA_CAEEL;tr|Q8I111|Q8I111_CAEEL	0.0212123	-0.0198307	-0.049706	0.0337207	-0.049433	-0.000364107	-0.0273776	0.0312174	0.0221982	0.0205758	-0.0335166	-0.00551226	0.0433533	0.0201653	0.00451753	0.00613147	0.02685	-0.0014926	0.0366729	-0.0177035	0.0163688	0.00740995	0.0404449	-0.0217315	0.0168844	-0.00863603	-0.00860464	-0.0259047	-0.0277205	0.0320579	-0.030849	-0.0365503	0.0146106	-0.0173809	-0.00347869	-0.0409741	-0.0151563	-0.0580747	0.0050207	-0.00457761	0.00571235	0.00189073	0.00760821	0.00323509	0.0168117	-0.0173648	-0.0371012	0.0437025	-0.0432765
tr|G5EG03|G5EG03_CAEEL	0.0211601	0.0435967	-0.0215283	0.011245	0.0251759	0.0203649	0.017749	0.0467805	-0.0115002	0.0289106	0.0050029	0.00929494	-0.0188033	0.0139876	0.0500705	-0.0181043	-0.0525579	0.00867197	-0.0433668	-0.00617335	-0.0012647	0.0622707	-0.0423108	-0.0085301	0.0217604	0.00176434	0.0073516	-0.0387696	0.0233117	-0.00370516	-0.00776882	-0.0429433	0.0118969	-0.0307492	0.00115075	-0.0255616	0.022267	0.0423851	0.0168443	0.00673723	0.0012526	0.00428214	-0.015674	-0.0240977	-0.0080175	-0.0061	-0.0490051	-0.0270668	0.00268608
sp|Q27487|CATA1_CAEEL	0.0211027	0.0422631	0.0043339	0.0147555	-0.0172732	0.0484346	-0.00995558	0.00978673	0.0600582	-0.0204246	-0.0103102	-0.0262945	0.00161995	0.00887421	0.0259088	0.014558	0.0241336	-0.00156305	0.0462437	0.0603055	0.0130092	-0.0309688	0.0538454	-0.065914	-0.0172525	0.0234434	0.00717142	0.0259601	0.0106664	-0.000302783	0.00365758	-0.0117309	-0.00495178	0.0635487	0.00740153	0.0222147	0.00621311	0.0117824	-0.0150398	-0.0340441	-0.0102126	0.00237518	-0.00612343	0.0093439	-0.0227475	0.0109278	-0.0320827	-0.00675184	0.00487595
tr|Q9BL34|Q9BL34_CAEEL	0.0210967	0.0257965	-0.0428008	0.0184618	-0.0473653	-0.0461523	0.00476014	0.0505478	-0.000334637	-0.0502338	0.0136763	-0.0510813	0.00441373	-0.0264587	-0.00305391	0.0502127	-0.0240352	-0.00787376	0.0273117	-0.00956268	0.0184716	0.0168353	0.0144618	0.0153156	0.038652	0.0150417	0.0407919	-0.0113122	-0.0211172	-0.013644	-0.00571526	-0.00481202	-0.00974663	0.0333467	-0.000223888	-0.00823029	-0.0347063	0.020439	0.0416514	-0.0252553	0.0127259	-0.0171083	-0.00586006	-0.0143811	0.0282271	-0.0146056	-0.0194232	-0.0295772	0.0131939
sp|P34519|TXTP_CAEEL;tr|Q9BKQ2|Q9BKQ2_CAEEL	0.0210848	-0.00124531	-0.0638599	0.0124333	-0.0183108	0.0372041	0.000144784	0.0479599	0.00150556	-0.0206737	-0.0402057	-0.0248221	-0.0183028	-0.027533	0.0128476	0.0344879	-0.0138676	0.0149291	0.0129264	-0.000149162	-0.00905806	0.0234159	-0.0128651	-0.0162847	-0.0230625	0.0364833	-0.0494082	-0.00883539	0.0405643	-0.00473646	0.00724046	0.0374485	0.00595604	0.00256287	0.0448859	-0.0238177	-0.0238436	-0.00183949	-0.0253962	-0.0281803	-0.0405681	-0.000172502	-0.0136974	-0.0386121	0.00198336	0.0333905	0.0130682	0.0414457	0.0119103
tr|Q9N590|Q9N590_CAEEL;tr|Q95Y85|Q95Y85_CAEEL	0.0210794	0.0360723	-0.0429417	0.0170076	-0.0325971	0.00914477	0.00385748	0.00481598	-0.0210673	-0.040368	-0.0195704	-0.0104201	-0.0181659	0.0239526	0.015476	-0.032524	-0.0427627	0.0379651	-0.00447251	-0.0140546	-0.00253149	0.0280713	-0.00246396	0.000908564	0.00739309	-0.0173622	-0.025549	-0.00453577	0.0321296	0.0181037	-0.0253932	-0.0111104	-0.0383281	-0.0537434	-0.0252261	0.0436965	-0.039901	-0.014002	0.0386185	0.0156893	0.0215983	0.0217893	-0.0115281	0.0145361	-0.00789588	0.00102216	0.0132516	0.0330051	0.0370676
sp|Q9BPN8|Y92H3_CAEEL	0.0210741	0.043767	0.0177541	0.0287991	-0.00909615	0.00181355	0.0385464	0.0234892	-0.010265	-0.0238841	-0.00919567	0.01224	-0.00378041	0.0272709	0.0367131	0.0395875	-0.00783084	0.0102241	-0.000104286	-0.0454663	0.028966	-0.0521154	-0.0413993	-0.0108121	-0.0245238	-0.0276042	0.0306133	-0.0263365	0.0149438	0.00465122	-0.00142253	0.00944099	0.01945	-0.024749	-0.00734698	-0.00782278	-0.0445823	-3.79e-05	-0.00894433	-0.0508983	-0.0280015	-0.0214367	-0.00232287	0.00895869	0.0236447	0.0473484	-0.0224053	0.0188644	-0.0285216
tr|Q17475|Q17475_CAEEL	0.021073	0.0363549	-0.0118202	0.0176843	-0.0301917	0.0385578	-0.0144982	0.0960846	0.0347789	0.0168383	0.0720935	-0.0059084	0.000185419	-0.0181928	-0.0165965	-0.0139706	0.0425411	-0.0270275	-0.0215885	0.0204956	-0.0432388	-0.00361871	-0.0111942	-0.0518704	0.020845	0.0418564	0.00149255	-0.0506356	0.0127472	-0.00272147	-0.0397457	0.0131531	-0.0073671	0.000102795	-0.017668	0.0167381	-0.0266346	-0.0251241	-0.0144499	-0.0117091	0.00852829	-0.000693517	-0.0182415	0.00421604	0.0055968	-0.0140691	0.00689135	0.0284481	0.0162016
tr|Q22137|Q22137_CAEEL;tr|Q86G92|Q86G92_CAEEL	0.0210177	0.0364849	-0.0209394	0.0518874	0.00153208	-0.00957924	0.0168348	-0.0111632	-0.0291582	-0.0254194	-0.00616878	-0.0229155	0.013024	0.0117065	0.00312929	0.0116746	-0.0256179	0.00641682	-0.0289056	-0.00881483	0.00677532	-0.0534083	-0.0335479	0.0185597	0.0193541	0.0142473	0.0167633	0.0240152	0.00128649	0.0262095	-0.0337914	0.0325003	0.0407898	-0.00104407	-0.0232037	-0.0288101	-0.00464804	-0.000408633	0.00783522	-0.0430602	0.00305088	0.0338081	-0.0255159	-0.015488	-0.00998302	-0.0211424	-0.00299346	-0.0679983	0.00778946
tr|G5EE46|G5EE46_CAEEL	0.021006	0.00310372	-0.0650627	0.00792458	-0.0389382	0.0121437	0.0196392	0.0461353	0.0421771	-0.0270565	-0.0277857	-0.0256397	0.0167684	0.0145186	-0.00403238	-0.0215732	0.0335556	0.0515889	0.00975139	-0.0100701	0.00930016	-0.0231646	-0.00918215	-0.0227505	-0.019096	-0.020845	-0.0278613	0.0011138	0.00428311	-0.0227857	0.0119705	-0.0136022	0.0380349	-0.0145899	-0.0167307	0.021667	-0.0368065	0.0171705	-0.01946	0.0157189	0.0284425	0.0398813	-0.0244615	-0.021991	0.0233312	-0.0332717	-0.0162514	-0.0291388	-0.006195
tr|O45012|O45012_CAEEL	0.0209995	-0.0232144	0.0421109	0.0522074	-0.00398935	-0.0207982	0.00903298	-0.00401059	0.00170624	0.00170418	0.0356454	-0.0710979	0.00972018	0.0345931	0.021029	-0.0618349	-0.0255708	-0.0507922	-0.000424543	-0.0117921	-0.0206188	-0.00119375	0.0325629	-0.00919557	0.00960203	-0.0123151	-0.0536765	0.000873434	-0.0298178	0.0205709	-0.0279584	0.0279703	-0.0128465	-0.0525595	0.0119846	-0.0244122	-0.0148026	0.00553491	-0.016775	0.00931541	0.00431037	0.0122064	0.0031853	-0.0134094	0.0137827	0.02682	-0.0330574	-0.0169483	0.00498642
tr|Q9N3D0|Q9N3D0_CAEEL	0.0209962	0.0372612	0.0367474	0.025446	-0.0137603	0.027435	-0.0143401	0.0351255	-0.0158594	-0.012591	0.0035564	0.0051246	-0.0165096	-0.00512536	0.0167149	0.0463205	0.0133936	0.0325892	-0.00934317	-0.023234	-0.00539087	-0.0435428	-0.0185436	0.0125473	0.00641219	0.0236943	0.00799607	-0.0112364	0.00404717	-0.0493651	0.00480881	-0.000110743	-0.0295118	0.0334962	-0.025764	0.0348193	0.00294141	0.0222148	-0.0119319	-0.0110739	-0.0281604	0.00728555	0.0108178	0.0104953	-0.0157405	0.0453651	-0.00699869	0.0111304	-0.0527013
sp|Q21012|ENOPH_CAEEL	0.0209664	0.0388559	-0.0328448	0.0257148	0.00679389	0.0254653	0.0279199	-0.0469352	0.0232791	0.0166442	-0.000538626	-0.0307935	-0.00401734	0.0185296	0.0288629	-0.0280928	0.00409121	-0.027722	0.0022391	-0.0193477	-0.0203476	0.00518186	0.059557	-0.0170016	0.00260813	-0.00203438	-0.0439463	0.01694	-0.0256564	-0.0464414	0.00703757	0.00438302	0.0362412	0.0227219	0.0264946	0.00810236	0.0217462	-0.0162622	0.013942	0.0373815	0.00770917	-0.0183974	0.0268335	3.94e-06	0.00718422	0.056704	-0.000562839	-0.0334867	0.0281378
sp|Q21770|WAGO1_CAEEL	0.0209588	0.000740715	0.0537636	0.0401625	0.0134905	0.00775355	0.0660242	-0.00101147	-0.0448274	0.0447854	-0.0118807	-0.0732795	-0.0367195	-0.00147757	-0.00533768	-0.0057359	-0.00739489	0.0054513	-0.00409317	-0.0271663	-0.00991513	0.0228781	0.00224127	-0.0340482	0.00672737	-0.0417651	0.0328628	0.0372981	-0.00868565	0.034291	-0.0166176	-0.00583783	0.0212905	0.0201576	0.0025397	0.00683458	-0.0240697	-0.0100912	-0.0380658	0.0492334	0.0174982	0.0188754	-0.00395393	-0.0117009	-0.00942676	0.0346529	0.012342	-0.0101863	-0.00945883
sp|O01812|FABP6_CAEEL	0.0209449	-0.0277665	-0.0525667	0.0213506	-0.0220519	0.000566367	-0.0249472	0.000216287	-0.0036445	-0.0322033	-0.0249775	-0.0126494	0.0615004	0.051266	-0.0228347	0.00125755	-0.0263614	-0.0179651	-0.0207942	0.0385361	-0.00722943	-0.0466119	0.0400234	-0.0569087	0.0328866	0.00449103	0.0217702	-0.0136996	0.00386142	0.00790753	0.00959005	-0.00248378	0.0374092	-0.00390709	0.0185844	0.00912206	-0.0286777	0.0221053	-0.0355679	0.0273517	-0.0281215	-0.0359904	-0.00248088	0.0370095	0.00191726	0.00262794	0.0272502	-0.0347098	0.0122252
sp|O76743|GLH4_CAEEL	0.0209322	0.0291966	0.0485052	0.0227283	0.0293696	-0.000497831	0.0549525	0.0185062	0.00806601	0.0124459	0.0236623	-0.0361776	-0.0214741	-0.0358604	0.0433638	0.0122303	0.0359817	0.0170018	-0.00167678	-0.0372518	0.0122651	0.00109199	0.0384999	-0.0300831	0.00661253	-0.0184667	0.0203806	-0.0139627	-0.0223641	0.0289784	-0.0160913	0.00160833	-0.0370828	-0.00957456	0.000599251	0.00315321	-0.00485593	-0.0419674	-0.0684295	-0.0156047	0.0109102	-0.00586872	-0.00386497	0.00137349	-0.0308518	0.0445551	0.0156518	-0.0031649	0.0104017
tr|O01826|O01826_CAEEL	0.0209033	0.0392396	0.0130876	0.0475728	-0.00493733	-0.0133955	0.0132129	-0.00871644	0.0345638	0.0274932	-0.00233636	-0.0227487	-0.00925842	-0.0148554	0.0452373	0.0455904	0.00281498	-0.0546386	0.0045803	0.0397074	0.0406249	0.0475636	0.028302	-0.0205996	-0.00978927	-0.0328503	-0.0238382	0.00798045	0.00652393	0.00544482	0.0306647	-0.0167746	0.0129838	-0.0124071	0.0189316	0.0280977	0.0285116	-0.0124987	0.0114841	-0.0186824	0.015696	-0.0102534	-0.0157307	0.0252779	-0.0520399	-0.0129134	-0.0263203	-0.00842363	-0.0156288
tr|G5EFE3|G5EFE3_CAEEL	0.020887	0.0418902	-0.00311299	-0.00141102	-0.0266081	0.06006	0.0385465	0.024329	0.0318847	0.0110722	-0.00743891	0.0144883	-0.0182792	0.0034168	0.0170426	0.0265562	-0.0163032	-0.0337599	0.00149545	-0.0618649	-0.0180063	-0.0588637	0.0103781	-0.00189428	-0.0144878	-0.0305451	-0.0122021	-0.0293801	-0.0109304	0.0105111	-0.0164299	-0.00500494	-0.0362127	0.0104257	0.0204401	0.00840679	0.0174561	-0.0271537	-0.0185099	0.0284774	0.0227286	-0.0131181	-0.0221222	0.0141678	-0.0167339	0.00223362	0.00126716	-0.00657685	0.0376605
sp|P49196|RS12_CAEEL	0.0208856	-0.0386462	-0.0187217	0.0329503	0.0514363	-0.0104814	0.0346207	-0.00359028	0.016194	-0.00912415	0.0515791	-0.0152066	-0.00285661	-0.0290308	-0.0100731	0.0149164	-0.0150369	-0.0186215	-0.00386755	0.0314295	0.00853258	0.0397043	0.0224627	-0.0348937	-0.0162182	-0.0278809	-0.00602037	-0.038987	-0.0362914	-0.024363	-0.0268632	-0.0343173	0.0177307	-0.00716649	0.00696612	-0.0061627	-0.00181835	-0.0199819	0.0204065	-0.00162588	-0.00379423	-0.0118812	-0.00223544	0.00491057	-0.00481933	0.00754064	-0.00514837	0.0310351	0.0226941
sp|O18650|RS19_CAEEL	0.0208122	-0.0435615	-0.0135671	0.0262406	-0.00540546	0.0126649	0.0441813	-0.0395181	-0.0156984	0.0382501	-0.0107919	-0.00995768	-0.0101174	-0.0570207	-0.0374433	0.0142953	-0.0016681	-0.0191007	-0.00752386	-0.0407512	-0.027606	0.0241265	0.0217119	-0.0223868	0.00868742	0.0220476	0.00133599	0.00647945	-0.0365927	-0.00982792	0.0142084	0.0257087	-0.024536	0.0119294	-0.0257374	-0.0156576	-0.00719499	-0.0129875	-0.00134293	0.00501105	0.000492683	-0.0262425	-0.00272626	-0.0193732	-0.0218595	0.0125932	-0.00905338	0.0599547	-0.022046
sp|Q18211|RCC1_CAEEL	0.0207969	0.0153601	0.0481541	0.0427028	-0.0423257	-0.0115585	-0.00564847	0.0044425	0.05948	0.0589568	-0.0152939	-0.0514538	-0.00529154	0.00648508	0.00284656	0.00482612	-0.000163131	0.0106563	-0.00983085	-0.0408466	0.0187819	0.0096652	0.0368969	0.0231609	-0.0104683	-0.00266386	-0.0218742	0.00781734	-0.0411979	-0.000839387	0.00666456	0.00459391	-0.0153976	0.0320947	-0.00186937	0.00656847	0.00998304	-0.00522596	-0.0174544	-0.0267838	0.0122635	-0.0487762	-0.013969	0.0192835	0.0468544	-0.0387012	0.00251178	-0.0597769	-0.012842
tr|Q20206|Q20206_CAEEL	0.0207902	-0.0453711	0.00413654	0.0271835	-0.0166694	0.0201149	0.0290864	-0.0030091	-0.0312713	0.0203274	-0.0257168	-0.0260447	0.0230496	-0.0271023	0.0117562	0.0158574	0.0241661	0.00504763	0.0226876	-0.00784511	-0.0029474	0.0416011	-0.0256221	-0.0131387	-0.0129907	-0.017396	-0.00800779	0.00409889	-0.0044689	-0.0248089	-0.0286712	0.00783829	0.0511824	0.0416339	0.0067778	0.034621	0.0093725	-0.0277295	-0.0149356	0.00129773	0.0037135	0.00390485	0.0135568	-0.0265909	0.0143371	0.0681854	0.00660093	-0.0340181	0.0469089
tr|O17725|O17725_CAEEL	0.0207886	0.0475563	-0.00156513	-0.00857226	-0.0181388	-0.0157498	0.00797134	-0.0476656	-0.0107886	0.0212051	-0.0375518	-0.00837995	-0.0392095	0.00286882	0.0117022	0.00234011	0.00862214	0.0311629	0.0323229	-0.0158549	0.00353365	0.0163441	-0.0212897	0.056838	-0.0429018	-0.0566033	-0.0611545	0.0314856	0.0114714	-0.0209536	0.011724	-0.0564519	0.018969	-0.0196096	-0.0098273	-0.0313519	0.0107627	-0.0260566	0.0156819	0.000908385	-0.019253	-0.00821541	0.011515	-0.0170262	-0.0347034	-0.0283578	-0.0265249	-0.017175	-0.0173038
sp|Q21774|PUR8_CAEEL	0.0207743	-0.0165857	-0.0517083	0.0481601	-0.00163318	-0.0174522	0.0224341	-0.0153809	-0.0329116	-0.00589064	-0.0270375	-0.00151593	-0.0124326	0.00260715	0.00615774	-0.00573106	-0.0140212	-0.00883398	-0.0366322	0.0210285	0.0525008	-0.00300689	0.00276847	0.0256763	0.00876277	0.0389973	-0.0178262	-0.0188606	0.0273273	-0.0102135	0.00708477	0.0489858	-0.0119623	0.00378055	0.0280811	-0.0330006	-0.0443544	-0.0294271	0.0342051	0.0257226	-0.0486148	-0.0173301	-0.0161457	-0.0436441	-0.00277283	-0.0113383	-0.0106878	-0.0165599	-0.0101348
tr|G5EDD8|G5EDD8_CAEEL	0.0206113	0.0105382	0.0398609	0.0587169	0.0157426	-0.0553662	0.018393	0.00461605	-0.000238336	-0.0087331	0.00161189	-0.0411692	0.00654626	-0.0146619	0.00488476	-0.00417711	0.015858	-0.0424044	0.0159919	-0.0247931	0.0104036	-0.0120518	0.00498132	-0.0245213	0.0307993	-0.0334579	0.0185891	0.0242049	-0.0272593	0.0126289	-0.00713354	0.00116406	0.00318489	0.0276994	0.0253491	0.00430941	0.0344408	0.024514	-0.00303719	0.0458213	0.00360558	0.0132392	-0.0395627	0.0230073	0.0157117	0.0155879	0.0285088	-0.0327384	-0.00309113
tr|Q8MXS8|Q8MXS8_CAEEL	0.0205943	0.0278031	-0.0522761	0.00796369	-0.0361328	0.02066	0.0480763	0.0159643	-0.0119214	-0.0163348	0.0225045	-0.0241815	-0.00532651	-0.0084388	-0.0345256	-0.0330824	0.0228678	0.0414872	0.00671377	-0.0140454	-0.0443745	0.0107022	0.0255612	0.0119772	0.012921	-0.00528523	0.00602639	0.00902298	0.0305913	-0.00647913	0.0691515	0.0141878	-0.012937	0.00279228	-0.018358	0.0289298	0.025784	0.017925	-0.000930895	-0.01458	-0.0220636	0.0265943	-0.00852808	-0.0168945	-0.0201689	-0.0335242	-0.0133078	-0.0208253	-0.0122686
sp|G5EGP8|CATZ1_CAEEL	0.020567	0.0453577	0.0152856	-0.00240878	0.0131897	-0.00756705	0.00759579	-0.02864	0.0194542	-0.0602151	-0.0845686	0.00285485	-0.00165562	-0.00148592	-0.00763665	0.00567818	0.00602192	-0.034888	-0.0310384	0.0285502	-0.0279427	0.0199228	-0.0226722	-0.0332757	0.0127236	-0.000466147	0.00997402	-0.0421139	-0.00662584	0.00620015	-0.00426431	0.0240188	0.0230576	-0.0132379	-0.00823144	0.0161783	-0.0341917	-0.0257652	-0.024021	-0.0321704	0.0148305	-0.0263228	-0.00377756	-0.0397726	0.0129243	-0.0314726	-0.00401289	-0.027283	-0.0185288
sp|Q03565|BAF1_CAEEL	0.0205639	0.0369925	-0.00648258	0.030327	0.0332352	-0.0636819	-0.0181446	0.0364917	-0.0189505	0.00935992	-0.0075685	-0.0251515	0.00935839	-0.00390629	0.00352885	0.0481942	-0.0632513	-0.00362943	-0.00254471	-0.0254956	0.00503781	-0.00470173	0.0342872	0.0277689	0.0561585	-0.0142758	-0.00366395	0.0156308	-0.0517552	-0.00942209	0.0226747	0.00552515	0.00214472	-0.00610091	-0.00710607	-0.0235031	0.0050293	0.00679845	-0.0183867	-0.026881	-0.0218513	-0.0493584	0.00130401	0.00106496	0.0212232	-0.000749618	0.022533	0.00873011	-0.0529179
sp|Q27888|LDH_CAEEL;tr|A0A2C9C320|A0A2C9C320_CAEEL	0.0205589	-0.0187793	-0.0456177	0.00409247	-0.0606605	0.0609205	0.00343614	0.0195934	-0.0389234	-0.0484196	-0.0199277	0.0144956	-0.0231593	0.046021	0.0231385	0.016056	-0.0218247	0.0359996	0.0219037	0.0215231	0.00937117	0.00808116	0.024756	0.00834547	-0.00626669	-0.0050377	-0.00674429	0.050802	0.0162505	0.0251238	-0.00388155	-0.00139976	0.0328639	-0.000389302	-0.00680442	-0.0305211	-0.000544213	-0.0617352	-0.0209926	-0.0117931	-0.00369962	-0.00515019	0.0024476	0.0316956	-0.0112711	0.0124686	0.0159411	0.0447915	0.0203817
sp|O44750|XPP_CAEEL	0.0205449	0.00799973	-0.0364592	0.0513706	0.0744052	-0.00922191	0.00921777	-0.0152514	-0.00663736	-0.00532219	0.000242889	-0.0106904	-0.0546192	-0.022824	0.0458951	-0.0223454	0.0168773	-0.00952538	0.0190078	0.0338581	-0.0255019	0.0114795	0.0683013	-0.00455851	-0.0249791	0.00120624	0.0310604	-0.0392081	0.0105991	-0.02598	-0.0447918	0.0105841	-0.00363591	0.0154864	-0.00710911	-0.00526865	0.044202	0.00107748	0.0302488	-0.0586506	-0.016905	-0.00207799	0.00844043	0.0317683	-0.0162498	-0.00966912	-0.00136982	-0.00611879	-0.0172613
tr|P91495|P91495_CAEEL	0.0205337	0.014623	0.0470463	0.0510823	-0.0206601	-0.000667663	0.0532671	0.000860204	-0.0188521	0.0172308	0.0369295	0.00817166	-0.0234291	0.0313271	0.00921041	-0.0510073	0.0150765	-0.0172577	-0.0171508	0.00187834	-0.00559548	-0.013306	0.0188929	0.0154031	-0.0555462	0.00497374	0.0136984	0.0221126	0.00806683	0.0188557	0.0200575	0.00840557	-0.0371462	-0.00290364	0.00122462	0.0159194	-0.00753271	-0.0572411	-0.0100253	-0.0129985	-0.00933911	-0.0116285	0.0330606	0.00510021	0.0253633	0.00699947	-0.0783181	-0.0176849	-0.00224985
sp|V6CLP5|KETN1_CAEEL;REV__tr|X5LV96|X5LV96_CAEEL;REV__tr|Q9BL53|Q9BL53_CAEEL	0.0205036	0.0461984	-0.00561837	0.0163118	-0.0261319	0.0268622	-0.00713728	0.0131524	0.0225114	-0.0270952	0.0487859	-0.0187745	0.00993658	0.00884471	0.0119194	0.0162633	0.055272	-0.0202024	-0.0107704	-0.0161457	-0.0194434	0.032684	-0.0563385	-0.014655	-0.00222855	-0.0595617	0.0128479	-0.022655	-0.0269565	-0.0402995	0.0104831	-0.0259293	-0.0161277	-0.00660826	-0.020476	0.000626795	-0.0138726	-0.0342266	0.00973228	0.0202161	0.00749106	0.00943227	-0.0143364	0.0116448	0.0472815	-0.000227302	-0.00190035	0.00710562	0.0100385
sp|P02566|MYO4_CAEEL	0.0204977	0.0190377	-0.0544462	0.0084333	-0.0532114	-0.0280606	-0.00906722	0.0119695	-0.00842868	-0.0410839	0.0494836	-0.0102206	0.0627249	-0.00498006	0.00432444	-0.0457391	-0.0145427	-0.00713403	0.0113334	-0.0272026	-0.00963034	0.040539	0.00334607	0.0230315	-0.0165294	-0.0207528	0.0117215	-0.0146322	-0.0770577	-0.0132278	0.0104812	-0.0345132	-0.0175251	0.0282746	-0.0076319	0.0192732	-0.0108197	-0.0218272	0.0200799	-0.00913272	0.0189061	0.0406691	-0.0104646	-0.00712677	-0.00356126	-0.00668255	0.00254424	-0.0234063	0.0118609
tr|G5ECM6|G5ECM6_CAEEL	0.020471	-0.0390909	0.026836	0.0265545	-0.0216208	0.0504094	0.0219234	0.0116642	0.00350216	0.00506916	-0.0341839	-0.019669	0.0278423	-0.0465877	-0.0330564	0.0262238	-0.000912706	-0.00342912	0.022266	0.03603	-0.0116679	-0.0122522	-0.0222565	-0.00175078	0.00346986	-0.0141277	0.0256748	0.0206822	-0.00774194	-0.0336848	0.00712023	0.00926181	-0.0175627	-0.00407292	-0.00803246	0.0136881	-0.00812421	0.0294446	0.0350314	0.0209562	-0.0460115	-0.0140806	0.0202201	0.000372457	-0.0535207	-0.00622394	0.0248738	0.0566554	0.004056
tr|O45815|O45815_CAEEL	0.0204687	0.0169618	-0.0530328	0.024405	0.0275081	-0.0471484	-0.0615688	0.000752139	0.0218811	0.0415322	0.023134	0.0100653	-0.0130337	0.0165948	-0.0108727	-0.0172652	0.0257819	0.0102827	-0.0252519	-0.0086351	0.0333926	0.00797136	0.00452076	0.00126536	-0.018808	-0.0150329	-0.00224449	0.0224923	-0.00535013	-0.00770194	-0.0472615	0.0189856	-0.0333297	0.0106215	0.0115236	-0.0280397	-0.00870361	0.0214958	-0.0335405	0.000118301	-0.0316575	-0.00548754	-0.0234831	0.0222344	0.0449674	0.0353115	-0.0120843	0.0101994	-0.0230665
tr|Q09657|Q09657_CAEEL	0.0204208	0.027963	-0.0502391	0.0177609	-0.0465035	-0.0108463	0.019519	0.00154973	0.0179105	-0.0188905	-0.0052722	-0.035654	-0.0319419	-0.0400719	-0.0362804	0.00289989	-0.0281838	0.0187781	0.00811904	-0.0159201	0.0451777	-0.000219199	0.0289357	0.00176575	0.0498712	0.0104173	-0.00439068	-0.00269637	0.0256149	0.00534227	-0.0521282	0.0322873	0.00431527	-0.0166775	0.00711553	-0.0280025	0.0212171	-0.0431748	-0.0130932	0.0089027	0.00192153	0.0224416	0.0292873	-0.0110891	0.00269331	-0.0330266	-0.00290104	0.0173545	-0.022789
sp|Q965S8|EIF3I_CAEEL;tr|A0A061ADR6|A0A061ADR6_CAEEL	0.0204187	-0.0192398	0.0437552	0.0239185	-0.0639101	0.0496027	0.0167963	0.0227066	0.0305566	-0.0141468	-0.0305969	0.00265609	0.00639648	-0.0108839	-0.0321433	-0.00700374	0.0238091	-0.00327022	0.00272424	0.0254034	-0.00409329	0.00502012	-0.0454	-0.0126305	0.0390103	-0.041616	-0.00940955	0.0106654	0.0487268	-0.00583237	-0.000863808	-0.0388836	0.0118124	-0.0290077	-0.0045036	-0.00224716	0.0104483	-0.0362078	-0.0323067	0.0128253	-0.00524982	-0.0221172	-0.0221657	0.0289519	0.00815661	-0.0157855	-0.02317	-0.000591012	0.00174331
sp|P90747|AT131_CAEEL	0.0203929	0.0423974	0.00246416	0.032176	0.0367539	0.0132054	0.0311651	0.0099448	-0.00299912	0.0213943	0.00407063	-0.026111	0.0492029	-0.0187829	0.0415089	-0.00581133	-0.0113109	-0.0305093	-0.00132551	-0.0140006	-0.0388424	-0.0345078	-0.012066	0.0165959	-0.0184825	0.00263467	-0.0169155	-0.0129102	0.00932659	-0.0222901	0.0251531	-0.0411393	-0.00899601	-0.00798665	-0.0194171	-0.00120646	-0.00255193	0.00892967	0.0135341	-0.011457	-0.0250628	-0.0376488	0.0604741	0.0118294	0.00367794	-0.0146048	0.0284059	-0.0225501	-0.0113753
tr|Q95X21|Q95X21_CAEEL;tr|Q9TZC8|Q9TZC8_CAEEL;tr|Q86MI3|Q86MI3_CAEEL	0.0203868	-0.0231042	-0.0582482	0.0195479	-0.0248814	-0.0188942	-0.0110764	-0.0174075	-0.00132094	-0.0321094	-0.00518001	0.0160533	-0.00298319	-0.0321743	0.0169308	-0.00891242	-0.0906245	0.0316472	-0.0144572	-0.0256057	-0.0335072	0.0244037	0.00170864	-0.0189215	0.00269359	-0.00826143	-0.0333617	0.0122852	-0.0120254	0.0389932	-0.0126948	0.0352707	-0.0186823	0.000843985	0.00752873	-0.0144122	-0.017431	0.0157505	0.0288827	0.0716515	0.0334807	0.00183831	-0.00921668	-0.0196176	0.0156317	-0.00372971	0.0181787	-0.0389897	0.0144969
tr|Q95XP5|Q95XP5_CAEEL;tr|U4PMD6|U4PMD6_CAEEL	0.0203724	0.042069	0.0185917	0.0334602	0.0130237	0.0124059	-0.052689	0.00100889	-0.00618948	0.037563	-0.00607682	-0.0319999	0.0247696	0.0153814	0.0209369	-0.017647	-0.0120539	-0.0109222	-0.00764627	-0.0267665	0.0150022	0.00416642	-0.0173832	0.00985036	-0.0554032	0.0112923	-0.0376821	-0.060501	0.010379	-0.00808716	-0.0267812	0.0247577	0.0153548	-0.0123612	-0.0468284	-0.0291728	0.0189986	-0.0140901	0.0212324	0.00391764	-0.000765156	-0.0189063	-0.030187	0.0195254	-0.00164777	0.0413611	-0.0144933	-0.0349302	-0.0160223
sp|Q09936|YSE2_CAEEL	0.0203561	-0.0445956	-0.0103655	0.0217692	-0.00154341	0.0244056	-0.0584422	-0.014323	-0.0128912	0.0194896	0.0365942	0.00252548	0.00910833	0.0142695	-0.0299693	-0.000612667	-0.0275396	0.0122445	-0.0167217	0.0242861	0.0059983	0.0179263	0.0285272	-0.0261708	0.00814588	0.00671824	-0.0102486	0.0474948	-0.0166467	-0.0269427	-0.0246063	-0.0111818	0.0140131	0.00482706	-0.0231956	0.0170353	0.0401396	0.0407922	-0.000206789	0.0290339	0.00521987	-0.00434488	0.0135842	0.0128141	-0.0195547	-0.0305216	0.0215966	-0.0117504	-0.0497967
tr|Q09489|Q09489_CAEEL	0.020333	0.044868	-0.00071957	0.0148311	0.0499812	-0.0215711	-0.0185632	0.0272391	-0.0226326	0.00980445	0.0224592	-0.0140137	-0.0123159	0.0143023	-0.00621083	-0.0302929	-0.0251261	0.00597552	-0.0142906	-0.0394444	-0.0224168	0.0482594	0.0349914	-0.00199608	-0.0136115	0.0404301	-0.00164413	-0.00126154	0.00112927	-0.0186007	0.0243844	-0.0390584	0.00710979	0.0142856	-0.0288358	0.0286157	-0.0435026	-0.0160138	-0.0226901	0.0386234	0.0134611	0.0707651	0.0176464	-0.0158854	-0.00034831	0.00339393	0.0210238	-0.0258413	-0.00251578
tr|Q20264|Q20264_CAEEL	0.0203304	0.0433663	-0.00703192	0.0168386	-0.0105298	0.0345547	0.00844615	0.0501249	0.014594	0.0161149	0.0854787	0.00597682	-0.000166384	-0.00382742	-0.0339209	0.0101195	0.0107836	-0.0225379	0.00964094	-0.00431394	-0.00428092	-0.0130837	-0.0145964	-0.0766516	0.00556227	0.0803995	0.02896	-0.0432192	0.00937369	0.00121124	-0.0279679	0.029246	0.0327234	0.000703954	0.0207728	0.0153883	-0.0144685	0.0036225	-0.0368655	0.0319278	0.0174991	0.0163177	-0.00508511	-0.000139527	0.000970802	0.0219772	0.0115786	-0.0120936	0.018898
tr|H2KYR1|H2KYR1_CAEEL	0.0203178	-0.0242568	0.0426616	0.0385508	0.0268124	0.00731831	0.0815231	-0.00775077	0.0233423	0.00112738	-0.0174798	-0.0458165	0.0296467	-0.0277674	0.0029729	-0.011304	0.0188115	0.0402979	-0.0119795	-0.0098267	-0.0211464	0.00761052	0.019176	-0.00919826	-0.0070026	-0.00868956	0.0455982	-0.0292925	-0.018946	-0.0345982	-0.0122871	-0.00117568	0.0104649	0.0305189	-0.0399602	0.00190821	0.0166694	-0.0146778	0.0378787	-0.0274335	0.0189356	0.00535629	0.0037662	-0.0284298	-0.000728036	0.00960962	-0.00509773	0.0413067	-0.0225914
tr|Q9XWM1|Q9XWM1_CAEEL	0.0203169	0.0463629	-0.00960782	0.0164047	-0.0343152	0.00730626	0.00573565	0.00186723	0.012823	0.00467445	0.0406002	-0.0195367	0.0136418	-0.00667022	-0.0321639	0.059212	-0.0186608	0.0088145	-0.000633207	-0.0174827	-0.0287061	0.041428	-0.0332247	0.00289147	0.0285602	0.0206841	0.0378657	-0.000812786	-0.0113835	-0.0030194	0.0311312	-0.0293167	-0.000122444	0.0516636	-0.00325924	-0.0231401	-0.00885358	-0.0145835	0.0491959	0.0092506	-0.0133748	-0.0150153	-0.0277531	-0.0224276	0.0401199	0.0208702	0.0088367	0.017758	0.00809525
sp|P48152|RS3_CAEEL	0.020306	-0.0469341	-0.00234183	0.0266446	-0.0115493	0.00911477	0.0143101	0.0106044	0.025107	0.01472	-0.0325657	-0.0436992	0.011382	0.0311033	-0.00607286	-0.0305109	0.0308842	0.039869	0.0160796	-0.0652037	-0.00623041	0.0344863	-0.00337558	0.0104781	0.0215999	0.0286332	0.0217029	-0.0168944	-0.0176556	0.00453973	-0.00496571	-0.00928816	-0.0240013	-0.0194697	-0.00667004	0.0319443	0.0179849	0.0174201	-0.00147693	-0.0128649	-0.0368228	-0.00316749	0.0438974	-0.000609105	-0.0293215	0.0121126	-0.0322298	-0.00766653	0.00157383
sp|Q10454|KARG1_CAEEL	0.0202842	0.0256126	-0.0482782	0.00962295	-0.0545396	-0.0404871	-0.0202194	0.0379117	-0.00367284	-0.0260363	0.041665	-0.0175477	0.0227359	-0.00549866	-0.0278757	-0.0344729	-0.0195614	0.00303815	0.0288373	-0.0195918	0.00642536	0.0198129	0.00281636	-0.0058528	-0.00878531	-0.0138912	0.0275491	0.00900949	-0.0430966	0.00247148	0.016457	-0.00390662	0.0194564	0.0120739	0.00467496	-0.000335104	0.024066	0.0146812	0.0334887	-0.0305982	-0.00509199	0.036733	-0.00167515	0.0511847	-0.00638881	-0.0141691	-0.0133453	-0.0270975	0.0488274
sp|P53596|SUCA_CAEEL	0.0202839	-0.0103786	-0.0575798	0.00747941	-0.0562449	0.0252332	-0.0284908	0.0473663	0.054714	-0.0178242	-0.00571288	0.0157477	0.0108952	-0.0113016	-0.0225665	-0.00740407	0.00398209	-0.0258628	-0.00574621	-0.0118894	0.0273245	-0.0317561	0.000430957	0.0157964	-0.0100953	-0.0218104	-0.0341545	0.0166969	0.000256424	-0.0150595	0.00386052	-0.0503891	-0.0105098	0.0314987	0.00779661	-0.0114388	-0.0283779	0.000644303	-0.0526461	0.00692831	0.0561139	0.014269	-0.00725797	0.0338731	-0.0182744	-0.0323286	0.0285835	-0.0170219	-0.00107327
sp|Q09533|RL10_CAEEL	0.0202607	-0.044894	-0.00090381	0.00800291	-0.031221	0.00404557	-0.0334359	0.0205265	-0.0206054	0.0508825	-0.0688858	-0.0173609	6.94e-05	-0.00222812	0.0438434	0.0363948	-0.010202	0.0354789	0.0189055	0.00178824	-0.0314878	0.0559463	0.00221539	-0.0165469	0.0296152	-0.0234062	-0.0287996	0.0173665	-0.021099	0.00680306	-0.0237882	-0.00547404	-0.0195993	0.00998331	0.0023729	-0.00848567	-0.00394992	0.00569289	0.0650638	-0.0264737	-0.00726804	-0.0104309	-0.00613546	-0.0380773	0.00209567	-0.0321938	0.0149472	0.0160916	-0.00147099
tr|G5EDZ5|G5EDZ5_CAEEL;sp|O62305|KCC2D_CAEEL;tr|F5GUA8|F5GUA8_CAEEL;tr|F5GUA9|F5GUA9_CAEEL;tr|E7EM33|E7EM33_CAEEL	0.0201675	0.0364891	-0.0149409	0.024479	0.0708497	0.0328416	0.0113206	-0.0248983	-0.0142471	0.012956	-0.0073348	-0.00252392	0.0110021	-0.0221551	0.00227283	-0.0307198	0.00655358	-0.0209224	0.0247633	-0.0121629	0.0620769	-0.0138074	0.00526144	-0.0273659	-0.00460156	-0.0174582	-0.0158754	-0.0279161	0.0142986	0.00534324	-0.0245126	0.0129941	-0.0170996	0.048244	0.0367856	-0.00148604	-0.00104958	0.00772459	-0.0294064	0.0358819	-0.00720086	-0.0124505	-0.0142056	0.0129774	0.0164124	0.0260661	0.00377838	0.0378014	-0.0155573
tr|Q8I711|Q8I711_CAEEL;sp|Q10039|GARS_CAEEL	0.0201666	-0.0207239	-0.0299567	0.0556256	0.0328971	-0.0486579	-0.0245866	0.0232217	0.0563636	0.00467151	-0.0136323	0.000688604	-0.0363345	-0.0459873	-0.0280862	0.0310323	-0.0280154	-0.00603218	0.0218865	0.0362925	0.0319323	-0.00233934	0.0342333	0.0036588	0.0011676	-0.0146935	0.0242696	0.0030703	0.00019373	0.00239983	0.0122647	-0.000860437	0.0337398	0.0369897	-0.00071416	-0.0316722	0.0322744	-0.0105751	0.0140721	-0.0208254	0.010356	0.0223025	-0.0259967	-0.0170411	-0.00540303	-0.0174942	-0.0144559	0.0326269	0.021057
tr|Q95PZ1|Q95PZ1_CAEEL	0.0201646	-0.0220334	-0.0556934	0.0225403	-0.037828	0.0230284	0.04233	-0.00749325	-0.000301987	-0.0094677	0.0340088	0.0230368	-0.015365	-0.0273764	0.0318563	-0.025489	-0.00925239	-0.00226292	0.0242987	-0.016746	0.00865259	0.0155391	0.0342937	0.0265714	0.00344017	-0.00715173	-0.0073993	-0.00842835	0.00158628	0.0141361	-0.00619403	-0.0108173	-0.00518907	0.0185924	0.0472402	0.00341738	-0.0119643	0.0123237	-0.00733315	0.0212784	0.0350338	-0.0516257	-0.019336	-0.0107791	-0.016374	0.0230721	0.00909426	-0.000499368	-0.0419031
sp|O02640|MDHM_CAEEL	0.0201478	0.0108322	-0.0531962	0.0204985	-0.0643331	-0.0305219	0.0195406	0.037188	-0.00818205	-0.0235593	0.0594057	-0.00407834	-0.0296263	-0.0167847	-0.0308703	-0.0609129	0.0205529	0.00809688	-0.027975	-0.0242043	-0.0119629	0.00250268	0.00594173	0.018431	0.00601384	0.0103657	-0.00924609	-0.0309955	-0.0152303	-0.0383315	-0.000824713	0.0081952	-0.00595333	0.0450861	0.0223588	0.0236273	-0.0133692	-0.00152634	0.0551528	-0.0364059	0.00583062	-0.0286044	0.0103822	-0.00354993	-0.00998229	-0.0129013	-0.00479924	-0.0296269	0.0160317
tr|Q18231|Q18231_CAEEL	0.0201269	-0.042193	-0.00650839	0.00786097	-0.0360198	0.0146892	-0.0203329	-0.0120519	-0.0756367	0.072034	-0.0137739	-0.0136107	0.0413461	-0.0582431	0.0198542	0.025397	0.0527475	0.0019855	0.00717927	-0.0100394	0.030965	0.0143191	-0.00696448	-0.00264018	0.0134584	-0.013536	-0.00422318	0.042591	-0.0381935	0.0203835	-0.023351	-0.0197332	0.00320407	0.00198077	-0.00599441	0.035723	-0.0125767	-0.0346073	-0.0106313	0.0242561	-0.00910638	-0.0120305	-0.00377993	0.0102416	-0.0017497	0.0222078	-0.0171087	0.0213259	0.0147732
tr|Q86NJ8|Q86NJ8_CAEEL;tr|A0A0U1RML6|A0A0U1RML6_CAEEL;tr|A0A0U1RML5|A0A0U1RML5_CAEEL;tr|B3KLZ7|B3KLZ7_CAEEL;tr|Q8IG64|Q8IG64_CAEEL	0.0201098	0.0235708	0.0421775	0.0534127	0.0135788	-0.0214756	0.00714075	0.0103604	-0.0120273	0.00541175	-0.0131382	-0.0556354	-0.0193858	-0.0131878	-0.00978668	0.0249013	0.0314823	-0.00357753	0.0278946	0.00382796	-0.0100458	-0.0145335	0.0286835	0.00476833	-0.0419713	0.0420879	0.0201516	-0.00841648	0.02186	-0.00016568	0.00967458	-0.0102974	0.00799131	0.00888789	-0.028838	-0.00763023	0.0130586	0.0208151	0.0259754	0.00641358	0.0123182	0.06505	-0.0218891	0.00420359	-0.0106264	0.0208115	0.0268942	0.0333471	-0.0581422
tr|Q9XUT9|Q9XUT9_CAEEL	0.020106	0.0190443	0.0551252	0.0166127	0.0266315	0.0392018	-0.0504848	-0.0300728	-0.0166835	0.0261324	0.048056	0.0128652	0.00048417	0.0114267	-0.0103937	-0.0108598	-0.0373305	-0.0245963	0.0385324	-0.00151871	-0.0062832	-0.00698771	0.00812689	-0.0358664	-0.0290305	-0.0214459	-0.0485662	0.00203248	0.0267848	-0.0111593	-0.00129886	-0.00811565	0.00958568	-0.0402542	-0.00252183	0.0197078	-0.00199293	-0.00677973	-0.0135078	-0.0282789	-0.00921834	0.0172587	0.0487585	-0.043603	-0.0132756	-0.0430278	0.00210362	0.0447115	0.0163754
sp|P53013|EF1A_CAEEL	0.0200332	-0.0449906	0.000666362	0.0191217	0.019659	0.016714	0.0118995	0.0689168	-0.0162391	-0.01848	0.0489769	0.0151416	0.0390526	0.0175705	-0.00888181	-0.0125039	-0.0407539	-0.0195665	0.0489106	0.0128361	0.0199549	0.0226657	0.00407715	0.0458659	0.00350944	-0.0362937	0.00335461	-0.00340268	-0.00693749	0.0270211	0.0220379	-0.0267553	-0.00446757	-0.0180768	-0.0159355	-0.0303614	-0.0170443	-0.0393519	-0.0172324	-0.0165303	-0.000598944	-0.00231937	0.0149169	0.0162007	-0.0308633	0.00987904	0.0181087	-0.0204855	0.0102979
sp|P34525|SPCS3_CAEEL	0.0200091	0.0348478	0.0218181	0.0381116	0.0620367	-0.00565084	-0.0237855	0.0379776	-0.00567822	-0.000947689	-0.00906548	0.0245805	-0.00884182	0.00568263	0.0457083	-0.0136576	-0.0374218	0.00886613	-0.0223634	-0.0106172	-0.0144082	0.00349833	-0.0157156	0.0155021	-0.00479559	-0.0132718	0.0080208	-0.04574	-0.0385324	0.00865963	-0.0529378	-0.0356165	0.0142248	-0.010641	0.0114405	0.0344938	-0.0212425	-0.0140043	0.00825589	0.00838815	-0.0021582	0.0319912	0.0313936	-0.0183544	-0.0181915	0.0612228	0.0153307	-0.0107099	0.0134995
sp|G5EES6|UFD3_CAEEL;tr|I2HAD6|I2HAD6_CAEEL	0.0199961	0.0391338	0.0209797	0.0330068	-0.00222603	0.0411283	0.0493346	-0.0294629	0.0270081	-0.0049148	-0.0212629	0.0242099	0.0018369	0.000584966	-0.00770044	-0.0186202	0.0200293	0.0215193	0.00260121	-0.00166908	-0.027351	-0.023461	-0.0248758	0.00396839	0.0069575	-0.0127881	0.0139042	-0.0180512	0.0180443	0.0267757	0.010345	0.0242173	-0.0533787	-0.017008	-0.00728892	-0.00718174	-0.0464556	-0.00979253	-0.0128393	-0.00564189	-0.00529384	0.017718	0.0396999	0.00421032	-0.00183836	-0.0150639	-0.039747	-0.0221765	0.00413512
tr|Q9XW17|Q9XW17_CAEEL	0.0199764	-0.0072767	0.0102756	0.063708	-0.00305079	-0.0807189	0.0329064	0.0137543	-0.0298323	0.0214439	0.0372311	-0.0692451	-0.0171965	0.00924649	0.0268545	0.00339065	0.0217261	0.00581491	-0.0377227	-0.0119259	0.000418014	-0.0310774	-0.0267682	-0.063592	-0.00082658	0.0122845	-0.0206638	-0.0164546	0.0126684	0.0269657	-0.0128477	-0.040632	-0.0273695	-0.017988	-0.0102366	-0.00707865	-0.0628699	-0.00160593	0.00620118	0.0301684	-0.00313571	0.0349876	-0.00583216	0.00756743	0.00654578	0.0155119	0.0169819	-0.00853518	-0.0401566
sp|O62146|PLBL2_CAEEL	0.0199101	-0.0411245	-0.0350051	0.0122816	0.0244724	0.0245327	-0.0167276	-0.0159677	-0.0144689	-0.0401855	-0.010931	-0.0137923	-0.00770784	0.015745	-0.0305095	-0.0197521	0.0286968	-0.0383845	0.0372393	0.016477	-0.0236409	0.0277143	-0.0275031	0.00123415	-0.0297658	-0.0235278	-0.0197172	0.00436193	-0.00699405	-0.00662409	-0.00723323	-0.0132765	-0.0131389	-0.0191542	0.0219021	-0.00394116	-0.0261046	0.010176	0.00751348	-0.00870781	-0.0439294	-0.00332652	0.00765039	-0.00207386	0.0406944	0.00444751	0.0343611	-0.0213135	0.00321074
tr|Q9XWN7|Q9XWN7_CAEEL	0.0198841	0.015171	-0.0628164	0.00829549	0.00517454	0.0284421	0.0562784	-0.021991	0.0201542	-0.0328669	-0.0261002	0.00167801	-0.00588058	0.0448508	0.0302652	-0.00482757	-0.0034943	-0.0372159	0.0109657	0.0206209	0.00364733	0.0294568	0.0304912	-0.0196128	0.0152919	-0.0319132	0.0319649	0.0377872	-0.0321916	0.00738878	-0.00809713	0.0246123	-0.0194139	-0.0191842	0.0195859	0.00987566	0.00801064	-0.00858584	-0.0465807	0.0119503	-0.0222741	0.0290981	-0.0309132	0.00998097	0.0140962	0.00588827	-0.00696936	0.00217473	0.00077975
tr|Q9XU13|Q9XU13_CAEEL	0.0198727	-0.00812379	-0.0578783	0.0303458	-0.0112271	0.0049104	-0.0722418	0.032444	0.00940547	0.0427402	-0.0336413	0.0361227	0.0397611	0.00783934	0.0235283	-0.0147649	-0.0465374	-0.00127125	0.0213156	0.0103906	0.0347955	-0.0171773	0.0323454	-0.00103295	-0.00690793	-0.0444098	-0.00615901	0.0152625	-0.00976272	-0.00306618	-0.00464057	0.0313601	0.00948382	-0.0019937	-0.0184389	0.0135897	0.0153254	-0.0378185	0.0157196	0.00121215	0.0198118	0.00456725	-0.0100752	-0.010733	0.0215057	0.012509	0.0046384	0.0291341	-0.0301592
tr|Q20790|Q20790_CAEEL	0.0198107	0.0268009	0.0554866	0.00861088	0.0207795	0.0332138	-0.0163562	-0.0109214	0.0284133	-0.0351413	-0.0116236	0.0549157	-0.000340522	-0.0235754	0.00811608	0.0119165	0.014204	0.00197003	0.0116016	-0.00839211	0.00648143	-0.0195547	-0.0306522	0.0083059	0.0166349	0.0432606	0.0318542	0.0157104	0.00871493	0.00236014	0.0153454	0.0218984	0.00264638	-0.0269514	0.029906	-0.0059963	0.0224769	-0.0333976	0.00408925	0.00749252	0.00227511	-0.0471146	0.00205677	0.0194816	0.0273477	0.0214776	-0.0122044	-0.00772671	-0.0199196
sp|O45551|IF4E1_CAEEL;tr|D1MN85|D1MN85_CAEEL	0.0198036	0.0064198	0.0509178	0.0503104	-0.0267807	-0.0272329	0.0351668	0.000687504	0.0376496	0.0250456	0.00149136	-0.0284255	-0.00312166	0.0410916	0.00564575	0.0415605	-0.0297134	0.0242237	-0.00887981	0.0328804	0.0169193	-0.0118835	0.00113683	-0.0153863	-0.0243854	-0.032452	0.0330129	0.00822905	-0.0168608	0.0558261	0.00928352	-6.74e-05	0.00870489	0.024837	-0.00441546	0.0113558	0.0104798	0.0396597	-0.0122817	-0.00562757	0.00913947	0.00187241	-0.00259891	-0.00599003	0.0312948	-0.0382313	0.0128051	-0.0283208	0.0228768
sp|Q21930|RL28_CAEEL	0.0197827	-0.0473929	-0.00425306	0.00158628	-0.0226464	0.00585529	-0.0292237	-0.001643	-0.039068	0.0207091	-0.00916505	-0.0031619	-0.0200063	-0.013783	-0.00549067	0.0289393	0.011256	0.0398542	0.0215112	0.00814073	0.0131729	0.00823529	-0.000401208	-0.029678	0.0286171	-0.0216132	-0.0110917	0.0171553	0.0139784	0.0176991	-0.0270914	0.0142359	-0.0212115	0.0231946	0.00428837	-0.0105093	0.0244874	-0.0328967	0.00828179	-0.00812759	0.0125451	-0.0363865	-0.00424444	0.0574106	0.0240715	0.0393745	0.0269785	0.0408711	0.0211645
sp|Q20647|R23A2_CAEEL	0.0197663	-0.0428282	0.00465787	0.031485	0.0375478	-0.0057059	0.0348693	-0.0102724	-0.0254171	0.0195212	-0.00175696	-0.0372748	-0.00928421	-0.0214036	-0.0118452	0.0721389	-0.041891	0.0240397	0.0192477	0.00916692	-0.0161702	0.0515031	-0.0173824	0.0278414	-0.0216567	-0.00099924	0.0396326	-0.0275606	-0.0110176	-0.00974914	-0.0157676	-0.0160367	-0.0164301	0.00813028	0.000769042	-0.0111169	0.00442333	0.0204177	-0.0269266	0.0445044	0.0153198	-0.0298324	-0.0171274	-0.00344419	-0.0229646	0.0400181	-0.000614459	-0.0310551	-0.00598336
tr|O02266|O02266_CAEEL;tr|G3MU66|G3MU66_CAEEL	0.0197466	0.0396461	-0.0253783	0.0252864	0.0039272	0.0498112	0.00523486	0.015138	-0.0187263	0.0110814	0.0247331	-0.000235821	-0.0538932	0.0242466	-0.00870951	0.0036138	-0.015872	0.0076458	0.00957933	-0.0127184	0.0153493	0.0354433	0.00675252	0.001413	0.00612525	0.0188191	0.0357738	0.0164485	-0.0330428	-0.0379435	-0.00807413	0.00988012	0.0421661	-0.0347492	0.00128117	0.0231138	0.0241612	-0.00176126	-0.024827	0.0256216	0.0583376	0.0207972	0.0267248	-0.0402857	-0.00703742	0.00745411	-0.0107048	-0.0280913	-0.0112602
tr|O76836|O76836_CAEEL;tr|Q2V4T0|Q2V4T0_CAEEL	0.0197218	0.0401325	0.0311468	0.0195696	0.0371386	0.00972209	-0.0314375	0.02099	-0.0129869	0.0235113	0.027111	0.0298293	-0.0130758	-0.0300617	0.0251154	0.00341397	-0.0144122	-0.000646822	-0.00730913	-0.0317421	0.0311969	-0.00610109	0.0174046	0.0568866	0.00659552	-0.0257294	-0.0272646	-0.0406155	-0.00841042	-0.0093126	-0.0124436	0.00498709	0.0156976	0.0546714	-0.0285869	-0.0136931	0.0231967	-0.00386288	0.00365447	-0.0213367	0.0449616	-0.0184668	-0.00318301	-0.0216799	0.00515655	-0.0263924	-0.00871358	-0.00702745	-0.0108913
sp|Q19420|IMPA1_CAEEL	0.0196768	0.0450624	-0.00614058	0.0141145	-0.0292026	0.0406214	0.0148482	-0.00818031	0.0373925	0.0215203	0.0158331	0.0162527	-0.0429055	-0.0105707	-0.020401	0.000467403	-0.000324894	0.00956388	-0.0120188	0.0109364	-0.00442316	-0.0096237	0.0459661	0.0309535	0.0131148	-0.0232543	0.019916	-0.0332126	0.052749	-0.0142571	-0.00341828	-0.0560641	-0.0236783	0.015735	0.0115409	0.0184752	-0.0376546	0.00843845	-0.000260653	-0.0284734	0.0119472	-0.00345815	-0.00565192	0.0359685	-0.0140537	0.000397538	0.0380783	0.0084767	-0.0145623
sp|Q22866|TPM1_CAEEL;tr|A0A0K3AQS9|A0A0K3AQS9_CAEEL;tr|A0A0K3AUC0|A0A0K3AUC0_CAEEL	0.0196414	0.0243537	-0.0497883	0.00742617	-0.0652957	-0.0125923	0.0110871	-0.0292349	0.0160823	0.00782629	0.0640939	-0.00792452	0.044819	-0.00633036	0.00722933	-0.0260995	-0.0158925	-0.0117758	0.00709812	-0.00460006	0.00825537	0.0223339	-0.0133404	0.0176487	0.0270764	0.00256455	-0.0259681	-0.0413386	-0.0349221	-0.0169788	0.00628554	-0.0130235	-0.017925	0.000957599	-0.0217883	-0.0115508	0.0197124	-0.0241789	0.0252674	0.0126938	0.0275363	0.0152323	0.0186057	0.000378615	-0.0181941	-0.0208113	0.0259154	-0.0182272	0.0221382
tr|G5EDW8|G5EDW8_CAEEL	0.0196091	0.0188825	-0.0608822	0.0137839	-0.0136955	0.00579112	0.0403077	-0.0459931	0.00820025	-0.000851136	0.0149212	0.00593732	0.000538609	-0.0410933	0.0286005	-0.0365611	-0.00224623	0.00800258	-0.0105909	0.0122622	-0.00355553	-0.038019	0.0126723	-0.0144791	-0.0151428	-0.00870543	-0.0544337	0.0245109	-0.0348761	0.017435	-0.0269542	0.0444281	-0.00435663	-0.028719	0.0168498	0.00524268	0.0211961	-0.0350934	-0.0352768	-0.0145085	-0.0010524	-0.0157714	-0.0126133	-0.0506951	0.0193876	0.00499508	-0.0224399	-0.0115925	0.017472
tr|Q21742|Q21742_CAEEL	0.0196066	0.0250339	-0.0538925	0.0367492	0.016386	-0.00982545	0.0200706	-0.00827439	0.0100741	-0.022014	-0.00328546	-0.0122028	0.0146235	-0.0139886	0.00703037	-0.0126235	0.0191705	-0.0103187	-0.00778559	-0.00740888	0.00363738	-0.0233668	-0.0366666	-0.0137013	-0.035265	-0.0256885	0.028996	-0.0206462	-0.0207888	0.0188921	0.0403746	-0.0420825	0.00448048	8.12e-05	0.0288589	0.000102998	0.00682692	-0.0110361	0.0217521	-0.0128292	-0.00688362	0.0353227	0.0124028	0.0188278	-0.0111729	-0.0224334	-0.0222278	-0.00513612	0.0178294
sp|P52819|RL22_CAEEL	0.0195992	-0.0395512	-0.0179336	0.0293653	0.0410911	0.00366978	0.0389002	-0.0424862	-0.0223471	0.0310615	0.0177091	-0.0200724	-0.0215057	-0.00218084	-0.00119377	-0.0122811	0.00356553	-0.0443813	0.00473415	-0.0541151	-0.00284787	-0.00219762	-0.00541447	0.0158306	-0.0193734	0.0194064	-0.00397685	-0.0345503	0.00503484	-0.0438573	-0.00647321	0.02559	-0.00683862	0.0270117	0.0242752	-0.0075657	0.0250465	-0.0288906	-0.0528166	-0.0441372	-0.0228492	0.00559283	0.00224379	-0.0390858	0.00485161	0.0128149	0.0213581	-0.000766595	-0.0336553
tr|Q9U1Q2|Q9U1Q2_CAEEL;tr|Q7K707|Q7K707_CAEEL;CON__Q3ZBD7	0.019581	-0.0080018	-0.0576844	0.0393688	0.0215568	0.0218151	0.0302956	0.000972438	-0.0557983	-0.00721173	0.00652924	-0.035983	0.0298341	0.0286592	-0.0138143	0.00628454	-0.0250786	0.00145531	0.031898	0.00356192	-0.00352421	-0.0395256	-0.0118626	0.0561566	-0.027248	-0.0156228	0.041102	0.0169848	-0.00332365	-0.00739284	-0.0265005	0.0403298	0.00615206	-0.0268643	-0.00578961	-0.00505581	0.00367475	-0.00517394	-0.00858473	-0.0231498	-0.0155702	-0.0100478	-0.011188	-0.0156001	0.00207523	0.041624	0.0226669	-0.0347482	-0.00778751
tr|O62334|O62334_CAEEL	0.0195763	0.0441207	-0.0336877	0.0042479	0.00390564	0.00961067	0.0223488	0.0159593	0.00554006	-0.00336508	-0.00756612	-0.0250351	-0.00570168	-0.00255248	0.00268823	0.0554503	-0.0288527	0.0234142	0.00777231	0.00720273	-0.0179089	0.0133111	0.0191609	0.00740429	-0.0246176	0.0177484	-0.0102372	0.0321048	0.0329587	-0.0474807	0.0125582	-0.00914085	0.01938	-0.0210385	0.0180732	0.0124889	-0.0379538	-0.0258515	-0.0124565	-0.020019	0.0224331	0.0321958	-0.00748051	0.00447932	-0.00119754	-0.00891255	-0.0452333	-0.0313752	-0.0337334
sp|Q22288|TTR15_CAEEL	0.0195751	0.0486239	0.00424031	0.00376753	0.0259065	-0.012595	0.00310247	-0.0186096	-0.00731287	-0.0251157	-0.0334576	-0.0118077	0.00791128	0.0303547	0.03126	0.00985704	0.0147266	0.0239846	0.0431991	-0.00222782	0.0408759	-0.0196608	0.00671768	0.017512	0.00373889	-0.044935	-0.0339232	0.0636569	0.0312106	-0.0189114	0.000924953	-0.0460349	0.00351321	-0.0149097	0.00757473	-0.0180521	0.0148244	0.00244445	0.0197039	0.016826	0.00127747	-0.0375708	-0.0507112	-0.00372664	-0.0286847	-0.00585224	-0.0124913	0.02242	-0.0296344
sp|P54216|ALF1_CAEEL	0.0195322	0.00871695	-0.0669435	0.0240146	-0.00286446	-0.0162888	-0.0274544	-0.00719221	-0.00614413	-0.0169714	0.0188289	-0.018414	0.00602289	0.0260064	-0.0158184	0.0297237	0.0218618	-0.0165478	-0.0199559	-0.0271554	0.0271053	0.00313112	-0.00720148	0.0672493	0.015044	-0.00896391	0.0256324	0.0205186	0.0227276	-0.0195865	-0.0234146	-0.0217753	-0.00102015	0.016434	0.00525209	-0.0441605	-0.0480465	-0.000680592	0.0183235	-0.010393	-0.0011819	0.00443601	0.0167099	0.0116546	-0.00681257	-0.0117907	-0.0269961	-0.0238453	0.0517108
tr|Q17489|Q17489_CAEEL	0.0194875	0.0377019	-0.0452066	0.0080734	0.0146703	0.0134153	0.0227771	0.0106947	0.0184639	-0.0158977	0.000561589	-0.00955186	-0.0428039	0.0177839	-0.0209955	0.00381454	0.0126342	0.00347197	-0.00704036	0.0265931	0.0314722	0.00637894	0.00940727	0.0234222	0.0157367	-0.0419174	0.0220327	0.02526	-0.0446103	-0.0447135	-0.0121397	-0.0441556	-0.00432567	0.0252158	-0.0462896	0.00231157	0.0263196	-0.0424545	0.047073	0.0126389	0.00907768	0.0220186	0.00505094	0.0423885	0.00513644	0.00817317	0.0154911	0.000704861	0.015786
tr|Q22020|Q22020_CAEEL	0.0194674	0.0430294	0.0231991	0.0321756	0.0130683	-0.00416284	0.0188498	0.0123877	-0.0204875	0.013564	0.00942212	-0.0105422	-0.0228311	-0.000825305	0.00663606	-0.0159601	-0.00346222	0.0325544	0.0503509	0.019916	0.010346	-0.0198968	0.0689114	-0.0180221	0.0139296	-0.00366392	0.0458385	-0.0272508	0.00644072	-0.0522624	0.0810203	-0.0108415	-0.00239119	-0.00905976	0.0164985	-0.00779643	0.0288676	-0.00686064	0.034522	-0.0179977	0.0167551	0.0175244	-0.0119755	-0.0113816	-0.0164441	0.0115637	0.0314936	-0.00479768	0.0212526
sp|Q18905|CGP1_CAEEL;tr|A0A0K3AW00|A0A0K3AW00_CAEEL;tr|A0A0K3ASE6|A0A0K3ASE6_CAEEL	0.0194592	0.0433416	0.00521208	0.0363648	0.00699839	-0.021568	0.0212704	-0.00542672	0.0261262	-0.00513597	0.00381126	0.0685804	-0.0110351	-0.0123915	0.0389834	-0.00798134	0.00616042	0.00527945	-0.000628551	-0.0312184	-0.0233365	-0.00656976	0.0191538	0.00845483	0.00164061	0.0113097	-0.0105531	0.0175093	0.000214868	-0.0248957	-0.00147	-0.0272993	0.023765	0.00502785	0.0345577	0.00960918	-0.0147191	0.00883423	0.0295528	0.0282987	-0.0178953	-0.0169125	0.0293148	0.017864	0.0356681	-0.0045551	-0.0326776	-0.00432464	0.0157917
sp|Q11190|ETFD_CAEEL	0.0194233	0.043032	-0.0120373	0.030901	0.0423183	-0.0103447	0.016116	0.0232803	0.011252	-0.0156527	0.017962	0.0469987	0.0105995	0.00730191	-0.00925608	-0.0187344	0.0318573	-0.00469854	-0.0254514	-0.003121	-0.0223002	0.0237266	0.00527796	-0.013488	0.0112619	0.0402501	-0.0108356	-0.00172094	0.0465664	0.0112653	0.00458366	-0.0095759	0.0213316	0.0188938	0.00416146	0.0147609	0.00571679	-0.00905383	0.0316511	0.0151876	-0.0135987	0.0360615	-0.0406772	-0.0751703	-0.0189537	-0.0156157	0.0142471	0.00743003	-0.0130199
tr|G5EFV4|G5EFV4_CAEEL	0.0193926	0.00690826	0.0634942	0.037772	-0.00601685	0.00505806	0.0111767	0.00507101	0.0215716	0.012708	-0.0239794	0.00549891	0.0280917	0.0246466	-0.0488801	0.0410497	-0.000229274	-0.00044225	0.0314459	0.0209564	0.0156286	-0.0119532	0.0336546	-0.00694218	-0.00407357	-0.0124584	-0.00108682	-0.0153301	-0.0129863	-0.0230566	-0.0107366	-0.00279558	0.0134188	0.00630293	0.000927164	0.0229973	-0.0304129	0.0143627	-0.0157626	0.0106278	0.0317944	-0.0217182	0.0047271	-0.0348134	-0.0521344	-0.0285829	-0.0395788	-0.0595383	0.0197541
tr|Q1ZXU6|Q1ZXU6_CAEEL;tr|G1K0X0|G1K0X0_CAEEL;tr|Q22656|Q22656_CAEEL;tr|Q22655|Q22655_CAEEL	0.0193848	0.0455543	0.0209533	0.00631519	0.0211365	0.0275765	-0.000526826	0.0290278	-0.00668357	0.0331359	-0.00500729	0.0205069	-0.0165017	-0.0316987	0.0459321	-0.0121843	0.0149094	-0.0147094	0.00558184	-0.00851058	-0.00207134	0.00796608	0.013538	0.0372218	-0.0121221	-0.0217354	-0.0260681	-0.010876	0.0483343	0.0379293	0.0319547	-0.0538816	-0.00749653	0.0217187	-0.0125036	-0.0189286	-0.00261504	-0.0270662	0.00171455	-0.0139848	-0.0114512	-0.000711697	-0.00866058	-0.00597359	-0.0273799	0.0565892	0.00931754	0.0057874	0.0251496
tr|Q9XUS4|Q9XUS4_CAEEL;tr|Q69Z13|Q69Z13_CAEEL;tr|Q86D12|Q86D12_CAEEL;tr|Q9XUS5|Q9XUS5_CAEEL;tr|Q8WQE5|Q8WQE5_CAEEL	0.0193577	0.00804045	-0.0655058	0.0110385	-0.0201299	0.0329131	0.0441196	-0.018512	0.0330435	-0.0050701	-0.0106567	0.0245988	0.00124098	0.00815825	-0.0280702	-0.0181105	-0.00260376	0.0304375	-0.00867599	0.00440808	-0.00488081	-0.00606014	0.00224109	0.0471276	-0.0153108	-0.0301415	-0.014448	0.0364595	0.00661517	0.00430789	-0.00649927	-0.011512	-0.0279618	-0.00790904	-0.0456185	0.00794914	-0.0214299	0.00485934	-0.0318208	-0.0228283	0.0206016	-0.0221168	-0.0400827	0.00261324	0.0328685	0.0224122	0.0329745	-0.00639771	0.0529326
tr|Q19102|Q19102_CAEEL;tr|A0A061AD09|A0A061AD09_CAEEL	0.0193388	-0.01932	-0.0432899	0.0411045	0.0122758	-0.0645716	-0.0201387	0.0315051	-0.0128216	-0.0228195	0.0347495	0.0067235	-0.0424044	-0.0585943	-0.0117568	-0.00084559	0.00950546	0.00768806	-0.00466077	-0.0024985	-0.0239835	-0.0384555	0.0170351	-0.00838473	-0.00299532	-0.00400577	0.00922618	0.0156979	0.00587752	-0.0247011	0.000122073	-0.0207765	0.0327356	-0.0180235	-0.0344063	-0.0401629	-0.0309351	0.00942183	0.0208841	-0.0043859	0.00160933	-0.0344963	-0.0118262	-0.0065196	-0.0181999	-0.0140398	-0.0315967	0.01153	0.0338984
tr|Q9XUW5|Q9XUW5_CAEEL	0.019329	-0.0162465	0.0444535	0.0583561	0.0147813	-0.0215721	0.0159319	0.0282177	0.0090872	-0.00607242	-0.0257507	-0.0236883	-0.00952442	0.0583644	0.000403939	-0.00627078	0.0177357	-0.0570652	0.00310876	0.0127563	0.00892212	-0.00816037	0.0266068	0.0223578	0.0135945	0.0170331	-0.0251807	-0.00101917	0.0176204	-0.0162199	-0.0154153	0.0227987	-0.0102055	0.00927678	-0.00852063	0.0258542	0.0137799	0.000112531	-0.00073284	0.0050034	0.0467413	-0.0282102	0.00171482	0.0315671	0.0156693	-0.0207101	0.0121579	-0.0200472	-0.00125597
tr|Q9U3K7|Q9U3K7_CAEEL;tr|G5ECW7|G5ECW7_CAEEL	0.0193108	-0.00716928	0.0248163	0.0653226	0.076683	-0.0014114	0.00375234	0.00702385	-0.0198565	-0.00977052	0.00679298	0.00314875	-0.013095	-0.0282046	0.00278124	0.0227628	0.0390826	0.00344761	0.0135445	0.0118392	0.0236189	-0.0219647	0.00767726	0.0250515	0.00739253	0.0137291	0.0281565	0.0131473	0.0171005	0.0356944	0.0100177	0.0200165	0.0331247	-0.00124704	-0.00169217	0.00438066	-0.044823	-0.0081437	0.00841195	0.0160786	-0.025497	-0.0165791	0.00619917	0.0334608	-0.0160839	-0.0368364	0.0150483	0.0159227	-0.0363426
sp|P41988|TCPA_CAEEL	0.0192934	-0.0416762	0.00348658	0.0461481	0.0229897	-0.0127705	-0.0194366	0.0153544	-0.00134415	0.0235163	-0.0343859	0.0226842	-0.00888423	-0.0252124	-0.00939468	0.00851274	0.0163401	-0.0228492	-0.00347051	-0.00748664	0.0349174	-0.0159911	-0.0261285	-0.00211018	-0.00413346	-0.00775624	0.0211326	0.0196106	0.0133044	-0.0285251	0.0076835	0.0374968	0.0267903	0.0364493	-0.0374575	0.0161848	0.0412625	-0.0364001	0.0085445	0.0149531	-0.0475279	-0.0141857	-0.0174404	-0.0234888	-0.0143933	-0.0276489	-0.0043262	0.00443918	-0.00348428
sp|O02495|SYB1_CAEEL	0.019167	0.0479048	0.00159431	0.017547	0.0120897	0.00683013	-0.0237809	0.000815627	0.0193048	0.0497984	0.00344498	0.0265389	-0.0009888	0.00914553	-0.0105844	-0.0186935	0.00222926	0.00548665	0.00408113	-0.0404752	0.0216834	0.00480388	-0.0281809	-0.0166098	-0.0158535	-0.0505008	-0.0165781	-0.0124007	-0.0045885	0.0188835	0.0160531	0.0193759	0.0487869	-0.0205405	0.00662418	0.00426804	0.0148234	-0.008039	-0.00368356	-0.0286469	-0.0219088	-0.0195878	0.0290912	-0.0661596	-0.0105824	0.0220625	-0.0137587	-0.043635	0.0210211
sp|Q22235|ENPL1_CAEEL	0.0191397	-0.0345757	0.0229005	0.0275599	0.0353639	0.0703867	-0.0144964	0.00368707	-0.00123156	0.0327712	-0.0399547	0.00918436	-0.00085712	-0.0560081	-0.013722	0.00428828	-0.0152001	0.00647277	0.00266507	-0.0146197	-0.0146637	-0.0123536	0.0230129	0.000985325	0.00183535	0.000290551	-0.0076328	0.0226956	-0.0113289	0.0221768	0.0372564	-0.037189	-0.0237169	0.00550037	-0.0078659	-0.0412848	-0.023301	-0.0140967	0.0282539	-0.0153103	-0.00881127	0.0178693	-0.0216881	0.0333252	0.0339076	-0.0156465	0.0346652	0.0116127	-0.0126736
tr|Q8MNT7|Q8MNT7_CAEEL;tr|Q19278|Q19278_CAEEL	0.019139	-0.0254912	-0.0602419	0.0175781	0.00277741	-0.014831	-0.00995066	0.00674664	0.0109842	-0.0233891	0.00344206	-0.0260932	0.0279853	-0.0310508	0.00659887	0.0154685	0.0203132	0.00270182	0.0400546	0.0411201	-0.0213343	-0.0318233	-0.0298604	-0.0249034	-0.0202589	0.0243701	-0.0166604	0.0388375	0.0124512	-0.00384244	0.0153245	-0.00643689	-0.00536043	-0.0231032	0.0452809	-0.020047	-0.0386688	-0.0303955	-0.0197308	0.0135138	-0.02798	-0.00971367	-0.00151056	0.0015062	-0.0030632	-0.00706286	-0.0165286	-0.0168386	-0.00589209
sp|P53588|SUCB1_CAEEL	0.0191322	-0.0185904	-0.0499176	0.00354711	-0.0546123	0.0557612	-0.00611035	0.054685	0.0153012	-0.026533	-0.0221877	0.0240857	-0.043325	-0.00762533	-0.0201939	-0.00581119	0.0244266	-0.0169298	-0.0247109	-0.0301686	-0.0148845	0.0168514	-0.0111977	0.00601967	-0.0202289	-0.00447742	-0.0166836	-0.0105876	0.00215937	-0.0106425	0.0178595	-0.0260433	0.00431568	-0.00262535	0.0144101	-0.00696629	0.0227744	-0.0156745	-0.0129654	-0.0030598	0.0041646	-0.00293512	-0.0241238	-0.00890065	0.0404124	0.0230638	-0.0105301	-0.00766821	0.00909579
sp|Q19626|VATB1_CAEEL	0.0190794	0.0372296	-0.0275385	0.0141382	-0.0522456	-0.030061	-0.0238089	0.0510836	-0.0160811	-0.0344393	0.0488974	-0.0288752	0.00863547	0.00502819	-0.0062179	-0.00963556	-0.0147484	-0.000309437	0.00921795	0.0143005	-0.0130677	-0.0371988	-0.0144645	0.0301016	0.00179878	0.0041928	0.011239	-0.0132164	-0.0300025	-0.0540232	-0.0261212	0.00193883	0.0345919	0.0301808	-0.0211182	-0.0138758	-0.00605265	0.0108601	0.0206672	0.00601792	0.00173097	0.000340327	-0.0114428	0.0177916	-0.00472589	-0.02255	-0.025578	-0.0164369	0.045928
sp|P91277|HRPK1_CAEEL	0.0190612	-0.0264217	0.0384268	0.0525808	-0.01926	-0.00414011	0.027034	-0.0194562	0.0205233	-0.0394324	0.0327317	-0.0350662	0.0134078	-0.00824643	0.0237159	-0.00634245	-0.000427512	-0.0384151	0.0181301	-0.0158977	-0.0234663	0.000595312	0.00044526	-0.0165684	0.0295096	-0.0128206	-0.0701181	-0.0374654	-0.00726217	0.0140055	0.00238492	-0.00785177	-0.00865252	-0.0394739	-0.0234333	-0.00244573	0.00271706	-0.00569146	-0.00989171	0.0254223	-0.0076625	0.0163346	0.0176042	-0.0188635	-0.0453467	0.018697	0.00683962	0.0291019	-0.016555
sp|H1UBK1|MAP2_CAEEL;tr|P90883|P90883_CAEEL;sp|P50581|YD43_CAEEL	0.0190117	-0.0304185	0.0395637	0.0451934	-0.00277786	0.0134714	0.0285006	0.0111524	0.00973218	-0.0400192	0.021237	-0.0439678	-0.0225269	-0.0106219	-0.00846245	0.00147586	0.0260348	0.0263969	0.0262429	0.00442332	0.0406539	0.0240551	0.0124287	0.0302799	-0.0196878	-0.00331062	0.0514601	0.0229483	-0.0138407	-0.000314167	-0.0445946	0.00459719	0.0199534	-0.00207401	0.0239131	-0.000918915	-0.000294936	-0.0161865	-0.0231858	-0.00837874	-0.0422077	0.0214933	0.00066785	0.000902738	0.0351119	-0.00350897	-0.0302243	-0.0208187	0.00390686
tr|O17891|O17891_CAEEL	0.0189919	0.0444097	0.02906	-0.00206052	0.00508486	0.0119754	0.00654372	-0.00552932	0.0107252	-0.0315001	-0.0329403	0.0655579	0.0242775	-0.0584427	-0.0276129	-0.0227503	0.0151123	-0.00699826	0.00532938	-0.0138095	0.0132962	-0.00198703	-0.006232	0.0042046	0.0445628	0.0454611	0.0190135	0.0156628	-0.00562615	0.0158509	0.0088143	0.0453372	-0.00590594	-0.00644491	0.0342793	0.0277492	4.16e-05	-0.010671	0.0165621	-0.0356779	0.0486683	-0.00706635	0.00220623	-0.0138086	-0.00455716	0.0111168	0.0107294	0.0186577	0.0303159
tr|A0A4V0IK01|A0A4V0IK01_CAEEL;tr|G5ED27|G5ED27_CAEEL;tr|A0A4V0ILL2|A0A4V0ILL2_CAEEL;tr|G5EG33|G5EG33_CAEEL;tr|G5EDG4|G5EDG4_CAEEL;tr|A4UVK0|A4UVK0_CAEEL	0.0189647	0.0454574	0.00496405	0.0106437	-0.0193427	-0.000587226	-0.0188226	-0.0766405	0.0235912	-0.0470281	-0.0405326	-0.0145739	-0.0232949	-0.0251903	0.026691	-0.017379	0.00640657	-0.0164956	-0.0289362	-0.0154728	0.0200936	0.0177127	-0.00171043	-0.0446176	0.0269277	0.0102307	0.0138907	-0.0244034	-0.0166197	-0.00308756	-0.0362981	-0.0214651	-0.0102771	0.0136131	-0.0112615	-0.0178492	0.0102924	0.0115408	-0.0162189	0.000895878	0.013462	0.00642936	0.0149096	0.00772151	-0.00863847	-0.000302347	-0.0420912	-0.00864019	-0.0103172
sp|Q21086|GNL3_CAEEL	0.0189449	-0.0360251	0.03587	0.0307499	0.0120973	0.0285054	0.00215775	0.00235205	0.000610848	-0.0463052	0.033461	-0.0260243	-0.0545372	0.000813695	0.00878589	-0.0027098	0.0368218	0.00133578	-0.0445538	-0.0192267	0.0253455	0.0332013	-0.021102	0.0146142	0.0249328	-0.0461872	-0.0104393	0.00529797	0.00711893	0.0081947	0.019487	0.00368612	0.0276156	-0.0325641	-0.012934	0.0041444	0.00223103	-0.00739102	0.000977205	0.029356	-0.0250891	0.0312147	0.0162126	0.00534031	-0.00342335	0.0542972	-0.00910781	-0.012381	0.0312715
sp|Q9NEN6|RS6_CAEEL;tr|I2HAF9|I2HAF9_CAEEL	0.0188798	-0.0444457	-0.018911	0.0318851	0.0121098	0.00105235	-0.0036523	-0.0049313	-0.0187596	0.0139947	0.0144729	0.00109906	-0.0158219	-0.0208451	-0.0396229	-0.0499124	0.03043	-0.0219696	0.0304395	0.0571719	0.022751	0.0396974	0.0363551	0.0205069	-0.026185	0.0208604	0.0268166	-0.0193473	-0.0501096	-0.00964486	-0.0228919	-0.00471237	-0.0054628	-0.00638454	0.00963923	-0.0251136	0.00797528	0.00825762	0.0093749	-0.018616	0.00594607	0.00169132	0.0132105	-0.000571283	-0.0153241	0.0174544	-0.0143904	0.00333849	0.0121129
tr|Q95XY1|Q95XY1_CAEEL;tr|Q9N3F4|Q9N3F4_CAEEL;tr|Q65XX1|Q65XX1_CAEEL	0.0188579	-0.0248042	0.0464242	0.0416026	0.0369838	0.016943	0.0303447	0.0140989	-0.0181096	0.0274625	-0.0112275	-0.0537929	-0.0512564	-0.0178373	-0.0109673	0.0123183	0.0106994	-0.00645311	-0.0172577	-0.0181876	0.0325201	0.0337037	0.0136098	0.00033572	-0.0167803	-0.00811865	0.00924802	0.0371009	-0.0148171	0.0311024	-0.013264	-0.000488194	-0.00979978	0.00287989	0.00726948	-0.000636017	-0.0233702	-0.00997015	-0.0201465	-0.0310111	0.00635545	0.0376607	0.00230722	-0.00403386	0.0295355	0.00208469	0.000333376	0.00756106	0.0122648
sp|P47208|TCPD_CAEEL	0.0188529	-0.0317555	0.0206933	0.0488396	0.0471271	0.0219567	0.0543721	-0.00800407	0.0225125	0.0108085	-0.0141569	0.0443122	-0.012233	0.00914751	-0.00317711	-0.0013917	-0.000929443	-0.0305858	0.00971869	0.0106635	-0.0255177	0.0213046	-0.0223174	-0.0179879	0.00630168	-0.000929302	-0.0103941	-0.0028718	-0.00672081	-0.00546465	0.00226842	0.0020722	0.0499745	0.00662741	-0.043857	0.0158891	-0.0154228	-0.0324854	-0.00804194	0.0293467	0.0284066	-0.000487233	-0.0730199	0.0262654	-0.0153801	0.00678543	0.0346949	0.020317	0.0159643
sp|Q19905|UGDH_CAEEL	0.0187926	-0.0317805	-0.0337486	0.0441666	-0.0407773	0.00170404	-0.00427701	-0.0287941	-0.0109425	-0.0284045	-0.00883098	0.0666997	-0.0386138	0.0217074	-0.0230623	0.038872	0.00354325	0.0252742	-0.0190822	0.00124687	-0.00504845	-0.0147874	-0.0496297	-0.0105854	0.0117717	0.0190659	0.00402821	0.0125642	-0.0144262	0.00298723	-0.0178324	-0.0147607	0.00902985	-0.00847951	-0.0355905	0.0112508	0.0266573	-0.0443489	-0.0249148	0.00195942	-0.00632427	0.00780535	-0.00333937	0.0158126	-0.000452004	-0.0193114	0.0160769	-0.00582171	-0.015026
tr|Q21021|Q21021_CAEEL;tr|Q86G90|Q86G90_CAEEL	0.018783	0.0287911	0.0263245	0.0441023	-0.0460251	-0.0563705	0.0112832	0.0134953	0.0186421	-0.00573127	-0.00358018	-0.0407579	0.0463927	0.0178325	-0.00511326	-0.0235235	-0.0268956	-0.0525106	-0.0503239	0.00878638	0.0199469	-0.00523386	0.00884168	0.00970886	-0.00766845	0.000520768	-0.00664057	0.053493	-0.0112395	0.0261787	-0.0263894	0.014133	0.00137992	-0.00677069	0.013713	-0.0158802	0.0343324	0.00328401	0.0172683	-0.0271914	0.000613305	-0.0199066	0.00941006	0.0151031	0.0239632	0.0185314	0.0202293	0.00813896	-0.000920681
tr|Q9N5S7|Q9N5S7_CAEEL	0.0187181	-0.0166754	-0.0609538	0.012558	0.0444408	0.0291446	0.0301205	0.0205813	-0.000944802	0.0133742	-0.00252894	0.0218684	0.00266005	-0.0149487	0.00952191	-0.0213673	-0.00581284	0.00332402	0.0187885	-0.012647	0.0141409	0.00646594	0.00339435	0.0349842	0.0140038	-0.0316224	-0.0119067	-0.017885	0.0129075	0.0240394	0.0167525	-0.0148741	0.0413646	-0.0249623	-0.0139429	-0.0122652	0.068449	0.0410114	-0.0110666	0.0227699	0.0058927	-0.0142461	0.00103335	0.00557231	-0.0389615	0.0224173	-0.0110526	-0.00119037	0.00449955
sp|Q22038|RHO1_CAEEL	0.0187086	0.0425994	0.00954412	0.0295836	0.050142	-0.0236839	-0.0128715	0.00735872	-0.00752163	0.0254859	-0.000112553	-0.0231941	0.0305489	-0.00940614	0.00299309	0.0420068	-0.0246832	0.000303935	-0.0314394	-0.013872	0.019953	0.000823687	-0.0382564	0.010729	-0.0134513	0.021713	0.000771766	-0.00529063	0.00971633	-0.00308434	-0.0399416	0.01515	0.000242067	0.00534347	0.00633336	0.0152974	-0.0494036	0.0262422	0.0274363	-0.0124356	-0.010309	0.0123349	-0.0106893	0.00932193	0.0245843	0.0193177	-0.057874	0.00800134	0.0151201
tr|D3YT36|D3YT36_CAEEL;tr|Q23539|Q23539_CAEEL;tr|D3YT37|D3YT37_CAEEL	0.0187057	0.0399788	-0.0399394	0.00693886	0.0188032	0.0132003	0.0385609	0.00398912	0.034298	-0.00130285	-0.0136758	-0.0153495	0.0185954	0.0438877	-0.0211932	-0.0191314	0.00587519	0.019529	0.0066675	0.0270397	0.00691228	0.0042376	0.00760725	0.0124778	-0.0353916	-0.00463776	-0.0319582	0.0374721	0.00248529	0.0263846	-0.0364843	0.0340734	-0.00171471	0.0248996	-0.0131363	0.0314589	0.0154595	0.0271607	0.0106225	0.00178339	-0.0150338	-0.0367164	0.0147205	-0.0168643	0.0105975	0.0167441	0.011053	-0.00211467	0.0402828
tr|Q8WQF1|Q8WQF1_CAEEL;tr|Q20676|Q20676_CAEEL	0.0186338	0.033926	-0.0437584	0.0159793	0.00794883	-0.00209413	-0.0112766	0.0788308	0.0359265	-0.0158389	-0.0344593	0.00717037	-0.0433779	0.0161955	-0.0276426	-0.0169981	0.00873575	-0.00199003	0.0121288	-0.0205589	-0.0285261	0.0185691	-0.00122647	-0.00181167	0.0109937	-0.0200672	-0.0143098	0.0135148	-0.0414301	0.0138128	-0.0198539	0.0011686	0.0156718	-0.0277446	-0.039379	0.0260533	-0.00291349	0.0330356	0.0275503	-0.00405027	-0.000436912	0.0187542	0.0261388	0.0169615	0.018	0.0126075	0.0152848	0.0132619	-0.0125629
sp|Q09450|SCOT_CAEEL	0.018595	0.00423457	-0.0680393	0.0205338	-0.00647789	0.0120168	-0.00367994	0.004864	0.0267717	0.0240036	-0.0307608	-0.0192197	0.0235669	0.0236712	0.0185757	-0.00474268	0.0271851	0.00478873	0.0175923	-0.00612406	0.0132598	-0.0213242	0.00614598	-0.0220669	-0.0751862	0.0141894	0.0435745	-0.00774527	0.0340715	-0.0195599	-0.0032488	0.000594317	0.0291228	0.0207918	0.0457805	0.0235739	-0.017559	-0.00601683	0.00463143	-0.0016441	0.00485785	0.0346481	0.0146601	-0.0124569	-0.00807873	0.0160428	0.00952934	-0.016646	0.0158973
sp|Q23381|MUTA_CAEEL	0.0185619	0.0178462	-0.0588521	0.0323898	-0.0183759	-0.00650142	-0.0241012	0.0270845	0.0138223	-0.022651	-0.0164193	-0.0306754	0.00592076	-0.0263694	0.0130325	0.00589482	0.00301286	-0.00724417	-0.0226382	-0.0207987	0.00886116	-0.0053421	-0.00647087	0.00604494	-0.00154312	0.00706707	-0.0238345	0.0323637	0.0168445	0.00232473	-0.0194276	0.00397701	-0.0183461	0.0630004	-0.0531163	-0.00514754	0.0275052	0.00300208	-0.00248824	0.0199512	-0.0277861	0.00558653	-0.0184253	-0.0356751	-0.0245159	0.0122523	0.0133566	-0.0231255	-0.0102172
sp|Q18359|NDUA5_CAEEL	0.0185481	-0.0357466	-0.0341302	0.0221002	-0.05267	0.028626	-0.00221766	-0.0161047	0.0008621	-0.0283835	-0.00178887	-0.00562736	-0.054066	-0.00445964	-0.0401651	0.0249217	0.0190106	-0.015583	0.00814466	-0.030786	-0.00889236	0.0342194	0.000491333	-0.0259193	0.0406086	0.00166156	-0.00250406	0.0117551	0.0236341	-0.0100897	0.048662	-0.0164811	-0.0235129	0.00128955	0.028759	0.0175751	-0.00999539	-0.00449887	0.0186758	0.00281942	0.0305508	-0.0266925	-0.0225654	-0.018806	-0.00207595	-0.00569521	0.0397787	0.0137698	-0.01302
sp|P52275|TBB2_CAEEL	0.018538	0.0318495	-0.00850732	0.0364167	0.00946224	-0.0541822	-0.0636548	0.0314665	0.0599649	0.0711972	-0.0491735	0.0458648	-0.00259283	0.0123644	-0.0136625	-0.0330602	-0.0091165	-0.0088348	0.0272559	-0.00201088	-0.00728579	-0.0140932	-0.0444254	0.00910803	0.00332152	0.00337723	0.0216515	0.0390544	-0.00820791	-0.0112689	-0.0179733	-0.000975774	-0.0114898	-0.02007	-0.00641187	0.0147505	0.000852504	0.00503419	-0.0240478	-0.0179256	-0.00365396	-0.00166398	-0.0120561	0.00718072	0.0167519	0.00678371	-0.00418239	0.0153223	-0.00935878
tr|O44503|O44503_CAEEL;tr|U4PFH6|U4PFH6_CAEEL	0.0185296	0.0122007	-0.0562751	0.0100985	-0.0128134	0.0413854	0.0245623	0.104431	0.00630081	-0.0217134	-0.00443953	-0.00968938	0.0129161	-0.026639	0.00458562	-0.00429433	0.00876303	-0.00254686	-0.0114631	0.00954909	-0.0162831	0.00257732	-0.0518296	-0.0173441	0.0049952	0.00955292	-0.0249023	-0.00491152	0.0393707	-0.024514	-0.0416619	0.0040548	0.027563	-0.00570533	-0.0202724	-0.0218964	0.00525207	-0.0237093	-0.0229664	0.0528512	0.000490001	0.0110518	0.00913393	-0.00944275	0.0128982	-0.0104424	-0.00518189	-0.0164613	-0.0038333
tr|Q17849|Q17849_CAEEL;tr|Q86GU1|Q86GU1_CAEEL;tr|Q5H9M9|Q5H9M9_CAEEL	0.018528	0.0424474	-0.00766681	0.0243003	-0.0236491	-0.02647	-0.0738335	0.00443157	0.0394196	0.0189939	0.00414914	-0.0315022	0.0346929	0.0171718	0.0308576	0.00611809	0.0291785	0.00361696	-0.0179792	0.0329752	0.0222483	0.0297334	0.0359689	0.00741519	0.00619172	0.000778981	0.0279922	0.0354522	-0.00427081	-0.00263301	0.015886	-0.0111769	0.0198223	-0.0125971	0.00766159	0.0118766	-0.016922	0.00619277	-0.0102867	-0.0259232	-0.0198225	-0.0109308	0.00988649	-0.0173799	-0.00798983	-0.0236101	-0.00279226	-0.0156949	-0.00157067
sp|Q19869|RL26_CAEEL	0.0184808	-0.0431968	-0.00575442	0.0291308	-0.00625799	-0.00323069	-0.0148295	-0.00502665	0.0441041	0.0789749	-0.0699006	-0.028058	-0.00218945	-0.0182058	-0.0272907	0.0145888	0.00362138	-0.011611	0.0147885	-0.0188318	-0.0153062	0.0225297	-0.0134921	0.0435421	-0.0276594	-0.00392443	0.000782605	0.0394881	0.00439532	-0.0262772	-0.00674772	-0.021951	-0.0163707	-0.0109523	0.0253756	-0.00989273	-0.015064	-0.00473948	0.0290675	0.0217483	-0.0154421	0.005875	0.00469541	0.0228247	-0.00945137	-0.0285671	0.0153786	0.00492443	-0.0200417
tr|Q9N5B3|Q9N5B3_CAEEL	0.0184575	-0.0335721	0.0324657	0.043904	-0.0293916	-0.031051	-0.0307165	0.0431665	0.0127711	-0.00518886	-0.0184483	0.0119421	0.0182761	0.00317067	0.0052247	0.00923392	0.0192526	0.0221264	0.00724202	0.0248423	-0.00938236	-0.0292025	0.0206811	0.0174753	-0.0111391	-0.00751392	0.00436324	0.0133937	-0.0106954	-0.00287234	-0.00319615	-0.0200344	0.0119606	-0.036689	0.0369752	-0.0144095	0.0252258	0.0154665	0.0109212	0.00286342	-0.0331269	-0.0134733	-0.0223016	0.0274314	-0.00475506	0.0323976	0.00401743	-0.00718048	-0.0161879
tr|G5EC10|G5EC10_CAEEL	0.0184165	0.0215054	-0.0636865	0.00242731	0.0211202	-0.015762	0.032276	-0.0103943	-0.020427	-0.0110879	-0.0191696	-0.0116503	-0.00341796	0.0444151	-0.00675066	-0.00780674	-0.00256968	-0.00313969	0.0150973	0.00483259	-0.0259669	0.020138	0.0035533	-0.019778	0.0109257	0.0344037	0.0169028	0.034887	-0.00917418	-0.00477718	0.0236733	0.0288274	-0.0217152	0.00133014	-0.00377463	-0.0209969	0.019283	-0.0257358	-0.0369049	0.0180193	-0.0331704	-0.0405334	-0.00816205	-0.00432288	0.00842774	0.0406754	-0.00406691	-0.000580369	0.00871291
sp|Q18990|PYR1_CAEEL	0.0184145	-0.0372208	-0.0443331	0.0262859	-0.00550347	0.00689613	-0.0219804	-0.0289179	-0.00857643	-0.0161228	-0.0103808	0.0180856	0.0142218	0.00258201	0.0293223	-0.00431981	-0.0148728	-0.0263422	-0.0225695	-0.0160651	0.0369962	0.000961949	0.00694331	0.00430107	0.0158779	0.0272386	0.0328137	-0.0115768	0.0260585	0.00370338	0.000177641	-0.0121218	-0.0158199	0.0212747	0.0147312	0.000921749	0.0199425	0.0383855	0.0171113	0.00567235	0.0277268	0.0133309	-0.0107448	0.00828061	-0.0174789	0.0241559	0.00984004	0.0114559	-0.0295721
sp|Q9BKU4|PHB1_CAEEL	0.0183784	-0.0438311	0.00577076	0.0419094	-0.0184983	-0.00119934	-0.0130455	0.0184686	0.00458214	0.00223148	-0.00623649	0.0141526	-0.00198216	0.00541719	-0.0358129	-0.0418213	-0.00728768	-0.0299807	-0.00729499	-0.0321628	0.00660374	-0.0347791	0.0465284	-0.0356596	0.0110521	-0.00172062	-0.00248414	-0.0364904	0.0140331	-0.0187414	0.0301151	-0.00173326	-0.013182	0.00249567	0.00023172	-0.0337662	-0.00489494	-0.0356709	0.0255386	0.00362494	-0.00189701	-0.0206778	0.0171424	-0.013547	-0.0192916	0.00558717	-0.0367572	0.010137	0.0364883
[truncated: 285 more rows]
[truncated: 7 more columns]

## Sheet: Day5 to 8
group	Average2(absolute value)	Day 6_1	Day 6_2	Day 6_3	Day 6_4	Day 6_5	Day 6_6	Day 6_7	Day 6_8	Day 6_9	Day 6_10	Day 6_11	Day 6_12	Day 7_1	Day 7_2	Day 7_3	Day 7_4	Day 7_5	Day 8_1	Day 8_2	Day 8_3	Day 8_4	Day 8_5	Day 8_6	Day 8_7
[truncated: 1,000 more rows]

## Sheet: Day9 to 10
group	Average3(absolute value)	Day 9_1	Day 9_2	Day 9_3	Day 9_4	Day 9_5	Day 9_6	Day 9_7	Day 9_8	Day 9_9	Day 9_10	Day 9_11	Day 9_12	Day 10_1	Day 10_2	Day 10_3	Day 10_4	Day 10_5	Day 10_6	Day 10_7	Day 10_8	Day 10_9	Day 10_10
[truncated: 1,000 more rows]
